# Supplementary material for: Comprehensive deciphering the alternative splicing patterns involved in leaf morphogenesis of Liriodendron chinense
Source: BMC Plant Biol. 2024 Apr 6;24:250. doi: 10.1186/s12870-024-04915-x (PMC10998384; doi:10.1186/s12870-024-04915-x)
Supplement: Supplementary file 1 — Additional file 1: Supplementary Table S1. Mapping rates of all RNA-seq data. [file 12870_2024_4915_MOESM1_ESM.xlsx]

## Sheet: Sheet1
Table S1. Mapping rates of all RNA-seq data
Sample_name	Total reads	Total mapped	Left mapped	Right mapped	Multiple mapped	Aligned pairs	Unique mapped pairs
BR_1	89836826	80726777 (89.9%)	40201222	40525555	5201178 (6.4%)	37713503	37452022 (83.4%)
BR_2	74557526	66785572 (89.6%)	33310210	33475362	4293838 (6.4%)	31224194	31019656 (83.2%)
BR_3	77419214	69505416 (89.8%)	34662244	34843172	4396292 (6.3%)	32552371	32340441 (83.5%)
LE_1	78036480	70459256 (90.3%)	35060756	35398500	4564180 (6.5%)	33122280	32890675 (84.3%)
LE_2	65922830	58750291 (89.1%)	29162720	29587571	3812064 (6.5%)	27651541	27490169 (83.4%)
LE_3	80985302	72869758 (90.0%)	36395790	36473968	4756123 (6.5%)	34225044	33990408 (83.9%)
PE_1	74927768	66654804 (89.0%)	33213145	33441659	4017587 (6.0%)	31079189	30858953 (82.4%)
PE_2	57382654	51226086 (89.3%)	25559467	25666619	3062984 (6.0%)	23998324	23829643 (83.1%)
PE_3	71685848	64151862 (89.5%)	31904320	32247542	3854627 (6.0%)	29971614	29737630 (83.0%)
PI_1	59058344	53568613 (90.7%)	26683980	26884633	3135586 (5.9%)	25066141	24886849 (84.3%)
PI_2	80812412	73210440 (90.6%)	36473507	36736933	4291422 (5.9%)	34275118	34047091 (84.3%)
PI_3	67754142	60971093 (90.0%)	30451296	30519797	3551585 (5.8%)	28496080	28303564 (83.5%)
SA_1	86756898	77961226 (89.9%)	38847988	39113238	4798948 (6.2%)	36536118	36282022 (83.6%)
SA_2	73858522	66716888 (90.3%)	33154913	33561975	4095520 (6.1%)	31201352	30972695 (83.9%)
SA_3	72289436	64835428 (89.7%)	32226302	32609126	3926030 (6.1%)	30260479	30042543 (83.1%)
SE_1	88802348	80448849 (90.6%)	40064372	40384477	5036039 (6.3%)	37825798	37575500 (84.6%)
SE_2	84426092	75984539 (90.0%)	37922312	38062227	4684203 (6.2%)	35580719	35332363 (83.7%)
SE_3	63577956	57074202 (89.8%)	28375457	28698745	3459938 (6.1%)	26906608	26754400 (84.2%)
ST_1	90065590	79519790 (88.3%)	39523186	39996604	4462077 (5.6%)	37051215	36822798 (81.8%)
ST_2	75261898	67460396 (89.6%)	33507439	33952957	3686329 (5.5%)	31533498	31360376 (83.3%)
ST_3	79422792	70070060 (88.2%)	34798332	35271728	4069248 (5.8%)	32580059	32367865 (81.5%)
P2_1	91955242	80705564 (87.8%)	41614101	39091463	6961682 (8.6%)	36595146	35807277 (77.9%)
P2_2	88010866	77189052 (87.7%)	39824009	37365043	7315255 (9.5%)	34918664	33979325 (77.2%)
P7_1	101736720	87866016 (86.4%)	45286272	42579744	10709438 (12.2%)	39719816	38190291 (75.1%)
P7_2	105932506	92496881 (87.3%)	47769441	44727440	12596297 (13.6%)	41897108	39987784 (75.5%)
