# Supplementary material for: Comprehensive deciphering the alternative splicing patterns involved in leaf morphogenesis of Liriodendron chinense
Source: BMC Plant Biol. 2024 Apr 6;24:250. doi: 10.1186/s12870-024-04915-x (PMC10998384; doi:10.1186/s12870-024-04915-x)
Supplement: Supplementary file 2 — Additional file 2: Supplementary Table S2. Types of splice junctions. [file 12870_2024_4915_MOESM2_ESM.xlsx]

## Sheet: Sheet1
Table S2. Types of splice junctions
GT--AG	0.9745
GC--AG	0.0144
AT--AC	0.0017
GG--AG	0.001
GT--GG	0.0007
AG--AG	0.0004
TT--AG	0.0003
GA--AG	0.0003
GT--AT	0.0003
GT--TG	0.0002
Other	< 1%
