# Supplementary material for: Comprehensive deciphering the alternative splicing patterns involved in leaf morphogenesis of Liriodendron chinense
Source: BMC Plant Biol. 2024 Apr 6;24:250. doi: 10.1186/s12870-024-04915-x (PMC10998384; doi:10.1186/s12870-024-04915-x)
Supplement: Supplementary file 3 — Additional file 3: Supplementary Table S3. Differentially alternative splicing genes (DASGs) and events during leaf development. [file 12870_2024_4915_MOESM3_ESM.xlsx]

## Sheet: DASGs in P2 vs P7
Table S3. Differentially alternative splicing genes (DASGs) and events during leaf development.
Event	dPSI	p_value	P2_1	P2_2	P7_1	P7_2	sig.
Lchi00146-gene;A3:Chr09:3055948-3056283:3055837-3056283:-	0.139641	0.038961	0.275026	0.180852	0.408992	0.326169	sig
Lchi00154-gene;A3:Chr09:3204411-3213660:3204313-3213660:-	0.0538059	0.044955	0.869766	0.84467	0.953002	0.869046	sig
Lchi00360-gene;A3:Chr09:9071111-9081146:9070681-9081146:-	0.847759	0	7.2e-05	0	0.696309	0.999281	sig
Lchi00360-gene;A3:Chr09:9071111-9081146:9071104-9081146:-	0.175601	0.0437063	1.88e-05	0	0.17244	0.178781	sig
Lchi00360-gene;A3:Chr09:9072093-9081146:9071111-9081146:-	-0.963277	0.028305	0.996897	1	0.0703428	0	sig
Lchi00680-gene;A3:Chr01:105617803-105618076:105617803-105618129:+	0.0955766	0.018981	0.555368	0.540422	0.722073	0.56487	sig
Lchi00743-gene;A3:Chr01:103747174-103747345:103747147-103747345:-	-0.191304	0.0274725	0.55792	0.507007	0.299455	0.382863	sig
Lchi00800-gene;A3:Chr01:102022374-102031645:102022374-102031646:+	0.0681551	0.0324675	0.0348108	0.0194982	0.0749227	0.115697	sig
Lchi00815-gene;A3:Chr01:101411263-101411490:101411260-101411490:-	-0.540174	0.011988	0.648154	0.999622	0.502634	0.0647932	sig
Lchi00852-gene;A3:Chr01:100480143-100480282:100480143-100480291:+	0.0881043	0.027972	0.112363	0.125884	0.257148	0.157307	sig
Lchi00853-gene;A3:Chr01:100465750-100470129:100465750-100471491:+	-0.168511	0.02997	0.108992	0.5234	0.0478901	0.247479	sig
Lchi00914-gene;A3:Chr01:98462021-98462101:98462021-98462105:+	-0.179325	0.041958	0.543341	0.00153887	0.0309122	0.155318	sig
Lchi00914-gene;A3:Chr01:98462021-98462101:98462021-98462107:+	-0.400407	0.00799201	0.842496	0.000409094	0.00694176	0.0351508	sig
Lchi00914-gene;A3:Chr01:98462021-98462101:98462021-98462111:+	-0.0679667	0.042624	0.156487	0.000176511	0.00230367	0.0184261	sig
Lchi00914-gene;A3:Chr01:98462021-98462105:98462021-98462107:+	-0.341373	0	0.81804	0.209823	0.179752	0.165365	sig
Lchi00914-gene;A3:Chr01:98462021-98462107:98462021-98462111:+	0.126731	0.015984	0.0335197	0.301368	0.248298	0.340052	sig
Lchi00914-gene;A3:Chr01:98462027-98462106:98462027-98462112:+	0.312506	0.042624	0.997164	0.266795	0.935475	0.953495	sig
Lchi01023-gene;A3:Chr01:94633102-94633832:94632967-94633832:-	-0.998366	0.020979	0.99986	0.999927	0.00202281	0.00103181	sig
Lchi01072-gene;A3:Chr01:92693436-92694548:92693436-92694599:+	-0.624063	0.034965	0.999931	0.999852	0.128503	0.623153	sig
Lchi01618-gene;A3:Chr02:69348616-69349867:69348616-69350111:+	-0.141239	0.0337163	0.458262	0.521195	0.373535	0.323444	sig
Lchi01618-gene;A3:Chr02:69348616-69349867:69348616-69350804:+	-0.133285	0.0337163	0.370726	0.383828	0.231282	0.256702	sig
Lchi01654-gene;A3:Chr02:70408284-70408385:70408066-70408385:-	0.238866	0.0112388	0.19524	0.315184	0.478576	0.509581	sig
Lchi01935-gene;A3:Chr02:78916774-78916884:78916771-78916884:-	0.144391	0.014985	0.277368	0.212621	0.497971	0.280801	sig
Lchi01968-gene;A3:Chr04:82495666-82498738:82495646-82498738:-	-0.628709	0.023976	0.998786	0.980407	0.721041	0.000734767	sig
Lchi02026-gene;A3:Chr04:84244712-84244926:84244712-84244970:+	-0.12757	0.0384615	0.293403	0.221531	0.142064	0.117731	sig
Lchi02026-gene;A3:Chr04:84244712-84244926:84244712-84245046:+	0.470423	0.014652	0.397044	0.233765	0.780157	0.791497	sig
Lchi02026-gene;A3:Chr04:84244712-84244970:84244712-84245046:+	0.395395	0.00549451	0.613278	0.517391	0.955419	0.966041	sig
Lchi02172-gene;A3:Chr04:88431083-88431251:88430894-88431251:-	0.0787189	0.01998	0.437689	0.552426	0.565576	0.581978	sig
Lchi02231-gene;A3:Chr04:90199701-90200323:90199701-90200347:+	-0.564324	0.021978	0.774691	0.698439	0.000257007	0.344225	sig
Lchi02563-gene;A3:Chr05:1870131-1870271:1870131-1870281:+	0.5	0.02997	1	0	1	1	sig
Lchi02563-gene;A3:Chr05:1870131-1870271:1870131-1870285:+	0.705936	0.00499501	0.586668	0	0.998539	1	sig
Lchi02660-gene;A3:Chr05:67003927-67005421:67003715-67005421:-	-0.136518	0.0344655	0.211236	0.247087	0.0689798	0.116307	sig
Lchi02810-gene;A3:Chr05:62419134-62419222:62419134-62419226:+	-0.436221	0.0434565	0.595967	0.711403	8.91e-05	0.434839	sig
Lchi02810-gene;A3:Chr05:62419134-62419226:62419134-62419238:+	0.47224	0.0434565	0.562215	0.493304	1	1	sig
Lchi02815-gene;A3:Chr05:62124819-62124927:62124819-62124930:+	0.14161	0.0404595	0.116146	0.0921477	0.231271	0.260244	sig
Lchi02889-gene;A3:Chr02:93471151-93480554:93469774-93480554:-	-0.0666015	0.02997	0.159632	0.204543	0.111924	0.119049	sig
Lchi02924-gene;A3:Chr02:92682040-92683286:92682040-92683334:+	-0.842064	0.0134865	0.83139	1	0.000333611	0.146929	sig
Lchi02929-gene;A3:Chr02:92541357-92542124:92541357-92542134:+	-0.807779	0	0.986566	0.99645	0.286724	0.0807342	sig
Lchi03056-gene;A3:Chr02:88660520-88661350:88658589-88661350:-	-0.245419	0.00774226	0.307014	0.402778	0.0802669	0.138688	sig
Lchi03056-gene;A3:Chr02:88660520-88661350:88659874-88661350:-	-0.244302	0.0357335	0.931822	0.688291	0.548856	0.582652	sig
Lchi03056-gene;A3:Chr02:88660734-88661350:88659874-88661350:-	-0.288495	0.0357335	0.938346	0.634881	0.451278	0.544958	sig
Lchi03439-gene;A3:Chr06:11916208-11930912:11916208-11930920:+	0.0753379	0.046953	0.730137	0.715823	0.833873	0.762763	sig
Lchi03496-gene;A3:Chr06:13462410-13462488:13462410-13464095:+	0.14996	0.033966	0.249724	0.268536	0.343289	0.474891	sig
Lchi03513-gene;A3:Chr06:14004594-14005289:14004594-14005295:+	1	0	0	0	1	1	sig
Lchi03524-gene;A3:Chr06:14478016-14486117:14478016-14486128:+	0.189331	0.03996	0.597587	0.576376	0.631387	0.921237	sig
Lchi03784-gene;A3:Chr17:56467043-56467192:56467028-56467192:-	0.115773	0.00932401	0.02078	0.0232216	0.163757	0.11179	sig
Lchi03944-gene;A3:Chr15:67749403-67751726:67749403-67751737:+	0.0928443	0.0324675	0.379436	0.381836	0.440306	0.506654	sig
Lchi04047-gene;A3:Chr15:64451511-64451592:64451492-64451592:-	-0.306497	0.02997	0.464663	0.995976	0.371701	0.475944	sig
Lchi04104-gene;A3:Chr04:9684861-9696341:9684858-9696341:-	0.344149	0.023976	0.409039	0.44898	0.891931	0.654386	sig
Lchi04319-gene;A3:Chr04:1528706-1537037:1528706-1537069:+	-0.166525	0.015984	0.910768	0.912699	0.814861	0.675556	sig
Lchi04421-gene;A3:Chr10:18778106-18778213:18778060-18778213:-	-0.0507529	0.044955	0.765091	0.761114	0.709493	0.715206	sig
Lchi04666-gene;A3:Chr01:86386784-86386891:86386658-86386891:-	0.434763	0.0284715	0.193865	0.306362	0.708012	0.661741	sig
Lchi04675-gene;A3:Chr01:86721465-86735333:86721465-86735339:+	0.710375	0.020979	0.000103388	0.576629	0.99768	0.999803	sig
Lchi04843-gene;A3:Chr11:52384553-52384851:52384553-52384885:+	-0.303275	0.027972	0.826846	0.907433	0.166087	0.961642	sig
Lchi04954-gene;A3:Chr11:49297160-49297308:49297149-49297308:-	-0.179313	0.0127872	0.565174	0.488066	0.296353	0.398261	sig
Lchi04954-gene;A3:Chr11:49324715-49325453:49324150-49325453:-	0.105869	0.011988	0.0998803	0.188853	0.252057	0.248415	sig
Lchi05034-gene;A3:Chr11:46648848-46648955:46648841-46648955:-	-0.240809	0.00499501	0.440492	0.44364	0.402232	0.000282412	sig
Lchi05061-gene;A3:Chr17:63899817-63903020:63899817-63903042:+	0.25001	0.0174825	0.318031	0.502943	0.630551	0.690442	sig
Lchi05073-gene;A3:Chr17:64296756-64296945:64296756-64296950:+	0.272206	0.047952	0.238312	0.143056	0.739416	0.186364	sig
Lchi05099-gene;A3:Chr17:65112223-65113647:65112222-65113647:-	-0.653027	0.003996	0.874729	0.572605	0.0821208	0.0591581	sig
Lchi05099-gene;A3:Chr17:65112247-65113647:65112222-65113647:-	-0.346243	0.00599401	0.972036	0.86797	0.606079	0.541441	sig
Lchi05138-gene;A3:Chr17:66074548-66074681:66074545-66074681:-	-0.251875	0.011988	0.999549	0.985539	0.798081	0.683258	sig
Lchi05155-gene;A3:Chr17:66720645-66723703:66720592-66723703:-	0.122592	0.048951	0.181187	0.152634	0.324782	0.254222	sig
Lchi05171-gene;A3:Chr17:67221508-67222696:67221508-67222723:+	-0.248787	0.017982	0.237074	0.275854	0.0153379	1.68e-05	sig
Lchi05256-gene;A3:Chr17:69322611-69323142:69322609-69323142:-	-0.082725	0.0443307	1	1	0.83455	1	sig
Lchi05256-gene;A3:Chr17:69325033-69325196:69325030-69325196:-	0.0749816	0.0443307	0.140886	0.0342498	0.204341	0.120758	sig
Lchi05326-gene;A3:Chr03:41915345-41915763:41915345-41915771:+	-0.739252	0	0.899827	0.972014	0.00241427	0.390924	sig
Lchi05653-gene;A3:Chr06:27350358-27350451:27350358-27350458:+	0.0530897	0.047952	0.154204	0.0947702	0.213482	0.141672	sig
Lchi05706-gene;A3:Chr07:5710073-5710964:5710073-5710970:+	-0.319686	0.032967	0.00626769	0.694164	0.0515194	0.00954101	sig
Lchi06140-gene;A3:Chr01:112958140-112958269:112958140-112958276:+	0.237364	0.0024975	0.0684447	0.0997143	0.575175	0.0677112	sig
Lchi06141-gene;A3:Chr01:112927581-112927825:112927581-112927828:+	-0.0826305	0.0474525	0.408278	0.430008	0.31774	0.355285	sig
Lchi06212-gene;A3:Chr01:111293716-111293795:111293716-111293817:+	0.414374	0.0024975	0.39797	0.180142	0.422367	0.984493	sig
Lchi06349-gene;A3:Chr10:3480611-3483760:3480601-3483760:-	0.533954	0.0244755	0.287611	0.000126757	0.680736	0.674909	sig
Lchi06349-gene;A3:Chr10:3481690-3483579:3480864-3483579:-	-0.740775	0.0454545	0.981833	1	0	0.500283	sig
Lchi06638-gene;A3:Chr08:44724269-44724615:44723834-44724615:-	-0.395826	0.003996	0.837278	0.880457	0.41595	0.510134	sig
Lchi06710-gene;A3:Chr06:546794-546956:546794-546961:+	-0.106272	0.036963	0.220924	0.043104	0.0507622	0.000721149	sig
Lchi06823-gene;A3:Chr06:4081719-4082705:4081719-4082708:+	0.0443923	0.0404595	0.749151	0.786922	0.8179	0.806958	sig
Lchi06970-gene;A3:Chr03:23383049-23383129:23383041-23383129:-	-0.123228	0.047952	0.517807	0.538335	0.397957	0.41173	sig
Lchi07367-gene;A3:Chr18:62375764-62376041:62375764-62376133:+	-0.178428	0.0364635	0.897558	0.798607	0.617524	0.721784	sig
Lchi07473-gene;A3:Chr12:68785335-68789849:68785335-68789894:+	-0.0958302	0.038961	0.151381	0.143241	0	0.102962	sig
Lchi07651-gene;A3:Chr06:74255630-74255717:74255630-74255722:+	-0.145697	0.044955	0.773964	0.804801	0.633525	0.653844	sig
Lchi08037-gene;A3:Chr15:10681667-10681808:10681648-10681808:-	-0.622384	0.0112388	0.321589	0.923364	6.39e-05	0.000121552	sig
Lchi08336-gene;A3:Chr08:78121078-78121498:78121078-78121680:+	-0.382167	0.0394605	0.651573	0.609724	0.269513	0.22745	sig
Lchi08410-gene;A3:Chr08:80208872-80210186:80208864-80210186:-	0.165012	0.042957	0.147128	0.337496	0.574849	0.239799	sig
Lchi08677-gene;A3:Chr02:19149620-19149694:19149602-19149694:-	0.188471	0.0454545	0.469994	0.329152	0.641494	0.534596	sig
Lchi08696-gene;A3:Chr02:18286347-18286427:18286347-18286438:+	0.21882	0.030969	0.185266	0.20554	0.436374	0.39207	sig
Lchi08817-gene;A3:Chr06:21089163-21089419:21089163-21089462:+	-0.18001	0.032967	0.857973	0.999237	0.696635	0.800556	sig
Lchi08836-gene;A3:Chr06:20591743-20592039:20591244-20592039:-	0.0987504	0.034965	0.380514	0.364301	0.508617	0.433699	sig
Lchi08965-gene;A3:Chr13:3808739-3809971:3808739-3810065:+	-0.0927838	0.037962	0.977808	0.999867	0.90254	0.889568	sig
Lchi09036-gene;A3:Chr13:2135507-2148522:2135507-2148568:+	-0.181443	0.013986	0.999926	0.898598	0.535677	0.999963	sig
Lchi09971-gene;A3:Chr15:39962363-39965999:39962363-39966061:+	0.151276	0.045954	0.257187	0.335214	0.427758	0.467196	sig
Lchi10129-gene;A3:Chr04:77960674-77961278:77960674-77961281:+	-0.350895	0.002997	0.683702	1	0.472187	0.509725	sig
Lchi10559-gene;A3:Chr12:14818759-14818898:14818759-14818901:+	-0.718131	0.0414585	0.999308	0.439377	0.00152449	0.000897358	sig
Lchi10695-gene;A3:Chr14:48411648-48411795:48411582-48411795:-	-0.11925	0.026973	0.634176	0.654648	0.435863	0.61446	sig
Lchi10736-gene;A3:Chr14:71282348-71282648:71282327-71282648:-	-0.413492	0.002997	0.913564	0.999809	0.396885	0.689504	sig
Lchi10785-gene;A3:Chr14:72599464-72599679:72599464-72599685:+	0.145976	0.0237263	0.85082	0.856194	0.999228	0.999739	sig
Lchi10785-gene;A3:Chr14:72600838-72603846:72600838-72603861:+	-0.06655	0.02997	0.0254649	0.12096	0	0.0133253	sig
Lchi10816-gene;A3:Chr14:73289554-73291177:73289554-73291180:+	-0.27696	0.020979	0.662296	0.572273	0.238621	0.442028	sig
Lchi10945-gene;A3:Chr13:40707044-40707114:40707044-40707132:+	0.202623	0.00599401	0.199087	0.242341	0.15287	0.693804	sig
Lchi11014-gene;A3:Chr01:75658649-75661233:75658614-75661233:-	0.360165	0.0422078	0.683542	0.236523	0.803567	0.836827	sig
Lchi11014-gene;A3:Chr01:75693720-75693813:75693701-75693813:-	-0.342714	0.0324675	0.367049	0.882808	0.334788	0.22964	sig
Lchi11065-gene;A3:Chr01:77830429-77830897:77830412-77830897:-	-0.233502	0.02997	0.720099	0.771741	0.481232	0.543603	sig
Lchi11105-gene;A3:Chr19:57750986-57752525:57750939-57752525:-	-0.0860321	0.047952	0.825208	0.781422	0.703173	0.731394	sig
Lchi11132-gene;A3:Chr19:57064499-57069338:57064488-57069338:-	0.0902625	0.0499501	0.332911	0.271386	0.382372	0.40245	sig
Lchi11173-gene;A3:Chr19:55403294-55404946:55403294-55404964:+	0.494282	0	0.000721739	0.000223005	0.98904	0.000469898	sig
Lchi11413-gene;A3:Chr02:3022398-3022545:3022395-3022545:-	0.0578175	0.0457875	0.198513	0.205451	0.300142	0.219457	sig
Lchi11413-gene;A3:Chr02:3031409-3031638:3031408-3031638:-	-0.0672461	0.0425824	0.899819	0.881805	0.797574	0.849558	sig
Lchi11502-gene;A3:Chr07:700503-701773:700503-701779:+	0.311136	0.015984	0.565795	0.540506	0.944816	0.783757	sig
Lchi11616-gene;A3:Chr03:10560424-10570799:10560091-10570799:-	-1	0	1	1	0	0	sig
Lchi11852-gene;A3:Chr03:102480045-102480108:102480045-102480120:+	0.0916988	0.034965	0.122077	0.0502009	0.094347	0.261328	sig
Lchi12017-gene;A3:Chr06:8712938-8714666:8712938-8714671:+	-0.344463	0.028971	0.999974	1	1	0.311047	sig
Lchi12281-gene;A3:Chr17:10146855-10160842:10146855-10160843:+	-0.22675	0.038961	0.995944	0.999851	0.61122	0.931074	sig
Lchi12419-gene;A3:Chr13:48717754-48717882:48717754-48717996:+	0.249531	0.0174825	0.26701	0.255646	0.734236	0.287483	sig
Lchi12435-gene;A3:Chr02:61016454-61017144:61016454-61017177:+	0.283647	0.011988	0.413545	0.382553	0.725617	0.637774	sig
Lchi12598-gene;A3:Chr16:35336882-35336965:35336882-35336972:+	0.140835	0.0274725	0.928938	0.737223	0.949352	0.99848	sig
Lchi12598-gene;A3:Chr16:35336882-35336965:35336882-35336974:+	-0.125913	0.0274725	0.67784	0.954035	0.727851	0.652198	sig
Lchi12598-gene;A3:Chr16:35336882-35336972:35336882-35336974:+	-0.445926	0.011988	0.13864	0.880926	0.124867	0.00284668	sig
Lchi12748-gene;A3:Chr15:53371961-53372152:53371933-53372152:-	-0.0384863	0.03996	0.793023	0.834749	0.785249	0.765551	sig
Lchi12800-gene;A3:Chr18:9392855-9393366:9392855-9393371:+	0.160024	0.012987	0.246815	0.235434	0.332957	0.469341	sig
Lchi12806-gene;A3:Chr18:9113618-9118046:9113618-9118061:+	0.0699681	0.047952	0.438127	0.496952	0.540149	0.534866	sig
Lchi12806-gene;A3:Chr18:9121431-9121511:9121431-9121525:+	-0.132939	0.015984	0.446354	0.412795	0.261438	0.331834	sig
Lchi13028-gene;A3:Chr13:5339334-5340347:5339334-5340373:+	0.391581	0.0404595	0.0578761	0.267622	0.418369	0.690291	sig
Lchi13060-gene;A3:Chr13:6234746-6252661:6234746-6252664:+	-0.331547	0	0.769487	0.722343	1.4e-05	0.828723	sig
Lchi13269-gene;A3:Chr10:65565243-65566043:65565195-65566043:-	0.162646	0.047952	0.528277	0.571874	0.739671	0.685773	sig
Lchi13440-gene;A3:Chr01:14580257-14581840:14580257-14581845:+	-0.140533	0.0434565	0.864683	0.906342	0.756113	0.733847	sig
Lchi13671-gene;A3:Chr05:20178671-20189066:20178671-20189278:+	-0.0716276	0.0474525	0.807837	0.861958	0.696245	0.830295	sig
Lchi13899-gene;A3:Chr16:26790278-26791602:26790278-26791614:+	0.186076	0.0384615	0.00323804	0	0.149397	0.225993	sig
Lchi13899-gene;A3:Chr16:26790278-26791602:26790278-26791654:+	0.723242	0.0174825	0.015339	0	0.745887	0.715936	sig
Lchi13990-gene;A3:Chr04:99346758-99347671:99346734-99347671:-	-0.119286	0.022977	0.609932	0.555951	0.337293	0.590018	sig
Lchi14101-gene;A3:Chr03:2260792-2261246:2260791-2261246:-	0.577402	0.00499501	0.461158	0.354513	0.997762	0.972714	sig
Lchi14101-gene;A3:Chr03:2260793-2261246:2260791-2261246:-	0.220641	0.011655	0.790331	0.753413	0.998554	0.986472	sig
Lchi14101-gene;A3:Chr03:2260793-2261246:2260792-2261246:-	-0.191656	0.011655	0.814966	0.847633	0.607636	0.671651	sig
Lchi14449-gene;A3:Chr10:29339995-29340102:29339995-29340135:+	0.196577	0.0384615	0.68374	0.675159	0.921427	0.830627	sig
Lchi14503-gene;A3:Chr10:32949708-32949783:32949629-32949783:-	0.444848	0.043956	0.216907	0.316831	0.999762	0.423671	sig
Lchi14549-gene;A3:Chr17:5149846-5149992:5149828-5149992:-	-0.0913429	0.0404595	0.238428	0.211166	0.121602	0.145306	sig
Lchi14653-gene;A3:Chr16:9989210-10020174:9989210-10020262:+	-0.188471	0.021978	0.531577	0.268839	0.392484	0.0309906	sig
Lchi14830-gene;A3:Chr08:21724908-21726321:21724899-21726321:-	-0.440086	0.0034965	0.995037	0.995936	0.997984	0.112817	sig
Lchi15147-gene;A3:Chr09:53102399-53102537:53101985-53102537:-	0.0441908	0.022977	0.868381	0.830303	0.924754	0.862312	sig
Lchi15419-gene;A3:Chr01:31032285-31032407:31032285-31032877:+	-0.130333	0.0494505	0.946558	0.955431	0.799389	0.841933	sig
Lchi15515-gene;A3:Chr04:72492581-72493967:72492581-72493971:+	-0.0405676	0.043956	0.984579	0.969759	0.937815	0.935388	sig
Lchi15892-gene;A3:Chr18:4458614-4460740:4458614-4460749:+	0.109611	0.034965	0.214609	0.161867	0.351808	0.24389	sig
Lchi15910-gene;A3:Chr18:4961528-4962709:4961522-4962709:-	0.334267	0.003996	0.999952	0.265814	0.999948	0.934353	sig
Lchi16056-gene;A3:Chr03:49729355-49732827:49729337-49732827:-	-0.197432	0.0494505	0.429951	0.508797	0.271014	0.272871	sig
Lchi16094-gene;A3:Chr03:51720452-51722266:51720452-51722298:+	-0.486668	0	1	0.00814085	0.0348051	0	sig
Lchi16721-gene;A3:Chr05:10779533-10779943:10779532-10779943:-	-0.188676	0.00549451	0.972491	0.963438	0.707679	0.850898	sig
Lchi16861-gene;A3:Chr17:1864339-1864444:1864306-1864444:-	0.0598052	0.0314685	1	0.880088	0.999771	0.999927	sig
Lchi17048-gene;A3:Chr15:77053217-77058518:77053217-77058523:+	0.483987	0.00599401	0	0	2.95e-05	0.967945	sig
Lchi17295-gene;A3:Chr09:41302376-41302537:41302376-41302542:+	-0.126358	0.020979	0.755993	0.79028	0.632385	0.661173	sig
Lchi17372-gene;A3:Chr01:2128265-2128359:2128265-2128362:+	0.396188	0.031968	0.0195452	0.889603	0.905258	0.796267	sig
Lchi17539-gene;A3:Chr06:38311373-38314959:38311304-38314959:-	0.10914	0.027972	0.0779995	0.0902807	0.18711	0.19945	sig
Lchi17723-gene;A3:Chr13:60432476-60432603:60432458-60432603:-	0.119473	0.031968	0.644805	0.66658	0.791985	0.758347	sig
Lchi17723-gene;A3:Chr13:60432476-60432615:60432458-60432615:-	-0.680321	0.001998	0.958414	0.926157	0.523758	0.000170572	sig
Lchi17963-gene;A3:Chr16:25612444-25614162:25612444-25614164:+	0.559553	0.033966	0.540618	0.00157961	0.821859	0.839445	sig
Lchi17967-gene;A3:Chr16:25445692-25445764:25445692-25445779:+	-0.0877979	0.038961	0.925781	0.936352	0.92164	0.764897	sig
Lchi18016-gene;A3:Chr03:20193898-20194199:20193890-20194199:-	-0.197781	0.0224775	0.521989	0.57618	0.314599	0.388009	sig
Lchi18181-gene;A3:Chr19:23470893-23470991:23470882-23470991:-	0.965589	0.023976	0.0217726	0.045954	0.998904	1	sig
Lchi18201-gene;A3:Chr19:25352565-25358676:25352565-25358794:+	0.159892	0.038961	0.28436	0.111355	0.343769	0.371729	sig
Lchi18449-gene;A3:Chr02:29238206-29240636:29238206-29240639:+	-0.248018	0.017982	0.24003	0.256045	3.96e-05	0	sig
Lchi18568-gene;A3:Chr19:43403780-43410398:43403720-43410398:-	-0.499776	0.027972	0.000148234	0.999774	0.000211485	0.000158493	sig
Lchi18762-gene;A3:Chr16:39022648-39022772:39022642-39022772:-	-0.758321	0.0434565	0.889621	0.896689	0.0242154	0.245454	sig
Lchi18852-gene;A3:Chr14:9542349-9547166:9542349-9547379:+	-0.0767988	0.038961	0.604851	0.581648	0.455352	0.577549	sig
Lchi18891-gene;A3:Chr01:23376331-23376444:23376329-23376444:-	-0.311499	0.0164835	0.999981	1	0.589153	0.78783	sig
Lchi18891-gene;A3:Chr01:23376349-23376444:23376329-23376444:-	-0.78051	0.0164835	0.999718	1	0.185244	0.253454	sig
Lchi19205-gene;A3:Chr15:609021-609086:608955-609086:-	-0.414085	0.00624376	0.398029	0.750964	0.240292	0.0805323	sig
Lchi19205-gene;A3:Chr15:609021-609086:608987-609086:-	-0.386213	0.00624376	0.161488	0.769731	0.0932876	0.0655057	sig
Lchi19243-gene;A3:Chr08:75725099-75725272:75725099-75725275:+	0.0848438	0.0204795	0.237799	0.155138	0.272457	0.290168	sig
Lchi19335-gene;A3:Chr09:58081208-58081281:58081203-58081281:-	0.202343	0.010989	0.77642	0.715262	0.950691	0.945677	sig
Lchi19345-gene;A3:Chr09:58342275-58342404:58342248-58342404:-	0.104755	0.00749251	0.0219259	0.0371965	0.248947	0.0196844	sig
Lchi19398-gene;A3:Chr18:49197309-49197392:49197309-49197433:+	-0.169929	0.00999001	0.774604	0.853699	0.544469	0.743975	sig
Lchi19430-gene;A3:Chr18:46691568-46738527:46691503-46738527:-	0.58376	0.00899101	0.427467	0.254076	0.849064	1	sig
Lchi19627-gene;A3:Chr05:58996649-58997166:58996642-58997166:-	-0.10702	0.014985	0.96134	0.987059	0.792363	0.941997	sig
Lchi19627-gene;A3:Chr05:58996685-58997166:58996649-58997166:-	0.181479	0.00799201	0.0198467	0.0322602	0.327942	0.0871235	sig
Lchi19821-gene;A3:Chr12:6490332-6490946:6490135-6490946:-	-0.127232	0.020979	0.474331	0.44381	0.298872	0.364805	sig
Lchi20039-gene;A3:Chr16:23490220-23491030:23490136-23491030:-	-0.112844	0.0362138	0.528464	0.592539	0.45098	0.444335	sig
Lchi20039-gene;A3:Chr16:23517526-23517664:23517515-23517664:-	0.108268	0.0362138	0.467784	0.402765	0.534065	0.55302	sig
Lchi20154-gene;A3:Chr12:53569587-53569677:53569574-53569677:-	-0.199131	0.0194805	0.195163	0.275904	2.86e-05	0.0727764	sig
Lchi20202-gene;A3:Chr05:48949453-48952847:48949426-48952847:-	-0.0779308	0.0494505	0.946113	0.903095	0.870093	0.823254	sig
Lchi20522-gene;A3:Chr10:38224678-38224749:38224662-38224749:-	0.189528	0.0242615	0.174354	0.105079	0.535631	0.122859	sig
Lchi20522-gene;A3:Chr10:38257138-38257221:38255868-38257221:-	-0.189528	0.0242615	0.825646	0.894921	0.464369	0.877141	sig
Lchi20533-gene;A3:Chr10:38915849-38915959:38915846-38915959:-	-0.202537	0.031968	0.972479	1	0.673087	0.894318	sig
Lchi20797-gene;A3:Chr10:7493562-7493713:7493559-7493713:-	0.0219847	0.048951	0.193839	0.230746	0.211	0.257554	sig
Lchi20866-gene;A3:Chr16:48034288-48034371:48034221-48034371:-	0.232322	0.0194805	0.0617514	0.0643413	0.43743	0.153307	sig
Lchi21088-gene;A3:Chr07:41425364-41426248:41425364-41427044:+	-0.236279	0.047952	0.452293	0.505569	0.261858	0.223447	sig
Lchi21356-gene;A3:Chr17:41028614-41028715:41028614-41028775:+	-0.20851	0.026973	0.351184	0.217204	0.0497766	0.101591	sig
Lchi21624-gene;A3:Chr15:16829957-16841172:16829881-16841172:-	-0.0563271	0.0264735	0.351285	0.410375	0.263085	0.38592	sig
Lchi21737-gene;A3:Chr01:11264026-11265813:11264013-11265813:-	-0.284547	0.014985	0.998691	0.999498	0.429182	0.999913	sig
Lchi21876-gene;A3:Chr19:20486775-20486896:20486775-20486898:+	-0.4998	0.042957	0.999939	0.000215363	0.000181903	0.000372166	sig
Lchi21879-gene;A3:Chr19:20661030-20661151:20661030-20661220:+	0.864061	0.032967	8.99e-05	7.37e-05	0.992042	0.736243	sig
Lchi22121-gene;A3:Chr03:669068-670949:669003-670949:-	0.324052	0.02997	0	0.0294484	0.677553	0	sig
Lchi22148-gene;A3:Chr03:75770785-75770886:75770785-75771072:+	-0.28963	0.0194805	0.831084	0.52904	0.38948	0.391384	sig
Lchi22323-gene;A3:Chr12:37995675-37996495:37995354-37996495:-	0.066852	0.041958	0.169015	0.165719	0.230175	0.238263	sig
Lchi23135-gene;A3:Chr11:27059439-27062998:27059439-27063001:+	1	0	0	0	1	1	sig
Lchi23157-gene;A3:Chr09:55838856-55854312:55838852-55854312:-	0.191184	0.0174825	0.152857	0.159982	0.149575	0.545631	sig
Lchi23392-gene;A3:Chr18:25260366-25264227:25260366-25264272:+	-0.0443604	0.0344655	0.664061	0.661287	0.606032	0.630595	sig
Lchi24042-gene;A3:Chr01:45945600-45945687:45945600-45945708:+	0.192013	0.043956	0	0	0.318907	0.0651181	sig
Lchi24310-gene;A3:Chr12:73371500-73380851:73371477-73380851:-	0.312302	0.0412088	0.855154	0.451746	0.937596	0.993907	sig
Lchi24310-gene;A3:Chr12:73371500-73380851:73371486-73380851:-	0.244447	0.0412088	0.592985	0.0951624	0.585537	0.591504	sig
Lchi24496-gene;A3:Chr14:34392435-34392531:34392435-34392534:+	0.121411	0.0254745	0.0879628	0.0860029	0.145689	0.271099	sig
Lchi24604-gene;A3:Chr01:19284306-19296428:19284306-19296437:+	0.0625637	0.0424575	0.690198	0.622813	0.728816	0.709322	sig
Lchi24689-gene;A3:Chr01:21259286-21259375:21259286-21259414:+	0.999454	0.0494505	0.000376944	0.000714548	1	1	sig
Lchi24791-gene;A3:Chr02:80118349-80118445:80118343-80118445:-	0.246334	0.014985	0.166016	0.304689	0.604919	0.358453	sig
Lchi24833-gene;A3:Chr02:81833693-81835068:81833693-81835078:+	0.151054	0.02997	0.778528	0.726003	0.903024	0.903616	sig
Lchi25189-gene;A3:Chr18:1570137-1574357:1570137-1574390:+	-0.185231	0.0174825	0.27279	0.386285	1.66e-05	0.288598	sig
Lchi25544-gene;A3:Chr15:28914507-28945975:28914489-28945975:-	-0.270343	0.013986	1	1	0.459315	1	sig
Lchi25819-gene;A3:Chr06:45985510-45985646:45985400-45985646:-	-0.332558	0.017982	0.915455	0.694636	0.340377	0.604597	sig
Lchi25921-gene;A3:Chr17:36982391-36990022:36982391-36990025:+	0.284693	0.024975	0.424279	0.997448	0.994918	0.996194	sig
Lchi26037-gene;A3:Chr18:67025024-67025104:67024358-67025104:-	-1	0	1	1	0	0	sig
Lchi26169-gene;A3:Chr08:65797821-65799015:65794718-65799015:-	-0.154751	0.047952	0.217263	0.333605	0.103782	0.137583	sig
Lchi26193-gene;A3:Chr08:66421825-66421921:66421807-66421921:-	0.422567	0.00799201	3.3e-05	0.000188137	0.0893594	0.755995	sig
Lchi26641-gene;A3:Chr02:50990186-50990749:50990186-50990752:+	-0.997695	0.00849151	0.999513	0.999895	0.000846724	0.0031704	sig
Lchi27221-gene;A3:Chr09:17884785-17885149:17884763-17885149:-	-0.197629	0.0104895	0.455683	0.677682	0.14367	0.594438	sig
Lchi27263-gene;A3:Chr01:38256526-38256593:38256507-38256593:-	0.133483	0.046953	0.0376357	0.0449098	0.275998	0.0735137	sig
Lchi27409-gene;A3:Chr05:47164708-47164823:47164705-47164823:-	-0.433893	0.014985	0.407388	0.648445	0.000210951	0.187836	sig
Lchi27929-gene;A3:Chr02:33306226-33310450:33306226-33310459:+	-0.825652	0.0014985	0.996485	0.901033	0.246198	1.49e-05	sig
Lchi28246-gene;A3:Chr11:44582529-44582605:44582526-44582605:-	1	0	0	0	1	1	sig
Lchi28449-gene;A3:Chr17:49792971-49793536:49792971-49793555:+	-0.214384	0.041958	0.515703	0.631749	0.230427	0.488258	sig
Lchi28562-gene;A3:Chr13:15442176-15443493:15442162-15443493:-	0.499891	0.0474525	1	0.000135356	1	0.999916	sig
Lchi29065-gene;A3:Chr13:41586416-41600070:41586416-41600092:+	-0.107075	0.0314685	0.825627	0.82586	0.791374	0.645963	sig
Lchi29130-gene;A3:Chr15:43127043-43127118:43127043-43127137:+	-0.118155	0.0374625	0.536339	0.515034	0.425857	0.389207	sig
Lchi29130-gene;A3:Chr15:43128459-43128959:43128459-43128966:+	-0.118155	0.0374625	0.536339	0.515034	0.425857	0.389207	sig
Lchi29845-gene;A3:Contig881:377589-385073:377589-385079:+	-0.256988	0.017982	0.24893	0.452338	8.67e-05	0.187205	sig
Lchi30032-gene;A3:Chr06:41155983-41156071:41155983-41156149:+	0.129301	0.0137363	0.83394	0.694318	0.918762	0.868097	sig
Lchi30032-gene;A3:Chr06:41160919-41161010:41160919-41161027:+	-0.127794	0.0137363	0.821547	0.723604	0.617995	0.671569	sig
Lchi30395-gene;A3:Chr18:44159441-44159529:44159438-44159529:-	0.0976302	0.021978	0.316161	0.340176	0.461952	0.389645	sig
Lchi33037-gene;A3:Chr12:33335113-33335870:33334475-33335870:-	0.164253	0.025974	0.535251	0.586059	0.729911	0.719906	sig
Lchi33037-gene;A3:Chr12:33337946-33346188:33337937-33346188:-	-0.102461	0.035964	0.55318	0.506297	0.403118	0.451437	sig
Lchi33183-gene;A3:Contig2068:3748-4023:3748-4039:+	0.0886589	0.046953	0.608933	0.551636	0.686304	0.651583	sig
Lchi33668-gene;A3:Contig3571:20015-21059:20007-21059:-	0.473253	0.0454545	0.0331193	0.0397843	0.99845	0.0209599	sig
Lchi34059-gene;A3:Contig151:51613-51689:51613-51694:+	0.336773	0.0114885	0.999896	0.324915	0.999845	0.998513	sig
Lchi34862-gene;A3:Contig3440:2939-11477:2620-11477:-	0.994442	0.012987	0.00942883	0.000199997	0.998748	0.999764	sig
Lchi00002-gene;A5:Chr09:19197-19494:19197-19911:-	-0.827289	0.00599401	1	1	0.164033	0.181389	sig
Lchi00072-gene;A5:Chr09:1398905-1405011:1398837-1405011:+	-0.276741	0.003996	0.828709	0.999532	0.42972	0.845039	sig
Lchi00090-gene;A5:Chr09:1894416-1895452:1894416-1895717:-	-0.0520506	0.044955	0.176247	0.0911494	0.0922873	0.0710082	sig
Lchi00534-gene;A5:Chr09:16004197-16004313:16004196-16004313:+	-0.213896	0.047952	0.821971	0.816481	0.518672	0.691988	sig
Lchi00535-gene;A5:Chr09:16085646-16085765:16085646-16085774:-	-0.108469	0.024975	0.000271536	0.377586	0.133472	0.0274475	sig
Lchi00653-gene;A5:Chr01:106485320-106488334:106485319-106488334:+	0.0515506	0.0344655	0.559624	0.543963	0.655201	0.551487	sig
Lchi00815-gene;A5:Chr01:101411263-101411484:101411263-101411490:-	0.87695	0.002997	0.101631	0	0.911968	0.943563	sig
Lchi00862-gene;A5:Chr01:100222329-100229210:100222329-100229259:-	-0.43642	0.04329	0.487257	0.583683	0.00383653	0.194264	sig
Lchi00862-gene;A5:Chr01:100222329-100229210:100222329-100229670:-	-0.621601	0.04329	0.639707	0.784765	0.0153058	0.165963	sig
Lchi00862-gene;A5:Chr01:100222329-100229259:100222329-100230342:-	-0.286335	0.04329	0.296841	0.61657	0.148947	0.191794	sig
Lchi00961-gene;A5:Chr01:96593559-96593627:96593559-96593657:-	0.0962578	0.044955	0.320183	0.309641	0.409751	0.412589	sig
Lchi01236-gene;A5:Chr11:60887617-60900888:60887612-60900888:+	0.259805	0.020979	0.703782	0.593047	0.89554	0.9209	sig
Lchi01280-gene;A5:Chr11:59649448-59649683:59649448-59651054:-	-0.085025	0.023976	0.348575	0.40887	0.298769	0.288625	sig
Lchi01330-gene;A5:Chr11:58341727-58341986:58341703-58341986:+	-0.118242	0.0344655	0.840398	0.815159	0.626515	0.792559	sig
Lchi01330-gene;A5:Chr11:58342911-58343891:58342850-58343891:+	-0.102044	0.0344655	0.770046	0.771101	0.740673	0.596386	sig
Lchi01565-gene;A5:Chr02:67872599-67873696:67872583-67873696:+	-0.119093	0.024975	0.720375	0.842268	0.775411	0.549045	sig
Lchi01578-gene;A5:Chr02:68247511-68247667:68245953-68247667:+	0.21009	0.0424575	0.411875	0.651969	0.999919	0.484105	sig
Lchi01578-gene;A5:Chr02:68247511-68247667:68246141-68247667:+	-0.13127	0.0424575	0.504846	0.414874	0.277854	0.379326	sig
Lchi01854-gene;A5:Chr02:76460109-76462692:76460109-76463409:-	-0.178849	0.035964	0.907784	0.944811	0.773866	0.721031	sig
Lchi01887-gene;A5:Chr02:77485256-77485350:77484608-77485350:+	-0.212056	0.0434565	0.737972	0.595502	0.416799	0.492564	sig
Lchi01937-gene;A5:Chr02:78952973-78962764:78952973-78962766:-	-0.169196	0.010989	0.973999	0.948551	0.617468	0.966691	sig
Lchi01941-gene;A5:Chr02:79065790-79065882:79065790-79065887:-	0.999797	0.024975	4.19e-05	0.000282006	0.999972	0.999946	sig
Lchi01965-gene;A5:Chr04:82410286-82416952:82410217-82416952:+	0.0748343	0.025974	0.440254	0.428599	0.512384	0.506138	sig
Lchi01980-gene;A5:Chr04:82919875-82920000:82919875-82920003:-	0.15628	0.025974	0.076175	0.0878521	0.468081	0.00850639	sig
Lchi01980-gene;A5:Chr04:82927861-82928006:82927861-82928023:-	-0.15697	0.025974	0.925318	0.920457	0.531919	0.999915	sig
Lchi01980-gene;A5:Chr04:82936286-82940620:82936286-82940641:-	0.149838	0.025974	0.103599	0.100288	0.486832	0.0167306	sig
Lchi02079-gene;A5:Chr04:85820115-85821358:85819736-85821358:+	0.663164	0.032634	0.160489	0.264325	1	0.751142	sig
Lchi02079-gene;A5:Chr04:85820445-85821358:85819736-85821358:+	0.43237	0.032634	0.507996	0.51977	1	0.892506	sig
Lchi02079-gene;A5:Chr04:85821626-85825481:85821371-85825481:+	-0.0938415	0.032634	0.688261	0.786895	0.606068	0.681405	sig
Lchi02109-gene;A5:Chr04:86591900-86595782:86591900-86595891:-	0.118558	0.0274725	0.0791636	0.0955442	0.243071	0.168753	sig
Lchi02140-gene;A5:Chr04:87263954-87264456:87263954-87264492:-	0.593578	0.038961	0.247808	8.86e-05	0.588926	0.846126	sig
Lchi02181-gene;A5:Chr04:88760392-88761624:88760375-88761624:+	-0.20982	0.00499501	0.210267	0.252165	0.00777247	0.0350196	sig
Lchi02219-gene;A5:Chr04:89827309-89827454:89827305-89827454:+	0.39807	0.0424575	0.538073	0.665787	1	1	sig
Lchi02299-gene;A5:Chr04:92017063-92021069:92017063-92021082:-	-0.14982	0.035964	0.284248	0.3673	0.189532	0.162376	sig
Lchi02747-gene;A5:Chr05:64473046-64474624:64473046-64474634:-	0.13467	0.0304695	0.377116	0.386432	0.443801	0.589086	sig
Lchi02747-gene;A5:Chr05:64477282-64477704:64477282-64477707:-	-0.158612	0.0304695	0.153132	0.164138	3.28e-05	1.28e-05	sig
Lchi02811-gene;A5:Chr05:62296051-62296197:62295976-62296197:+	0.484337	0.017982	0.208992	0.566958	0.999792	0.744832	sig
Lchi02929-gene;A5:Chr02:92541357-92542134:92541346-92542134:+	0.48003	0.0224775	0.0424946	0.00777053	0.890375	0.11995	sig
Lchi02949-gene;A5:Chr02:92003621-92004760:92003621-92004820:-	0.162248	0.002997	0.135025	0.144862	0.349393	0.254991	sig
Lchi03056-gene;A5:Chr02:88655989-88658497:88655989-88659060:-	0.137311	0.0357335	0.70141	0.68788	0.952295	0.711617	sig
Lchi03056-gene;A5:Chr02:88655989-88658497:88655989-88661350:-	-0.260485	0.0123876	0.651424	0.744229	0.464455	0.410227	sig
Lchi03056-gene;A5:Chr02:88655989-88659060:88655989-88661350:-	-0.433045	0.00774226	0.542321	0.652956	0.056681	0.272505	sig
Lchi03192-gene;A5:Chr14:63940324-63960185:63940324-63960349:-	-0.186767	0.0494505	0.677279	0.607354	0.34409	0.56701	sig
Lchi03421-gene;A5:Chr06:11240122-11240201:11240122-11240247:-	0.257554	0.0134865	0.259698	0.190194	0.686997	0.278004	sig
Lchi03444-gene;A5:Chr06:12071025-12071151:12071025-12071156:-	0.643091	0.0499501	0.472551	0.000817977	0.766776	0.992775	sig
Lchi03475-gene;A5:Chr06:12982174-12982385:12982174-12982389:-	-0.489144	0.012987	0.780541	0.993812	0.194002	0.602061	sig
Lchi03489-gene;A5:Chr06:13288074-13298480:13288074-13299338:-	-0.0904848	0.0274725	0.743208	0.689095	0.556881	0.694452	sig
Lchi03496-gene;A5:Chr06:13462410-13464095:13462169-13464095:+	-0.19232	0.015984	0.501824	0.53985	0.303405	0.35363	sig
Lchi03520-gene;A5:Chr06:14295151-14295759:14295151-14296029:-	-0.498697	0.0431235	0.739395	1	0.479085	0.262916	sig
Lchi03777-gene;A5:Chr17:56980572-56980865:56980510-56980865:+	0.0269275	0.040959	0.346891	0.36466	0.376318	0.389088	sig
Lchi03969-gene;A5:Chr15:67154883-67155216:67154720-67155216:+	-0.365043	0.035964	0.638402	0.656866	0.27054	0.294643	sig
Lchi03969-gene;A5:Chr15:67157281-67157703:67154883-67157703:+	-0.421017	0.035964	0.999786	0.933232	0.399039	0.691946	sig
Lchi04293-gene;A5:Chr04:2291810-2292240:2291789-2292240:+	-0.11055	0.047952	0.163833	0.136147	0.0269902	0.0518885	sig
Lchi04366-gene;A5:Chr04:65345-66308:65314-66308:+	-0.0605576	0.0184815	0.391355	0.393477	0.305005	0.358712	sig
Lchi04954-gene;A5:Chr11:49322986-49323087:49322986-49323091:-	-0.0972099	0.011988	0.429688	0.389198	0.276362	0.348104	sig
Lchi04954-gene;A5:Chr11:49324150-49324238:49324150-49324379:-	-0.196166	0.011988	0.777794	0.796022	0.682587	0.498896	sig
Lchi04954-gene;A5:Chr11:49324150-49324379:49324150-49325453:-	0.161543	0.011988	0.116497	0.116565	0.25302	0.303128	sig
Lchi05034-gene;A5:Chr11:46648848-46648955:46648848-46649060:-	-0.499786	0.00499501	1	1	0.999728	0.000700413	sig
Lchi05107-gene;A5:Chr17:65352471-65354632:65352471-65354692:-	-0.575703	0.0444555	0.993422	0.999928	0.841944	0	sig
Lchi05150-gene;A5:Chr17:66625467-66625628:66625467-66625641:-	0.130928	0.032967	0.0857923	0.0792436	0.192004	0.234888	sig
Lchi05237-gene;A5:Chr17:68952850-68953123:68952850-68953578:-	-0.205413	0.0202298	0.363397	0.299926	0.144686	0.107811	sig
Lchi05613-gene;A5:Chr06:25886226-25886345:25886178-25886345:+	-0.310787	0.0174825	0.0681373	0.553477	2.1e-05	1.99e-05	sig
Lchi05739-gene;A5:Chr07:6972224-6972331:6972224-6972335:-	0.116639	0.0314685	0.469606	0.485351	0.705364	0.482872	sig
Lchi05985-gene;A5:Chr08:72561479-72565388:72561479-72565569:-	0.270675	0.0434565	0.45017	0.445245	0.74681	0.689955	sig
Lchi06122-gene;A5:Chr01:113554269-113559319:113554269-113559363:-	0.317188	0.00749251	0.128739	0.709779	0.726169	0.746724	sig
Lchi06141-gene;A5:Chr01:112946830-112946947:112946755-112946947:+	-0.0996625	0.0474525	0.937926	0.96814	0.872254	0.834487	sig
Lchi06169-gene;A5:Chr01:112297410-112299392:112297405-112299392:+	-0.292883	0.0297203	0.449648	0.6119	0.238003	0.237779	sig
Lchi06212-gene;A5:Chr01:111290594-111290704:111290579-111290704:+	-0.0615306	0.0424575	0.739154	0.805007	0.672172	0.748928	sig
Lchi06308-gene;A5:Chr10:2592135-2592228:2592135-2592373:-	-0.115269	0.0134865	0.827669	0.904925	0.726778	0.775278	sig
Lchi06308-gene;A5:Chr10:2592479-2594898:2592479-2595015:-	-0.116363	0.0134865	0.837984	0.91045	0.732445	0.783262	sig
Lchi06308-gene;A5:Chr10:2595033-2596433:2595033-2596568:-	-0.0631656	0.0444555	0.967855	0.993932	0.93619	0.899265	sig
Lchi06349-gene;A5:Chr10:3480601-3483579:3480601-3483760:-	0.440188	0.020979	0.513168	0.310875	0.848072	0.856348	sig
Lchi06602-gene;A5:Chr08:46979972-46980854:46979972-46981972:-	-0.116103	0.0404595	0.956642	0.889205	0.672491	0.941149	sig
Lchi06710-gene;A5:Chr06:546794-546956:546782-546956:+	-0.536327	0.036963	0.998905	0.998133	0.919743	0.0046407	sig
Lchi06783-gene;A5:Chr06:2892469-2895122:2892439-2895122:+	0.471274	0.000999001	0.346149	0.465814	0.999392	0.755117	sig
Lchi07029-gene;A5:Chr03:21713708-21713832:21713696-21713832:+	0.998284	0.0164835	0	0.00259563	0.999239	0.999926	sig
Lchi07049-gene;A5:Chr03:21118264-21119221:21118264-21119266:-	0.100522	0.0344655	0.557308	0.482436	0.657708	0.58308	sig
Lchi08159-gene;A5:Chr15:44819639-44820074:44819639-44820527:-	-0.391973	0.033966	0.135544	0.719119	0.0409218	0.0297954	sig
Lchi08310-gene;A5:Chr08:77444156-77445842:77444056-77445842:+	0.0967036	0.036963	0.699804	0.669736	0.772277	0.790669	sig
Lchi08452-gene;A5:Chr08:81406507-81410439:81406507-81410459:-	0.130414	0.0184815	0.746316	0.709307	0.829151	0.8873	sig
Lchi08565-gene;A5:Chr15:73163704-73163829:73163689-73163829:+	0.339087	0.003996	0.611192	0.521892	0.814468	0.996791	sig
Lchi08798-gene;A5:Chr02:13386769-13387266:13386536-13387266:+	-0.162466	0.02997	0.321269	0.400331	0.176074	0.220594	sig
Lchi08942-gene;A5:Chr06:17277413-17277578:17277413-17277604:-	0.237976	0.03996	0.376076	0.721512	0.677958	0.895581	sig
Lchi09139-gene;A5:Chr15:62227751-62227830:62227204-62227830:+	-0.115228	0.0314685	0.176395	0.147123	0.0518283	0.0412331	sig
Lchi09421-gene;A5:Chr07:44888989-44889293:44888988-44889293:+	0.147534	0.045954	0.675746	0.765321	0.736156	0.99998	sig
Lchi09473-gene;A5:Chr07:50449019-50449148:50449001-50449148:+	-0.561157	0.0324675	0.743888	0.999912	0.315746	0.305741	sig
Lchi09577-gene;A5:Chr14:57259249-57260147:57259245-57260147:+	0.0713204	0.030969	0.109727	0.097975	0.208571	0.141772	sig
Lchi09661-gene;A5:Chr14:60238319-60238515:60238319-60238536:-	0.0969487	0.0414585	0.0358436	0.0126635	0.108335	0.13407	sig
Lchi09688-gene;A5:Chr04:93341241-93341563:93341241-93341621:-	0.0910558	0.031302	0.0645428	0.023966	0.10642	0.1642	sig
Lchi09780-gene;A5:Chr04:95886760-95887170:95886760-95888519:-	-0.253162	0.0114885	0.909052	0.922044	0.610772	0.714	sig
Lchi10123-gene;A5:Chr04:78078259-78078406:78078259-78078463:-	-0.118884	0.013986	0.901232	0.818051	0.712674	0.768843	sig
Lchi10261-gene;A5:Chr03:71233694-71244536:71233694-71244539:-	-0.115016	0.02997	0.0625234	0.167666	0	0.000158282	sig
Lchi10261-gene;A5:Chr03:71233694-71244536:71233694-71244544:-	-0.568057	0.00599401	0.443972	0.692695	0	0.000552912	sig
Lchi10261-gene;A5:Chr03:71233694-71244539:71233694-71244544:-	-0.111066	0.02997	0.922913	0.917964	0.841236	0.77751	sig
Lchi10352-gene;A5:Chr01:83541100-83542523:83541100-83542524:-	-0.272035	0.015984	0.999964	0.99997	0.510733	0.94513	sig
Lchi10573-gene;A5:Chr12:15279150-15279985:15279150-15280671:-	-0.275681	0.00549451	0.744418	0.694663	0.399402	0.488317	sig
Lchi10573-gene;A5:Chr12:15280846-15285110:15280846-15285168:-	0.106811	0.0425824	0.686155	0.77595	0.863317	0.812411	sig
Lchi10673-gene;A5:Chr14:47185040-47210625:47184942-47210625:+	0.2174	0.03996	0.0468295	0.0842492	0.295908	0.26997	sig
Lchi10746-gene;A5:Chr14:71496079-71497542:71496079-71497554:-	0.101801	0.032967	0.579456	0.528838	0.655121	0.656775	sig
Lchi10763-gene;A5:Chr14:71960987-71973171:71960987-71973200:-	0.186472	0.037962	0.250753	0.143794	0.25718	0.51031	sig
Lchi11132-gene;A5:Chr19:57064340-57064424:57064340-57064434:-	0.081311	0.0499501	0.55516	0.514809	0.598643	0.633948	sig
Lchi11307-gene;A5:Chr04:30580823-30590739:30580808-30590739:+	0.151278	0.012987	0.166924	0.100712	0.333769	0.236423	sig
Lchi11413-gene;A5:Chr02:3021852-3022070:3021852-3022190:-	-0.0547072	0.0457875	0.986196	0.98426	0.8841	0.976942	sig
Lchi11413-gene;A5:Chr02:3032001-3032993:3032001-3032994:-	-0.0672461	0.0425824	0.899819	0.881805	0.797574	0.849558	sig
Lchi11415-gene;A5:Chr02:3124501-3126081:3124501-3126264:-	-0.656847	0.0414585	1	0.613629	0.179982	0.119953	sig
Lchi11461-gene;A5:Chr07:1872431-1873521:1872401-1873521:+	-0.0703551	0.047952	0.703813	0.789349	0.642624	0.709829	sig
Lchi11511-gene;A5:Chr07:486527-487710:486527-487753:-	-0.11306	0.033966	1	0.988429	0.762397	0.999913	sig
Lchi11628-gene;A5:Chr03:10102131-10136461:10102131-10136481:-	-0.226877	0.02997	0.953188	0.918598	0.612716	0.805315	sig
Lchi11862-gene;A5:Chr03:102165643-102165735:102165625-102165735:+	0.233626	0.0424575	0.401628	0.648004	0.741296	0.775588	sig
Lchi11926-gene;A5:Chr08:62980904-62981341:62980904-62981377:-	-0.034471	0.047952	0.364891	0.381392	0.274445	0.402896	sig
Lchi12052-gene;A5:Chr06:7708718-7710573:7708718-7710582:-	-0.115702	0.047952	0.278861	0.345452	0.167646	0.225263	sig
Lchi12285-gene;A5:Chr17:10044286-10044750:10044286-10044817:-	-0.469136	0.047952	1	0.94496	0.260147	0.746542	sig
Lchi12530-gene;A5:Chr02:64931066-64943714:64930805-64943714:+	-0.178049	0.044955	0.718747	0.810752	0.574696	0.598706	sig
Lchi12959-gene;A5:Chr01:9626270-9626345:9626270-9626413:-	0.81619	0.041958	0.264682	0.0814211	0.980881	0.997602	sig
Lchi12996-gene;A5:Chr13:4294574-4294763:4294574-4294768:-	-0.466378	0	0.891585	0.946282	0.389575	0.515536	sig
Lchi13058-gene;A5:Chr13:6113808-6113917:6113808-6114508:-	-0.200932	0.0104895	0.649624	0.693102	0.350367	0.590494	sig
Lchi13099-gene;A5:Chr11:34898251-34900064:34898251-34900500:-	-0.44299	0.00599401	0.921737	0.982526	0.461392	0.556891	sig
Lchi13261-gene;A5:Chr10:65831620-65834064:65831620-65834099:-	-0.997532	0.017982	0.99967	0.995393	0	0	sig
Lchi13271-gene;A5:Chr10:65471748-65471820:65471748-65471847:-	0.378588	0.001998	0.0871406	0.000280683	0.301034	0.543565	sig
Lchi13688-gene;A5:Chr05:19448137-19448728:19448135-19448728:+	0.499954	0.001998	1	9.22e-05	1	1	sig
Lchi13721-gene;A5:Chr02:84168419-84170196:84168419-84170330:-	-0.657229	0.026973	0.725711	0.749478	0	0.160732	sig
Lchi13829-gene;A5:Chr16:20596718-20596809:20596718-20596882:-	-0.123955	0.021978	0.970215	0.960254	0.748055	0.934503	sig
Lchi13837-gene;A5:Chr16:20302216-20302503:20302212-20302503:+	0.0479453	0.048618	0.469535	0.514213	0.567174	0.512464	sig
Lchi13837-gene;A5:Chr16:20302415-20302503:20302212-20302503:+	0.090377	0.045954	0.261806	0.232881	0.431289	0.244152	sig
Lchi13837-gene;A5:Chr16:20302415-20302503:20302216-20302503:+	0.0463537	0.048618	0.286062	0.222876	0.366578	0.235068	sig
Lchi13841-gene;A5:Chr16:19998599-19999123:19998599-19999291:-	-0.0876651	0.0284715	0.841399	0.869199	0.727514	0.807754	sig
Lchi13899-gene;A5:Chr16:26793105-26794051:26792200-26794051:+	-0.292019	0.0174825	0.459266	0.511039	0.223176	0.163091	sig
Lchi13920-gene;A5:Chr16:27237740-27237920:27237736-27237920:+	0.175452	0.0224775	0.461302	0.52975	0.592634	0.749322	sig
Lchi13920-gene;A5:Chr16:27237781-27237920:27237740-27237920:+	-0.220552	0.0224775	0.584796	0.524683	0.525328	0.143048	sig
Lchi14101-gene;A5:Chr03:2261411-2262161:2261411-2262194:-	-0.0878933	0.0499501	0.275656	0.281157	0.147491	0.233535	sig
Lchi14653-gene;A5:Chr16:9981938-9983786:9981923-9983786:+	-0.216763	0.021978	0.478248	0.0155128	0	0.0602351	sig
Lchi14830-gene;A5:Chr08:21723482-21724814:21723482-21724826:-	0.440086	0.0034965	0.00496304	0.004064	0.00201637	0.887183	sig
Lchi15172-gene;A5:Chr09:52043751-52045486:52043723-52045486:+	-0.409344	0.045954	0.998091	0.800201	0.236074	0.743529	sig
Lchi15397-gene;A5:Chr01:32200633-32201016:32200597-32201016:+	-0.234133	0.0344655	0.0962592	0.410602	0.034215	0.00438056	sig
Lchi15518-gene;A5:Chr04:72268539-72283255:72268534-72283255:+	0.154681	0.0194805	0.686573	0.541778	0.763663	0.774049	sig
Lchi15787-gene;A5:Chr09:48353535-48354999:48353535-48356367:-	-0.43935	0.010989	0.800612	0.915859	0.343963	0.493807	sig
Lchi15862-gene;A5:Chr18:3788362-3788637:3788361-3788637:+	-0.208607	0.017982	0.00459673	0.424658	0.000127833	0.0119133	sig
Lchi15967-gene;A5:Chr13:52948331-52952001:52948331-52952148:-	-0.105753	0.034965	0.333841	0.329586	0.235063	0.216857	sig
Lchi16243-gene;A5:Chr02:9630389-9630995:9630383-9630995:+	-0.919521	0.0484515	1	1	0.0691685	0.0917892	sig
Lchi16385-gene;A5:Chr07:31206038-31206799:31205896-31206799:+	0.999745	0.0494505	0	0.000510254	1	1	sig
Lchi16393-gene;A5:Chr07:31512713-31512844:31512713-31512848:-	-0.126036	0.038961	0.488604	0.48627	0.357157	0.365645	sig
Lchi16456-gene;A5:Chr03:100581458-100581563:100581437-100581563:+	0.263891	0.000999001	0.111079	0.142069	0.756147	0.0247818	sig
Lchi16634-gene;A5:Chr10:549780-549890:549780-549944:-	0.433289	0.010989	0.380865	0.526822	0.859139	0.915127	sig
Lchi16643-gene;A5:Chr10:246938-249220:246929-249220:+	0.392798	0.0354645	0.725384	0.489021	1	1	sig
Lchi16643-gene;A5:Chr10:249044-249220:249026-249220:+	-0.186119	0.00999001	0.277951	0.199085	0.000121081	0.104676	sig
Lchi16689-gene;A5:Chr05:11705278-11705450:11705164-11705450:+	-0.101626	0.0499501	0.222146	0.287163	0.164274	0.141782	sig
Lchi16715-gene;A5:Chr05:10945543-10945633:10945465-10945633:+	0.363581	0.00599401	0.399228	0.228879	0.56681	0.78846	sig
Lchi16932-gene;A5:Chr13:27165176-27165277:27165176-27165299:-	-0.111684	0.0472028	0.27538	0.256598	0.0878314	0.22078	sig
Lchi16953-gene;A5:Chr13:24957159-24975507:24957023-24975507:+	0.141537	0.017982	0.305978	0.288749	0.468815	0.408987	sig
Lchi17539-gene;A5:Chr06:38309749-38310909:38309749-38310927:-	0.0647425	0.040959	0.0715292	0.0777982	0.135585	0.143227	sig
Lchi17723-gene;A5:Chr13:60432458-60432603:60432458-60432615:-	-0.257959	0.031968	0.94356	0.902583	0.664501	0.665724	sig
Lchi17723-gene;A5:Chr13:60432476-60432603:60432476-60432615:-	0.354025	0.00499501	0.568384	0.596263	0.872723	0.999973	sig
Lchi17966-gene;A5:Chr16:25538340-25539541:25538340-25539554:-	0.518812	0.00599401	0.287178	0.41673	0.99969	0.741842	sig
Lchi18018-gene;A5:Chr03:20167837-20168697:20167834-20168697:+	0.149006	0.026973	0.426398	0.136801	0.482115	0.379096	sig
Lchi18061-gene;A5:Chr03:18547178-18547468:18547178-18552427:-	0.729448	0.023976	0.305231	0.235873	1	1	sig
Lchi18142-gene;A5:Chr17:29310400-29310581:29310400-29310835:-	-0.243242	0.02997	0.489266	0.0906103	0.0933922	0	sig
Lchi18248-gene;A5:Chr13:7708273-7708429:7708273-7708678:-	-0.288949	0.011988	0.916132	1	0.625502	0.712731	sig
Lchi18876-gene;A5:Chr01:22654091-22654280:22653965-22654280:+	-0.189174	0.04662	0.913117	0.878147	0.50162	0.911296	sig
Lchi19205-gene;A5:Chr15:608490-608744:608490-608920:-	-0.129562	0.0237263	1	1	0.961426	0.779449	sig
Lchi19205-gene;A5:Chr15:608987-609075:608987-609086:-	0.199907	0.0237263	0.000121178	0.000420673	0.0542244	0.346132	sig
Lchi19208-gene;A5:Chr15:484241-485419:484214-485419:+	-0.0296341	0.0354645	0.519985	0.503139	0.481726	0.48213	sig
Lchi19266-gene;A5:Chr08:76302639-76302720:76302612-76302720:+	0.0467969	0.030969	0.302159	0.294098	0.393471	0.29638	sig
Lchi19345-gene;A5:Chr09:58342248-58342351:58342248-58342404:-	0.112938	0.00749251	0.45863	0.469253	0.666234	0.487525	sig
Lchi19405-gene;A5:Chr18:48839602-48839802:48839595-48839802:+	-0.815222	0.00799201	0.999703	0.634834	0.00407526	1.68e-05	sig
Lchi19445-gene;A5:Chr12:4031243-4033324:4031243-4033426:-	0.26665	0.045954	0.364571	0.533338	0.797234	0.633974	sig
Lchi19560-gene;A5:Chr15:22662278-22672414:22662278-22672786:-	-0.0823755	0.0264735	0.54892	0.593544	0.490547	0.487166	sig
Lchi19669-gene;A5:Chr07:4467456-4467617:4467449-4467617:+	0.275659	0.010989	0.519142	0.551339	0.796844	0.824956	sig
Lchi19906-gene;A5:Chr10:54021070-54021153:54021070-54021182:-	0.347684	0.002997	0.235644	0.242195	0.176069	0.997138	sig
Lchi19954-gene;A5:Chr11:4353562-4353707:4353562-4353800:-	0.116792	0.041958	0.0692439	0.111676	0.282698	0.131806	sig
Lchi20166-gene;A5:Chr12:52648741-52650691:52648678-52650691:+	1	0	0	0	1	1	sig
Lchi20220-gene;A5:Chr08:3706327-3706452:3702994-3706452:+	-0.243977	0.035964	0.697151	0.863743	0.424277	0.648665	sig
Lchi20522-gene;A5:Chr10:38224135-38224210:38224135-38224214:-	0.189528	0.0242615	0.174354	0.105079	0.535631	0.122859	sig
Lchi20522-gene;A5:Chr10:38251924-38252005:38251924-38252011:-	0.189528	0.0242615	0.174354	0.105079	0.535631	0.122859	sig
Lchi20522-gene;A5:Chr10:38255500-38255579:38255500-38255776:-	-0.189528	0.0242615	0.825646	0.894921	0.464369	0.877141	sig
Lchi20643-gene;A5:Chr12:66705960-66707213:66705954-66707213:+	-0.14569	0.017982	0.0319335	0.301372	0.00912841	0.0327968	sig
Lchi20679-gene;A5:Chr01:32396707-32397675:32396676-32397675:+	0.357321	0.010989	0.0674835	0.372441	0.860589	0.293976	sig
Lchi21332-gene;A5:Chr11:43173918-43175204:43173630-43175204:+	-0.428674	0.037962	0.0334324	1	0.123509	0.0525746	sig
Lchi22023-gene;A5:Chr08:29764634-29766765:29764634-29766769:-	0.274479	0.020979	1.58e-05	0.000462621	0	0.549436	sig
Lchi22174-gene;A5:Chr03:76962103-76970594:76961935-76970594:+	-0.573551	0.03996	0.540699	0.788339	0	0.181935	sig
Lchi23114-gene;A5:Chr11:27658132-27659049:27658132-27659301:-	-0.227125	0.0142358	0.626894	0.473135	0.310975	0.334804	sig
Lchi23118-gene;A5:Chr11:27535050-27535591:27535042-27535591:+	-0.227141	0.035964	0.576098	0.844261	0.524467	0.441611	sig
Lchi23355-gene;A5:Chr18:23412950-23427034:23412937-23427034:+	0.466836	0.036963	0.0642563	0	0.498113	0.499816	sig
Lchi23652-gene;A5:Chr16:30990834-30993295:30990819-30993295:+	-0.314506	0.00499501	0.927017	0.949343	0.553722	0.693626	sig
Lchi23882-gene;A5:Chr05:31577174-31590568:31577130-31590568:+	-0.114136	0.0374625	0.427354	0.51483	0.309447	0.404465	sig
Lchi24080-gene;A5:Chr18:43162055-43162197:43162046-43162197:+	0.170569	0.021978	0	1.26e-05	0.0445025	0.296647	sig
Lchi24442-gene;A5:Chr07:68496875-68497404:68496875-68497408:-	-0.0481909	0.037962	0.221501	0.358953	0.233191	0.250881	sig
Lchi24541-gene;A5:Chr01:52474956-52477319:52472505-52477319:+	-0.783089	0.0367133	0.983639	1	0.149872	0.267589	sig
Lchi24632-gene;A5:Chr08:2758827-2761297:2758827-2761320:-	0.0566839	0.032967	0.332878	0.253872	0.344894	0.355224	sig
Lchi24812-gene;A5:Chr02:81111365-81111480:81111365-81111721:-	0.258188	0.035964	0.497975	0.662745	0.949607	0.727489	sig
Lchi25121-gene;A5:Chr14:30444349-30444446:30444349-30444571:-	0.124216	0.0404595	0.175457	0.301842	0.336222	0.389509	sig
Lchi25219-gene;A5:Chr18:2816009-2823888:2815985-2823888:+	-0.388377	0.0499501	0.0525541	0.852439	0.0597125	0.0685276	sig
Lchi25224-gene;A5:Chr11:14553870-14553943:14553870-14553976:-	0.499931	0.044955	0.00089338	0.00145847	0.00227384	0.99994	sig
Lchi25391-gene;A5:Chr05:54804687-54804769:54804630-54804769:+	-0.22103	0.015984	0.702117	0.728922	0.36505	0.623929	sig
Lchi25548-gene;A5:Chr15:28645227-28645588:28645227-28645628:-	0.28659	0.047952	0.67919	0.193237	0.769386	0.676221	sig
Lchi25761-gene;A5:Chr14:6603120-6603383:6603120-6603566:-	-0.33117	0.0454545	0.478576	0.641117	0.457298	5.46e-05	sig
Lchi25904-gene;A5:Chr06:52799499-52799625:52794103-52799625:+	-0.274451	0.0424575	0.438777	0.494631	0.136121	0.248385	sig
Lchi26032-gene;A5:Chr18:67187034-67187169:67186706-67187169:+	-0.292718	0.032967	0.929783	1	0.614977	0.729371	sig
Lchi26953-gene;A5:Chr03:26529550-26530110:26529550-26530113:-	-0.0803077	0.0428322	0.386914	0.399606	0.272727	0.353177	sig
Lchi26974-gene;A5:Chr13:9974549-9975367:9974411-9975367:+	-0.0686014	0.0334665	0.932338	0.91717	0.844392	0.867913	sig
Lchi26979-gene;A5:Chr13:9762950-9766077:9762881-9766077:+	-0.167072	0.049284	0.567048	0.544644	0.376369	0.40118	sig
Lchi26979-gene;A5:Chr13:9767916-9767999:9767914-9767999:+	0.196317	0.049284	0.804049	0.803317	1	1	sig
Lchi27549-gene;A5:Chr12:42493190-42500489:42493139-42500489:+	0.138652	0.038961	0.464267	0.302325	0.570925	0.472971	sig
Lchi27575-gene;A5:Contig3675:360211-361380:360203-361380:+	0.137205	0.0424575	0.160246	0.215684	0.224	0.42634	sig
Lchi27874-gene;A5:Chr18:15525590-15526018:15525500-15526018:+	0.150329	0.0354645	0.819734	0.751528	0.929602	0.942319	sig
Lchi27905-gene;A5:Chr05:60163401-60163554:60163382-60163554:+	-0.0524076	0.030969	0.550627	0.52236	0.456918	0.511254	sig
Lchi27978-gene;A5:Chr07:61733054-61734690:61733054-61735296:-	-0.108889	0.038961	0.992027	0.979772	0.874459	0.879562	sig
Lchi28244-gene;A5:Chr11:44563531-44563605:44563531-44563609:-	0.189143	0.044955	0.841547	0.642031	1	0.861865	sig
Lchi28344-gene;A5:Chr01:27001015-27003626:27001015-27003653:-	-0.709989	0	0.84054	0.941232	0.000468229	0.361325	sig
Lchi28731-gene;A5:Chr13:49629596-49631009:49629575-49631009:+	-0.113319	0.00699301	0.588953	0.751132	0.528401	0.585047	sig
Lchi29130-gene;A5:Chr15:43129482-43131692:43129478-43131692:+	-0.0724251	0.0374625	0.466933	0.451699	0.372342	0.401441	sig
Lchi29950-gene;A5:Chr18:6584362-6587661:6584362-6587670:-	-0.811859	0.00599401	0.996966	0.997438	0.000924824	0.369762	sig
Lchi30129-gene;A5:Chr03:92445813-92447056:92445813-92447370:-	-0.286545	0.0104895	0.66112	0.553198	0.343239	0.297988	sig
Lchi30244-gene;A5:Contig691:442842-443064:442838-443064:+	-0.167809	0.0362138	0.427752	0.552783	0.323347	0.32157	sig
Lchi30311-gene;A5:Chr10:42529132-42529251:42529132-42529329:-	-0.0369211	0.0334665	0.836896	0.862596	0.814268	0.811383	sig
Lchi30629-gene;A5:Contig148:87226-92657:87213-92657:+	-0.485221	0.043956	1	1	0.263174	0.766385	sig
Lchi31232-gene;A5:Contig3220:10665-17624:10665-17671:-	0.386738	0.01998	0.338822	0.194791	0.772126	0.534964	sig
Lchi31820-gene;A5:Contig1249:60931-65230:60842-65230:+	-0.470943	0.014985	0.572527	0.984398	0.6149	0.000138083	sig
Lchi32109-gene;A5:Contig677:191283-191367:191253-191367:+	0.204347	0.017982	0.0756866	0.101435	0.3149	0.270916	sig
Lchi32151-gene;A5:Contig3230:84477-85576:84477-87026:-	-0.131785	0.017982	0.555267	0.583767	0.490678	0.384784	sig
Lchi32239-gene;A5:Contig1302:32195-32375:32195-32390:-	-0.452479	0.022977	0	0.999951	0.0947527	0.000239929	sig
Lchi32246-gene;A5:Contig808:68207-68346:68207-68347:-	0.224909	0.000499501	0.24384	0.0236354	0.346309	0.370985	sig
Lchi32453-gene;A5:Chr08:66526016-66526298:66526016-66526308:-	0.0877903	0.0274725	0.593204	0.602648	0.68099	0.690442	sig
Lchi32853-gene;A5:Contig3704:42173-43547:42173-43602:-	-0.588833	0.026973	0.822299	0.749528	0.181067	0.213093	sig
Lchi33019-gene;A5:Contig1901:37343-39726:37343-39730:-	0.263671	0.043956	0.000161575	0.000959915	0.000115861	0.528347	sig
Lchi33019-gene;A5:Contig1901:39805-42591:39805-42614:-	0.263671	0.043956	0.000161575	0.000959915	0.000115861	0.528347	sig
Lchi33502-gene;A5:Contig2729:57154-57436:57153-57436:+	-0.435579	0.0499501	0.99869	0.995044	1	0.122575	sig
Lchi33605-gene;A5:Contig3549:48236-49262:48236-49885:-	-1	0	1	1	0	0	sig
Lchi33996-gene;A5:Chr09:54342730-54343681:54342666-54343681:+	-0.157009	0.020979	0.578296	0.691399	0.400663	0.555014	sig
Lchi33996-gene;A5:Chr09:54343792-54345286:54342666-54345286:+	-0.192534	0.035964	0.740783	0.843419	0.546823	0.652312	sig
Lchi34124-gene;A5:Contig1587:37521-39523:37510-39523:+	-0.499925	0.01998	0.999906	0	5.71e-05	0	sig
Lchi01654-gene;MX:Chr02:70407873-70408018:70408066-70408385:70407873-70408119:70408284-70408385:-	-0.16719	0.00749251	0.421367	0.383129	0.290903	0.179215	sig
Lchi02719-gene;MX:Chr05:65519004-65519112:65519208-65521857:65519004-65519246:65519353-65521857:-	-0.623016	0.044955	1	0.486372	0.240341	0	sig
Lchi03079-gene;MX:Chr02:87899440-87899567:87899647-87954988:87899440-87954593:87954673-87954988:-	0.462704	0.0337163	0.00134313	0.000848423	0.427411	0.500189	sig
Lchi03079-gene;MX:Chr02:87899647-87899962:87900034-87955567:87899647-87954988:87955060-87955567:-	-0.520215	0.0224775	0.999409	0.999664	0.488354	0.470288	sig
Lchi07252-gene;MX:Chr16:6352544-6353177:6353301-6353587:6352544-6353355:6353457-6353587:+	0.172863	0.035964	0.808562	0.804624	1	0.958911	sig
Lchi14201-gene;MX:Chr05:17049091-17049210:17049242-17050895:17049091-17050261:17050320-17050895:-	0.144185	0.03996	0.146599	0.152769	0.350507	0.237232	sig
Lchi14667-gene;MX:Chr16:9216260-9216754:9216837-9281141:9216260-9276196:9276279-9281141:+	-0.463019	0.026973	0.234724	0.996634	0.0901446	0.215174	sig
Lchi22800-gene;MX:Chr09:22346216-22350171:22350349-22363291:22346216-22358091:22358140-22363291:+	-0.66534	0.0244755	0.982627	0.9976	0.362567	0.286981	sig
Lchi22800-gene;MX:Chr09:22346216-22351386:22351547-22363291:22346216-22358091:22358140-22363291:+	-0.431154	0.0391608	0.991729	0.998878	0.694703	0.433596	sig
Lchi22800-gene;MX:Chr09:22346216-22351386:22351619-22363291:22346216-22358091:22358140-22363291:+	-0.807781	0.0391608	0.948571	0.986687	0.131322	0.188374	sig
Lchi22800-gene;MX:Chr09:22346216-22358091:22358140-22363291:22346216-22361852:22361996-22363291:+	0.686353	0.0244755	0.0133365	0.00241821	0.577066	0.811394	sig
Lchi24858-gene;MX:Chr11:25540039-25542409:25542483-25558090:25540039-25548387:25548474-25558090:-	0.408459	0.0314685	0.445007	0.737405	0.999419	0.999912	sig
Lchi27711-gene;MX:Chr03:60816448-60819240:60819408-60830241:60816448-60822552:60822669-60830241:+	-0.301595	0.047952	0.232671	0.499409	0.0679777	0.0609129	sig
Lchi31455-gene;MX:Chr07:71160671-71161758:71161814-71178058:71160671-71175717:71175878-71178058:+	0.0547868	0.0374625	0.344702	0.331069	0.358326	0.427019	sig
Lchi00090-gene;RI:Chr09:1893502:1893608-1893672:1894416:-	-0.186388	0.038961	0.702852	0.6163	0.314423	0.631954	sig
Lchi00626-gene;RI:Chr01:107144002:107147726-107148136:107151447:-	-0.500491	0.0194805	1	1	0	0.999019	sig
Lchi00626-gene;RI:Chr01:107144002:107148393-107149200:107151447:-	-0.567484	0.0194805	1	1	0	0.865032	sig
Lchi00738-gene;RI:Chr01:103945974:103946086-103946160:103946265:-	0.323017	0.038961	0.715884	0.537644	0.919868	0.979694	sig
Lchi00815-gene;RI:Chr01:101410733:101411263-101411484:101412910:-	-0.698845	0.00749251	0.756274	1	0.148324	0.210261	sig
Lchi00815-gene;RI:Chr01:101410733:101411263-101411490:101412910:-	0.485977	0.017982	0.259826	0.228164	0.643389	0.816556	sig
Lchi00852-gene;RI:Chr01:100484799:100486132-100486293:100486581:+	0.104621	0.027972	0.380132	0.364045	0.484959	0.46846	sig
Lchi00853-gene;RI:Chr01:100470129:100470230-100471491:100471956:+	-0.133824	0.02997	0.189602	0.291152	0.0786451	0.134462	sig
Lchi00919-gene;RI:Chr01:98165651:98165684-98165960:98166138:-	-0.152788	0.02997	0.585621	0.654681	0.52151	0.413216	sig
Lchi00944-gene;RI:Chr01:97400354:97401216-97401393:97401486:-	0.212497	0.013986	0.618858	0.542821	0.776439	0.810234	sig
Lchi01187-gene;RI:Chr11:62338717:62338801-62339082:62339326:+	-0.333568	0.025974	0.261358	0.555446	0.103185	0.0464831	sig
Lchi01754-gene;RI:Chr02:73423523:73425007-73426571:73426758:+	1	0	0	0	1	1	sig
Lchi02305-gene;RI:Chr04:92161983:92162346-92162485:92163943:+	0.123334	0.027972	0.457003	0.503017	0.630236	0.576451	sig
Lchi02374-gene;RI:Chr05:7986633:7987046-7988165:7988423:-	-0.239091	0.024975	0.670825	0.760498	0.427283	0.525859	sig
Lchi02741-gene;RI:Chr05:64693411:64693455-64693798:64693849:-	0.208164	0.0499501	0.198194	0.0908638	0.350058	0.355329	sig
Lchi02747-gene;RI:Chr05:64481517:64481827-64481960:64482110:-	-0.195743	0.0304695	0.677194	0.696509	0.564704	0.417511	sig
Lchi02811-gene;RI:Chr05:62295918:62296051-62296197:62296264:+	-0.370669	0.017982	0.633823	0.418379	0.117714	0.19315	sig
Lchi02864-gene;RI:Chr02:94170491:94170678-94171025:94171198:+	0.107133	0.041958	0.348323	0.354331	0.524297	0.392623	sig
Lchi03056-gene;RI:Chr02:88658497:88658589-88661350:88661436:-	-0.246758	0.0154845	0.534258	0.691401	0.318032	0.414112	sig
Lchi03056-gene;RI:Chr02:88659846:88659874-88661350:88661436:-	-0.359533	0.0357335	0.782547	0.574345	0.224122	0.413704	sig
Lchi03192-gene;RI:Chr14:63939929:63940227-63940290:63940324:-	0.186767	0.0494505	0.322721	0.392646	0.65591	0.43299	sig
Lchi03421-gene;RI:Chr06:11240039:11240122-11240247:11240427:-	0.312398	0.00899101	0.0755915	0.0882053	0.410954	0.377638	sig
Lchi03496-gene;RI:Chr06:13466774:13466892-13467521:13467577:+	0.0812583	0.042624	0.166529	0.185657	0.277704	0.236998	sig
Lchi03520-gene;RI:Chr06:14293859:14293932-14294266:14294473:-	0.446244	0.0244755	0.609156	0.480791	0.982436	1	sig
Lchi03545-gene;RI:Chr06:15146634:15149723-15151278:15151487:+	-0.285504	0.0124875	0.701309	0.77835	0.427851	0.480801	sig
Lchi03709-gene;RI:Chr17:59715652:59715754-59719408:59719477:-	-0.192077	0.037962	0.422121	0.463344	0.232546	0.268765	sig
Lchi03784-gene;RI:Chr17:56438323:56439096-56439130:56439530:-	0.160472	0.00599401	0.0386092	0.035739	0.244006	0.151287	sig
Lchi03784-gene;RI:Chr17:56438323:56439096-56439163:56439530:-	0.277509	0.003996	0.0587564	0.097189	0.344697	0.366267	sig
Lchi04047-gene;RI:Chr15:64452214:64452969-64453015:64453309:-	-0.359977	0.023976	0.658273	1	0.372957	0.565362	sig
Lchi04187-gene;RI:Chr04:4747730:4748021-4748688:4749005:-	-0.217752	0.0224775	0.71567	0.982804	0.745901	0.517068	sig
Lchi04351-gene;RI:Chr04:400181:401252-401705:402035:-	0.278383	0.036963	0.455844	0.239319	0.701448	0.550481	sig
Lchi04422-gene;RI:Chr10:18734654:18734879-18734990:18735350:+	0.16353	0.00999001	0.448968	0.522673	0.70239	0.596311	sig
Lchi04491-gene;RI:Chr10:15553133:15553426-15553669:15554417:+	0.320823	0.0224775	0.349615	0.630389	0.865135	0.756515	sig
Lchi04666-gene;RI:Chr01:86386592:86386871-86387095:86390535:-	0.236041	0.00949051	0.412181	0.43892	0.895304	0.427879	sig
Lchi04814-gene;RI:Chr01:92006011:92007408-92007492:92007596:+	-1	0	1	1	0	0	sig
Lchi04818-gene;RI:Chr01:92136068:92136110-92136399:92136418:+	0.176046	0.012987	0.647907	1	1	1	sig
Lchi05117-gene;RI:Chr17:65576503:65576695-65576957:65577540:+	-0.432519	0.0144855	0.235052	0.999877	0.183206	0.186685	sig
Lchi05150-gene;RI:Chr17:66602997:66603540-66603606:66603731:-	0.367922	0.00899101	0.341136	0.344815	0.663136	0.758658	sig
Lchi05211-gene;RI:Chr17:68405867:68407853-68408254:68409897:+	1	0	0	0	1	1	sig
Lchi05237-gene;RI:Chr17:68936340:68937125-68937259:68937451:-	0.1912	0.0202298	0.712688	0.746476	0.924093	0.917471	sig
Lchi05256-gene;RI:Chr17:69309547:69309658-69309688:69310266:-	-0.0978545	0.0443307	0.999905	0.999978	0.804175	1	sig
Lchi05256-gene;RI:Chr17:69323142:69323546-69324909:69325030:-	-0.0796765	0.046953	0.963862	0.960654	0.80505	0.960113	sig
Lchi05326-gene;RI:Chr03:41915197:41915345-41915763:41916264:+	0.386636	0.0499501	0.474268	0.527077	0.999263	0.775354	sig
Lchi05526-gene;RI:Chr06:23213745:23214616-23215508:23215638:-	-0.100006	0.021978	0.692477	0.655989	0.571963	0.576491	sig
Lchi05613-gene;RI:Chr06:25885305:25886226-25886345:25887271:+	0.561487	0.020979	0.698967	0.17733	0.999543	0.999727	sig
Lchi05684-gene;RI:Chr06:28313120:28314251-28316826:28316887:-	-0.751811	0.0314685	1	1	0.0778124	0.418567	sig
Lchi05914-gene;RI:Chr08:74637935:74641204-74643322:74643517:-	-0.157296	0.0367133	0.229422	0.0851983	0	2.75e-05	sig
Lchi05932-gene;RI:Chr08:74219893:74220052-74220505:74221353:+	0.149288	0.036963	0.129607	0.115085	0.293666	0.249602	sig
Lchi06116-gene;RI:Chr01:113819947:113820037-113820274:113820524:-	-0.14245	0.013986	0.443083	0.298225	0.191294	0.265114	sig
Lchi06122-gene;RI:Chr01:113551972:113551999-113552045:113552110:-	0.112376	0.0430819	0.778459	0.996789	1	1	sig
Lchi06122-gene;RI:Chr01:113563119:113563407-113563446:113563767:-	0.311835	0.00749251	0.38321	0.99312	1	1	sig
Lchi06169-gene;RI:Chr01:112299392:112299465-112299808:112300756:+	-0.262929	0.0297203	0.549328	0.652615	0.329579	0.346507	sig
Lchi06212-gene;RI:Chr01:111290704:111293716-111293795:111294103:+	-0.126779	0.0174825	0.469986	0.573495	0.535901	0.254023	sig
Lchi06212-gene;RI:Chr01:111290704:111293716-111293817:111294103:+	0.407983	0.0024975	0.369554	0.228067	0.457798	0.955788	sig
Lchi06349-gene;RI:Chr10:3480310:3480611-3483760:3483958:-	-0.536048	0.032634	0.397929	0.998808	0.175699	0.148943	sig
Lchi06481-gene;RI:Chr08:54284353:54286457-54287004:54287834:+	0.564686	0.024975	0.294429	0.576198	1	1	sig
Lchi06961-gene;RI:Chr03:23547590:23547696-23547725:23547769:-	0.126492	0.043956	0.855964	0.88417	1	0.993118	sig
Lchi07029-gene;RI:Chr03:21713501:21713708-21713832:21714240:+	-0.706954	0.0224775	1	0.993471	0.289902	0.28966	sig
Lchi07059-gene;RI:Chr03:20729083:20732396-20733344:20733391:-	-0.413313	0.047952	0.713633	0.694137	0.311005	0.270138	sig
Lchi07163-gene;RI:Chr16:2785549:2787063-2787998:2788148:-	-0.501993	0.0499501	1	1	0.395742	0.600272	sig
Lchi07252-gene;RI:Chr16:6353587:6354497-6354564:6354806:+	0.0863337	0.035964	0.20033	0.16554	0.269395	0.269142	sig
Lchi07651-gene;RI:Chr06:74202128:74202198-74204917:74205072:+	-0.347324	0.044955	0.812887	0.61023	0.431452	0.297017	sig
Lchi07974-gene;RI:Chr10:60978486:60979082-60979268:60979892:+	-0.785271	0.032967	0.998693	1	0.234888	0.193263	sig
Lchi08037-gene;RI:Chr15:10657553:10658084-10658209:10658799:-	-0.666122	0.0112388	0.332561	0.999872	6.67e-05	0.00012296	sig
Lchi08159-gene;RI:Chr15:44819563:44819639-44820527:44820659:-	-0.342919	0.033966	0.544423	0.705513	0.173259	0.390839	sig
Lchi08565-gene;RI:Chr15:73162208:73162329-73163133:73163704:+	0.331028	0.013986	0.0531164	0.152705	0.321629	0.546249	sig
Lchi08629-gene;RI:Chr15:74582733:74583917-74584919:74585885:-	0.148694	0.034965	0.127458	0.0303502	0.294917	0.160279	sig
Lchi08629-gene;RI:Chr15:74584919:74585885-74586009:74586784:-	0.0744411	0.034965	0.648926	0.679376	0.786516	0.690668	sig
Lchi08798-gene;RI:Chr02:13386314:13386535-13386682:13386769:+	-0.444439	0.011988	0.539484	0.675486	0.25951	0.0665821	sig
Lchi09688-gene;RI:Chr04:93340655:93341241-93341563:93342223:-	-0.166893	0.031302	0.810671	0.922496	0.743554	0.655827	sig
Lchi09688-gene;RI:Chr04:93340655:93341241-93341621:93342223:-	0.237665	0.011988	0.336387	0.311703	0.629515	0.493906	sig
Lchi09777-gene;RI:Chr04:95805013:95805313-95805417:95805518:+	0.105891	0.035964	0.320778	0.253037	0.426652	0.358946	sig
Lchi10079-gene;RI:Chr15:30502237:30502339-30503142:30503423:-	0.477937	0.032967	0.312079	0.457547	0.873831	0.851669	sig
Lchi10180-gene;RI:Chr04:75825345:75825818-75825953:75826128:-	0.152014	0.043956	0.207624	0.120069	0.468072	0.163648	sig
Lchi10331-gene;RI:Chr03:74769327:74769418-74770087:74770240:-	-0.193214	0.0437063	0.601315	0.688314	0.452754	0.450447	sig
Lchi10573-gene;RI:Chr12:15278916:15279150-15279985:15280846:-	0.11388	0.0425824	0.171675	0.435643	0.442969	0.392108	sig
Lchi10573-gene;RI:Chr12:15278916:15279150-15280671:15280846:-	-0.143337	0.0425824	0.376427	0.63718	0.345907	0.381025	sig
Lchi10945-gene;RI:Chr13:40706963:40707044-40707132:40707983:+	0.10241	0.0464535	0.113138	0.0596624	0.0635047	0.314116	sig
Lchi11413-gene;RI:Chr02:3013682:3014505-3014635:3017252:-	0.140006	0.0425824	0.320378	0.411735	0.555974	0.456152	sig
Lchi11413-gene;RI:Chr02:3013682:3014505-3014658:3017252:-	0.0971914	0.0425824	0.129486	0.144955	0.2802	0.188624	sig
Lchi11452-gene;RI:Chr07:2125994:2126739-2127083:2128036:-	-0.10796	0.028971	0.734307	0.743631	0.579363	0.682655	sig
Lchi11502-gene;RI:Chr07:726901:727110-728497:728634:+	-0.154755	0.015984	0.943543	0.937454	0.657602	0.913886	sig
Lchi11628-gene;RI:Chr03:10099896:10099971-10101008:10101104:-	0.248692	0.02997	0.0501873	0.105534	0.40767	0.245436	sig
Lchi11709-gene;RI:Chr04:18332004:18332199-18332294:18332416:+	0.165378	0.016983	0.726384	0.503769	0.752646	0.808261	sig
Lchi11709-gene;RI:Chr04:18339531:18339880-18341084:18341284:+	0.165378	0.016983	0.726384	0.503769	0.752646	0.808261	sig
Lchi11813-gene;RI:Chr03:104083430:104085209-104087365:104087527:+	-1	0	1	1	0	0	sig
Lchi11855-gene;RI:Chr03:102419120:102419411-102419984:102420355:-	0.0671157	0.034965	0.589568	0.539932	0.624832	0.6389	sig
Lchi11953-gene;RI:Chr08:63792662:63792738-63793708:63794122:+	-0.492214	0.037962	0.345569	0.833795	0.194525	0.000410652	sig
Lchi12019-gene;RI:Chr06:8644363:8644887-8645121:8645629:-	0.115581	0.0499501	0.751828	0.61428	0.889704	0.707566	sig
Lchi12056-gene;RI:Chr06:7542709:7543217-7543341:7543797:+	0.157853	0.048951	0.138355	0.19917	0.401817	0.251414	sig
Lchi12056-gene;RI:Chr06:7542738:7543217-7543341:7543797:+	0.21881	0.048951	0.170613	0.236796	0.377445	0.467584	sig
Lchi12821-gene;RI:Chr18:8760611:8760832-8761348:8762012:+	0.114513	0.033966	0.246864	0.192793	0.325271	0.343412	sig
Lchi12821-gene;RI:Chr18:8764108:8764528-8764968:8765637:+	-0.136686	0.026973	0.895624	0.91765	0.728035	0.811867	sig
Lchi12821-gene;RI:Chr18:8783400:8783481-8783592:8783996:+	0.193256	0.011988	0.709236	0.678084	0.964509	0.809322	sig
Lchi12996-gene;RI:Chr13:4293994:4294574-4294763:4294970:-	0.214085	0.021312	0.272111	0.27941	0.562152	0.41754	sig
Lchi12996-gene;RI:Chr13:4293994:4294574-4294768:4294970:-	-0.394674	0.00799201	0.938406	0.997792	0.525841	0.621009	sig
Lchi12998-gene;RI:Chr13:4470047:4471218-4471647:4471858:-	-0.273825	0.016983	0.372633	0.64337	0.260109	0.208243	sig
Lchi13020-gene;RI:Chr13:5146097:5146264-5146494:5146604:-	0.163875	0.043956	0.216522	0.385233	0.477645	0.45186	sig
Lchi13756-gene;RI:Chr02:85609131:85609670-85612045:85612290:-	-0.235254	0.023976	0.324238	0.639307	0.220431	0.272606	sig
Lchi14101-gene;RI:Chr03:2260659:2260791-2261246:2261411:-	0.549237	0.0312188	0.0134341	0.0189055	0.868094	0.262719	sig
Lchi14155-gene;RI:Chr03:3925369:3927109-3927575:3928107:-	-0.247895	0.0384615	1	0.987331	0.781828	0.709714	sig
Lchi14449-gene;RI:Chr10:29340102:29340168-29341280:29342003:+	-0.177423	0.0384615	0.821011	0.793595	0.616613	0.643146	sig
Lchi14756-gene;RI:Chr03:45365067:45365168-45366998:45367089:+	-0.488466	0	0.574955	0.489585	0.0373389	0.0502693	sig
Lchi14877-gene;RI:Chr08:26407836:26407856-26407949:26408049:+	0.402581	0.0274725	0.363136	0.501565	0.821439	0.848423	sig
Lchi15176-gene;RI:Chr09:51989342:51989830-51989981:51991842:+	0.305867	0.000749251	0.620531	0.571363	0.839283	0.964344	sig
Lchi15419-gene;RI:Chr01:31032206:31032285-31032591:31032960:+	-0.177483	0.0494505	0.806056	0.621969	0.567891	0.505169	sig
Lchi15419-gene;RI:Chr01:31032206:31032285-31032877:31032960:+	-0.300371	0.02997	0.752359	0.828935	0.421772	0.55878	sig
Lchi15787-gene;RI:Chr09:48347187:48347366-48353183:48353535:-	-0.43935	0.010989	0.800612	0.915859	0.343963	0.493807	sig
Lchi16140-gene;RI:Chr03:54410496:54410565-54410806:54411204:-	-0.439561	0.017982	0.549686	0.999897	0.20508	0.465381	sig
Lchi16380-gene;RI:Chr07:30949178:30949706-30949902:30949903:-	0.367381	0.011988	0.122734	0.165036	0.596471	0.426061	sig
Lchi16380-gene;RI:Chr07:30949902:30949903-30949934:30950097:-	0.486208	0	0.4387	0.317938	0.858952	0.870101	sig
Lchi16764-gene;RI:Chr08:1181057:1182006-1182764:1182938:-	0.110478	0.0344655	0.283483	0.278922	0.315483	0.467879	sig
Lchi16932-gene;RI:Chr13:27164866:27165176-27165299:27165463:-	-0.0613993	0.0472028	0.709773	0.658412	0.63279	0.612596	sig
Lchi16971-gene;RI:Chr13:24206585:24206725-24206769:24207282:+	0.181808	0.00899101	0.204142	0.160877	0.385269	0.343366	sig
Lchi16989-gene;RI:Chr15:75253736:75254981-75257874:75257979:-	-0.0700637	0.02997	0.227258	0.293649	0.206543	0.174236	sig
Lchi17377-gene;RI:Chr01:2288338:2288412-2288805:2289535:+	-0.139697	0.00599401	0.194217	0.471127	0.159409	0.226541	sig
Lchi17967-gene;RI:Chr16:25445536:25445692-25445779:25445895:+	-0.241621	0.038961	0.661151	0.742547	0.485994	0.434462	sig
Lchi18075-gene;RI:Chr03:18196343:18196454-18197316:18197858:+	0.102589	0.011988	0.0949408	0.114927	0.268805	0.14624	sig
Lchi18201-gene;RI:Chr19:25385877:25386066-25386177:25386489:+	0.143678	0.038961	0.446551	0.368798	0.609732	0.492972	sig
Lchi18401-gene;RI:Chr06:43001822:43001963-43002367:43002462:-	-0.0264702	0.0404595	0.0448452	0.0546226	0.0157533	0.030774	sig
Lchi18876-gene;RI:Chr01:22660000:22661202-22661267:22667974:+	-0.223206	0.04662	0.837797	0.894429	0.479285	0.806528	sig
Lchi18876-gene;RI:Chr01:22661267:22667020-22667136:22667974:+	0.156654	0.04662	0.104864	0.0818967	0.358779	0.141289	sig
Lchi19230-gene;RI:Chr08:75458280:75458490-75459073:75460590:+	-0.20953	0.0434565	0.122658	0.714191	0.164158	0.253632	sig
Lchi19335-gene;RI:Chr09:58080129:58080302-58080989:58081203:-	0.346052	0.0114885	0.38537	0.303145	0.381343	0.999276	sig
Lchi19459-gene;RI:Chr12:3551631:3551799-3551934:3552080:-	1	0	0	0	1	1	sig
Lchi19627-gene;RI:Chr05:58996407:58996642-58997166:58998237:-	-0.128756	0.031968	0.701907	0.939149	0.586981	0.796564	sig
Lchi19627-gene;RI:Chr05:58996407:58996649-58997166:58998237:-	0.105414	0.01332	0.0865002	0.168294	0.271361	0.194261	sig
Lchi19627-gene;RI:Chr05:58996407:58996685-58997166:58998237:-	-0.266565	0.00999001	0.823833	0.858558	0.432853	0.716408	sig
Lchi19821-gene;RI:Chr12:6489287:6489771-6490058:6490135:-	-0.115874	0.020979	0.625859	0.540538	0.418836	0.515813	sig
Lchi19862-gene;RI:Chr10:52402375:52402517-52402925:52403543:+	0.32898	0.0114885	0.44583	0.441033	0.877768	0.667055	sig
Lchi20029-gene;RI:Chr16:23246905:23247064-23247423:23247518:+	0.0873248	0.025974	0.944985	0.880133	1	0.999768	sig
Lchi20043-gene;RI:Chr16:23652826:23653124-23653331:23653431:-	0.0901011	0.0404595	0.337353	0.24909	0.434149	0.332497	sig
Lchi20045-gene;RI:Chr16:23776318:23776399-23776807:23777084:+	0.210638	0.013986	0.628785	0.69105	0.885161	0.855949	sig
Lchi20522-gene;RI:Chr10:38251661:38251787-38251911:38251924:-	-0.189528	0.0242615	0.825646	0.894921	0.464369	0.877141	sig
Lchi20858-gene;RI:Chr16:48554189:48554792-48555116:48555324:-	-0.260287	0.01998	0.835985	0.786556	0.484234	0.617733	sig
Lchi21619-gene;RI:Chr15:17131416:17131579-17132104:17132482:+	0.162997	0.024975	0.416309	0.351915	0.59715	0.497068	sig
Lchi22174-gene;RI:Chr03:76973494:76973692-76973879:76974086:+	-0.324353	0.03996	0.889968	0.822968	0.650468	0.413762	sig
Lchi22350-gene;RI:Chr12:35306612:35307282-35307354:35307752:-	0.0461868	0.036963	0.269365	0.308129	0.329329	0.340538	sig
Lchi22378-gene;RI:Chr06:6703753:6704237-6705759:6705860:-	-0.189156	0.01998	0.403429	0.482064	0.23014	0.277041	sig
Lchi22404-gene;RI:Chr06:5998398:5998707-5999719:5999953:-	-0.226411	0.025974	0.253235	0.357259	0.0663997	0.0912724	sig
Lchi23392-gene;RI:Chr18:25248369:25248402-25248487:25248522:+	-0.0443604	0.0344655	0.664061	0.661287	0.606032	0.630595	sig
Lchi23491-gene;RI:Chr11:53760443:53760531-53760594:53760674:+	0.0404121	0.0324675	0.612258	0.609934	0.657199	0.645818	sig
Lchi23491-gene;RI:Chr11:53762000:53762102-53762127:53762197:+	0.0404121	0.0324675	0.612258	0.609934	0.657199	0.645818	sig
Lchi23619-gene;RI:Chr16:30076140:30076292-30076627:30076902:+	0.173386	0.0404595	0.720203	0.734732	0.999975	0.80173	sig
Lchi23843-gene;RI:Chr05:29779406:29780545-29781928:29782322:-	0.351346	0.022977	0.107351	0.312183	0.123302	0.998923	sig
Lchi23882-gene;RI:Chr05:31590568:31590736-31590926:31591005:+	0.115734	0.0374625	0.564146	0.504058	0.693642	0.60603	sig
Lchi24251-gene;RI:Chr03:56044546:56044608-56044691:56045137:-	0.241333	0.025974	0.650258	0.707151	0.840181	0.999893	sig
Lchi24464-gene;RI:Chr07:67750541:67752625-67752993:67753255:-	-0.364612	0.0354645	0.434755	0.509728	0.0675313	0.147728	sig
Lchi24496-gene;RI:Chr14:34393306:34393362-34394488:34395093:+	-0.414921	0.013986	0.554423	0.635255	0.192554	0.167283	sig
Lchi25177-gene;RI:Chr02:7948519:7948626-7948981:7949063:+	-0.284826	0.038961	0.723606	0.673804	0.403303	0.424453	sig
Lchi25761-gene;RI:Chr14:6602996:6603120-6603383:6603754:-	0.40515	0.0454545	0.164965	0.349193	0.324623	0.999836	sig
Lchi25819-gene;RI:Chr06:45985119:45985400-45985646:45985748:-	-0.155659	0.038961	0.958076	0.839103	0.700988	0.784872	sig
Lchi26353-gene;RI:Chr02:6532050:6532388-6532863:6533150:-	-0.431472	0.024975	0.050622	1	0.116444	0.0712354	sig
Lchi26842-gene;RI:Contig88:2245259:2245287-2245314:2245372:-	-0.185833	0.036963	0.455932	0.629381	0.35871	0.354936	sig
Lchi26953-gene;RI:Chr03:26504903:26505756-26505950:26506987:-	0.346599	0.00699301	0.410777	0.447006	0.999793	0.551188	sig
Lchi26953-gene;RI:Chr03:26505950:26506183-26506663:26506987:-	-0.183419	0.0157343	0.300554	0.317199	0.0001346	0.25078	sig
Lchi27221-gene;RI:Chr09:17883980:17884785-17885149:17885433:-	0.370474	0.0104895	0.0525331	0.0718425	0.813238	0.0520857	sig
Lchi28070-gene;RI:Chr19:36840343:36841190-36841493:36841784:+	0.0525838	0.0184815	0.499017	0.464833	0.593038	0.47598	sig
Lchi28704-gene;RI:Chr14:2765294:2765566-2765599:2765700:-	0.197804	0.031968	0.574433	0.527534	0.765439	0.732136	sig
Lchi28731-gene;RI:Chr13:49631009:49631263-49632208:49633434:+	0.0876432	0.00699301	0.115297	0.133812	0.169083	0.255313	sig
Lchi29672-gene;RI:Chr15:57859903:57860006-57860121:57860322:-	0.310155	0.001998	0.323143	0.287333	0.992671	0.238114	sig
Lchi29672-gene;RI:Chr15:57859903:57860024-57860139:57860322:-	-0.356955	0.003996	0.999947	0.99994	0.286074	0.999902	sig
Lchi30032-gene;RI:Chr06:41159655:41159719-41159799:41160122:+	-0.129301	0.0137363	0.16606	0.305682	0.0812376	0.131903	sig
Lchi30070-gene;RI:Chr09:29922924:29923561-29923670:29923763:-	0.15311	0.02997	0.556483	0.496551	0.72651	0.632745	sig
Lchi30244-gene;RI:Contig691:444336:444483-445294:445366:+	0.187828	0.0362138	0.43108	0.335809	0.619377	0.523169	sig
Lchi30610-gene;RI:Chr12:65307014:65307706-65307811:65308067:-	0.193894	0.013986	0.790331	0.564703	0.93048	0.812342	sig
Lchi31085-gene;RI:Contig443:96366:96433-96518:96978:+	-1	0	1	1	0	0	sig
Lchi32354-gene;RI:Contig3563:31797:31907-32114:32171:-	-0.0744019	0.0304695	0.787278	0.861895	0.737731	0.762639	sig
Lchi32604-gene;RI:Contig2491:135725:135819-138509:138610:-	-1	0	1	1	0	0	sig
Lchi00026-gene;SE:Chr09:464819-466850:466907-467083:-	-0.204171	0.0304695	0.918347	0.574691	0.748979	0.335717	sig
Lchi00040-gene;SE:Chr09:838367-838924:839191-839737:-	0.290573	0.048951	0.32201	0.295894	0.610819	0.588229	sig
Lchi00052-gene;SE:Chr09:1013034-1017094:1017198-1017307:+	-0.167267	0.0499501	0.970126	1	0.853609	0.781983	sig
Lchi00072-gene;SE:Chr09:1398905-1405011:1405075-1408564:+	-0.120175	0.023976	0.420751	0.326038	0.208991	0.297448	sig
Lchi00360-gene;SE:Chr09:9071111-9071180:9071208-9081146:-	-0.716513	0.028305	0.999556	1	0.257303	0.309227	sig
Lchi00738-gene;SE:Chr01:103948332-103951733:103951779-103952052:-	-0.23719	0.038961	0.195794	0.341979	0.0531193	0.0102741	sig
Lchi00843-gene;SE:Chr01:100760829-100761249:100761320-100761867:-	-0.0762399	0.040959	0.564251	0.617613	0.452449	0.576936	sig
Lchi01072-gene;SE:Chr01:92694706-92695527:92695619-92696657:+	0.624063	0.034965	6.91e-05	0.00014807	0.871497	0.376847	sig
Lchi01792-gene;SE:Chr02:74631220-74631311:74631515-74639602:-	-0.0890249	0.0254745	0.283136	0.20843	0.165008	0.148508	sig
Lchi01965-gene;SE:Chr04:82399885-82408533:82408646-82409143:+	0.0748343	0.025974	0.440254	0.428599	0.512384	0.506138	sig
Lchi01980-gene;SE:Chr04:82943004-82944676:82944743-82945698:-	-0.130508	0.025974	0.610131	0.514156	0.505561	0.35771	sig
Lchi02026-gene;SE:Chr04:84244712-84245046:84245066-84245173:+	-0.469456	0.014652	0.879624	0.866171	0.494865	0.312018	sig
Lchi02107-gene;SE:Chr04:86508739-86508868:86508917-86509199:-	-0.138789	0.035964	0.475859	0.221187	0.293596	0.125873	sig
Lchi02542-gene;SE:Chr05:2415003-2418397:2418481-2418838:+	0.0978327	0.0154845	0.216693	0.186186	0.342849	0.255694	sig
Lchi02660-gene;SE:Chr05:66993853-66994478:67002845-67003645:-	-0.151357	0.0344655	0.504371	0.929034	0.558737	0.571954	sig
Lchi02704-gene;SE:Chr05:65911187-65911689:65912172-65912795:-	0.0888384	0.0224775	0.283173	0.308533	0.348653	0.42073	sig
Lchi03034-gene;SE:Chr02:89249173-89249337:89249459-89249625:+	0.284508	0.02997	0.527844	0.610022	0.904407	0.802476	sig
Lchi03056-gene;SE:Chr02:88655989-88658497:88658589-88659060:-	0.152481	0.0357335	0.561194	0.47227	0.879976	0.45845	sig
Lchi03056-gene;SE:Chr02:88655989-88658497:88660520-88661350:-	-0.30485	0	0.4192	0.466919	0.139637	0.136783	sig
Lchi03056-gene;SE:Chr02:88655989-88659060:88661436-88662748:-	-0.242938	0.0357335	0.91024	0.954045	0.470057	0.908351	sig
Lchi03056-gene;SE:Chr02:88658589-88659060:88659480-88659576:-	0.420623	0.0357335	0.272167	0.175721	0.775878	0.513258	sig
Lchi03056-gene;SE:Chr02:88658589-88659060:88660734-88661350:-	-0.236759	0.00774226	0.315499	0.331014	0.0516311	0.121363	sig
Lchi03056-gene;SE:Chr02:88659874-88659977:88660142-88661350:-	-0.382177	0.0442415	0.811873	0.2255	0.246125	0.0268934	sig
Lchi03252-gene;SE:Chr14:66073273-66073770:66073778-66074733:+	-0.541261	0.00499501	0.981499	0.932498	0.000115822	0.831358	sig
Lchi03449-gene;SE:Chr06:12228467-12228978:12229118-12233724:-	-0.184173	0.027972	0.858566	0.940971	0.672363	0.75883	sig
Lchi03520-gene;SE:Chr06:14295151-14295759:14297698-14298533:-	-0.772151	0.013986	0.851245	1	0.0218625	0.28508	sig
Lchi03888-gene;SE:Chr15:69141621-69141959:69141969-69142168:+	0.294971	0.00499501	0.020832	0.063812	0.316855	0.35773	sig
Lchi03969-gene;SE:Chr15:67154883-67155216:67157281-67157703:+	-0.585805	0.035964	0.999763	0.929543	0.237472	0.520224	sig
Lchi04133-gene;SE:Chr04:6774699-6782358:6782503-6783847:+	0.17315	0.015984	0.193173	0.183925	0.364352	0.359046	sig
Lchi04422-gene;SE:Chr10:18667327-18667637:18667717-18667820:+	-0.177024	0.00999001	0.948985	0.853706	0.604662	0.843981	sig
Lchi04666-gene;SE:Chr01:86375687-86376538:86376631-86376766:-	0.113245	0.0284715	0.0335587	0.0357323	0.232081	0.0636997	sig
Lchi04781-gene;SE:Chr01:91028467-91028562:91028582-91029143:-	-0.733273	0.0034965	0.893043	0.821893	0.195794	0.0525961	sig
Lchi04814-gene;SE:Chr01:92001316-92006011:92007408-92007492:+	1	0	0	0	1	1	sig
Lchi05029-gene;SE:Chr11:46739012-46739159:46739196-46741491:-	-0.266354	0.024975	0.908445	0.743955	0.467265	0.652427	sig
Lchi05152-gene;SE:Chr17:66662715-66663134:66663205-66663435:-	-0.0309935	0.0344655	0.918016	0.912553	0.89854	0.870042	sig
Lchi05256-gene;SE:Chr17:69317094-69317490:69317515-69321954:-	-0.224359	0.0443307	0.999699	0.999894	0.550874	1	sig
Lchi05571-gene;SE:Chr06:24527957-24528095:24528115-24528526:-	-0.336168	0.025974	0.699933	0.5453	0.433432	0.139465	sig
Lchi05914-gene;SE:Chr08:74655072-74655394:74655772-74658044:-	-0.210925	0.0314685	0.808386	0.881421	0.549498	0.71846	sig
Lchi06076-gene;SE:Chr08:69782361-69785386:69785421-69804772:-	0.111628	0.0374625	0.500539	0.500421	0.663179	0.561037	sig
Lchi06122-gene;SE:Chr01:113554269-113559319:113559377-113562056:-	0.14083	0.044955	0.452254	0.543229	0.611773	0.66537	sig
Lchi06122-gene;SE:Chr01:113554269-113559363:113559377-113562056:-	-0.199936	0.024975	0.848204	0.327181	0.372735	0.402779	sig
Lchi06474-gene;SE:Chr08:54579158-54583818:54584192-54584330:+	0.128426	0.022977	0.251358	0.17369	0.342516	0.339383	sig
Lchi07044-gene;SE:Chr03:21239697-21239836:21240147-21241702:+	-0.16077	0.025974	0.433444	0.532903	0.283363	0.361443	sig
Lchi07163-gene;SE:Chr16:2788148-2796059:2796117-2799925:-	-0.54547	0.0499501	0.983315	0.529434	0.0481361	0.373673	sig
Lchi07224-gene;SE:Chr16:5037922-5038186:5038260-5039807:-	-0.146321	0.035964	0.526098	0.454164	0.375849	0.311771	sig
Lchi07252-gene;SE:Chr16:6352544-6353177:6353301-6353587:+	0.0747257	0.035964	0.168439	0.13765	0.224187	0.231353	sig
Lchi07599-gene;SE:Chr12:71956571-71958457:71958606-71959162:-	0.499944	0.0324675	0	0	0.999887	0	sig
Lchi07795-gene;SE:Chr06:61183903-61186580:61186695-61188025:+	-0.234018	0.0374625	0.310665	0.446253	0.177608	0.111274	sig
Lchi08310-gene;SE:Chr08:77445987-77446769:77446807-77447530:+	-0.105673	0.036963	0.290635	0.330264	0.227723	0.181831	sig
Lchi08812-gene;SE:Chr06:21213967-21214107:21214188-21214834:-	0.621719	0.00949051	0.480274	8.53e-05	0.999949	0.723848	sig
Lchi08850-gene;SE:Chr06:20269269-20271613:20273572-20273723:+	-0.0766849	0.0294705	0.426316	0.349614	0.280478	0.342082	sig
Lchi09169-gene;SE:Chr15:61477793-61480712:61481027-61486153:-	-0.10348	0.034965	0.850916	0.873042	0.732427	0.784571	sig
Lchi09199-gene;SE:Chr15:60792921-60793844:60793927-60794030:-	-0.0694535	0.02997	0.737487	0.730181	0.668168	0.660594	sig
Lchi09203-gene;SE:Chr15:60736162-60745750:60745847-60758585:+	-0.0721635	0.0134865	0.636947	0.711358	0.555031	0.648948	sig
Lchi09342-gene;SE:Chr04:50764851-50765173:50765450-50771213:-	-0.231858	0.0044955	0.960868	0.969774	0.723323	0.743603	sig
Lchi09421-gene;SE:Chr07:44869603-44888684:44888988-44889293:+	-0.402516	0.045954	0.948952	0.824257	0.967909	0.000268268	sig
Lchi09819-gene;SE:Chr03:4325471-4325606:4325707-4325815:+	-0.450393	0.011988	0.999927	0.999512	0.559538	0.539116	sig
Lchi10079-gene;SE:Chr15:30502339-30503142:30503423-30503669:-	-0.51062	0.032967	0.927283	0.697482	0.344754	0.258772	sig
Lchi10138-gene;SE:Chr04:77500419-77522595:77524328-77532356:+	-0.0740281	0.0314685	1	0.997826	0.84977	1	sig
Lchi10178-gene;SE:Chr04:75941610-75943513:75943587-75945707:-	-0.15251	0.015984	0.257603	0.256387	0.207252	0.00171892	sig
Lchi10280-gene;SE:Chr03:72362006-72363715:72363939-72364358:+	-0.123191	0.020979	0.793345	0.946338	0.704209	0.789092	sig
Lchi10331-gene;SE:Chr03:74770827-74771532:74771724-74773668:-	-0.14872	0.0374625	0.918245	0.833703	0.820134	0.634375	sig
Lchi10785-gene;SE:Chr14:72598802-72599300:72599464-72599679:+	-0.119408	0.0237263	0.484595	0.557973	0.383248	0.420504	sig
Lchi10945-gene;SE:Chr13:40690613-40699264:40699392-40704617:+	-0.0487478	0.046953	0.163827	0.196828	0.111584	0.151575	sig
Lchi11065-gene;SE:Chr01:77830412-77830897:77831239-77831325:-	-0.393425	0.0274725	0.743399	0.775795	0.148936	0.583407	sig
Lchi11328-gene;SE:Chr02:409066-410437:410539-415861:-	-0.193645	0.0174825	0.746825	0.619659	0.502555	0.476638	sig
Lchi11502-gene;SE:Chr07:700282-700387:700503-701773:+	0.144525	0.015984	0.0315315	0.0268353	0.317229	0.0301875	sig
Lchi11502-gene;SE:Chr07:708760-710331:710384-722307:+	-0.130889	0.015984	0.979113	0.978706	0.716894	0.979148	sig
Lchi11511-gene;SE:Chr07:478523-486082:486149-486471:-	-0.113093	0.033966	1	0.988496	0.762397	0.999913	sig
Lchi11857-gene;SE:Chr03:102328407-102328546:102328648-102330145:+	0.0869753	0.017982	0.496195	0.450833	0.64477	0.476209	sig
Lchi12058-gene;SE:Chr06:7426735-7426823:7426827-7427350:-	0.502137	0.0044955	0.983219	0.0109844	0.999726	0.998751	sig
Lchi12800-gene;SE:Chr18:9368836-9369703:9369827-9392811:+	-0.126436	0.013986	0.984843	0.914764	0.830137	0.816598	sig
Lchi12959-gene;SE:Chr01:9626270-9626413:9626476-9626901:-	-0.580036	0.041958	0.495621	0.668642	0.0038322	0.000357796	sig
Lchi13049-gene;SE:Chr13:5895327-5897101:5897198-5903426:+	0.770915	0.015984	0.45817	0	1	1	sig
Lchi13347-gene;SE:Chr11:32012629-32018490:32018802-32019321:+	-0.189155	0.044955	0.943251	0.830488	0.58328	0.812149	sig
Lchi13688-gene;SE:Chr05:19448137-19448728:19448916-19449069:+	0.483403	0.001998	0.842062	0.000183212	0.870788	0.938264	sig
Lchi13705-gene;SE:Chr02:83700781-83700973:83700984-83701946:-	0.986488	0.0044955	0.00223438	0.0016568	0.976914	0.999953	sig
Lchi13899-gene;SE:Chr16:26792200-26793045:26793105-26794051:+	-0.198254	0.037296	0.689891	0.635553	0.512265	0.416672	sig
Lchi14009-gene;SE:Chr04:98863423-98874877:98875757-98879039:+	-0.0914271	0.010989	0.946809	0.985799	0.792481	0.957272	sig
Lchi14043-gene;SE:Chr04:98013246-98014211:98014446-98015140:-	-0.175646	0.0474525	0.632982	0.553338	0.418095	0.416933	sig
Lchi14128-gene;SE:Chr03:3193903-3205013:3205111-3209891:+	0.0414814	0.035964	0.180533	0.200378	0.255398	0.208477	sig
Lchi14155-gene;SE:Chr03:3928107-3934260:3934589-3936800:-	-0.239338	0.0384615	0.984199	0.972216	0.777929	0.699809	sig
Lchi14197-gene;SE:Chr05:16888561-16888705:16888719-16889399:-	0.367255	0.00899101	0.112892	0.201963	1	0.0493655	sig
Lchi14201-gene;SE:Chr05:17050993-17051105:17051155-17051272:-	-0.140004	0.03996	0.885356	0.887914	0.70231	0.790953	sig
Lchi14460-gene;SE:Chr10:30296204-30314854:30314879-30330353:+	-0.0975538	0.048951	0.937174	0.946335	0.867176	0.821225	sig
Lchi14549-gene;SE:Chr17:5150156-5150512:5150682-5161787:-	0.0913429	0.0404595	0.761572	0.788834	0.878398	0.854694	sig
Lchi14756-gene;SE:Chr03:45365168-45365291:45365294-45366998:+	-0.896633	0	0.968325	0.928901	0.0270829	0.0768764	sig
Lchi15172-gene;SE:Chr09:52045568-52051597:52051624-52053510:+	0.409344	0.045954	0.00190909	0.199799	0.763926	0.256471	sig
Lchi15176-gene;SE:Chr09:51981981-51982185:51982199-51984383:+	0.305875	0.000749251	0.620531	0.571363	0.8393	0.964344	sig
Lchi15419-gene;SE:Chr01:31048642-31049091:31049344-31049449:+	-0.274964	0.0494505	0.388819	0.736053	0.319	0.255944	sig
Lchi15530-gene;SE:Chr04:71704851-71705001:71705190-71706347:-	0.119053	0.014985	0.0402205	0.163559	0.192873	0.249014	sig
Lchi15658-gene;SE:Chr05:45039527-45042841:45043118-45056196:+	-0.045586	0.032967	0.215135	0.230424	0.162981	0.191406	sig
Lchi15785-gene;SE:Chr09:48317454-48317572:48317667-48318227:+	-0.106922	0.0114885	0.802625	0.809046	0.702998	0.694829	sig
Lchi15910-gene;SE:Chr18:4967045-4967732:4967767-4967946:-	0.181567	0.012987	0.406149	0.265551	0.460392	0.574442	sig
Lchi15912-gene;SE:Chr18:5042942-5045353:5045393-5051534:+	0.463803	0.00849151	0.0626758	0.0209953	0.413486	0.597791	sig
Lchi16094-gene;SE:Chr03:51720248-51720439:51720452-51722298:+	0.498262	0.00124875	0	0.981796	0.985384	0.992937	sig
Lchi16094-gene;SE:Chr03:51720452-51722298:51722399-51722489:+	0.505334	0.00333	0	0.967203	1	0.977871	sig
Lchi16097-gene;SE:Chr03:51757741-51778590:51778608-51794789:-	-0.50148	0.044955	0.892787	0.999823	0.401547	0.488102	sig
Lchi16134-gene;SE:Chr03:54068622-54069370:54069892-54072009:-	0.0713789	0.035964	0.875724	0.944391	0.962994	0.999879	sig
Lchi16140-gene;SE:Chr03:54409565-54410496:54410565-54410806:-	0.543041	0.017982	0.822647	0.000159609	0.933519	0.97537	sig
Lchi16208-gene;SE:Chr04:79772842-79779187:79779204-79779323:-	-0.206808	0.00749251	0.990591	0.99138	0.94577	0.622585	sig
Lchi16390-gene;SE:Chr07:31416350-31420706:31420858-31424037:-	0.163645	0.0164835	0.147322	0.151362	0.285123	0.340852	sig
Lchi16795-gene;SE:Chr08:280521-281858:284480-287816:+	-1	0	1	1	0	0	sig
Lchi16971-gene;SE:Chr13:24120042-24127624:24127725-24135633:+	-0.0766278	0.0232268	0.894631	0.916239	0.806429	0.851185	sig
Lchi17012-gene;SE:Chr15:75916370-75916862:75916999-75917080:+	-0.247209	0.027972	0.783834	0.782175	0.488302	0.58329	sig
Lchi17295-gene;SE:Chr09:41280816-41302235:41302376-41302542:+	0.196405	0.020979	0.408624	0.340267	0.608477	0.533223	sig
Lchi18061-gene;SE:Chr03:18547178-18547401:18547604-18552427:-	0.773153	0.023976	0.296801	0.156893	1	1	sig
Lchi19405-gene;SE:Chr18:48838048-48839494:48839595-48839802:+	0.501743	0.041958	0.00205877	0.849289	0.854833	1	sig
Lchi19753-gene;SE:Chr10:49603419-49620329:49620449-49640534:+	-0.105563	0.037962	0.758603	0.643291	0.629713	0.561054	sig
Lchi19782-gene;SE:Chr12:5156671-5159755:5159814-5164173:-	0.167047	0.00599401	0.530391	0.169711	0.625365	0.40883	sig
Lchi19792-gene;SE:Chr12:5646103-5647524:5647750-5647848:+	-0.184119	0.0424575	0.676663	0.720816	0.476755	0.552487	sig
Lchi19821-gene;SE:Chr12:6490135-6490220:6490332-6490946:-	-0.149803	0.020979	0.594467	0.486183	0.371141	0.409903	sig
Lchi19991-gene;SE:Chr16:21992507-22003247:22003451-22003601:-	0.200706	0.031968	0.306244	0.13837	0.459036	0.386991	sig
Lchi20043-gene;SE:Chr16:23652664-23652826:23653124-23653331:-	-0.0887238	0.0404595	0.692346	0.749756	0.583377	0.681278	sig
Lchi20044-gene;SE:Chr16:23723682-23724084:23724120-23725809:+	0.155684	0.015984	0.308536	0.293821	0.464288	0.449437	sig
Lchi20166-gene;SE:Chr12:52648007-52648591:52648678-52650691:+	-0.999996	0.042957	0.999991	1	0	0	sig
Lchi20522-gene;SE:Chr10:38224293-38224399:38224511-38224587:-	-0.189528	0.0242615	0.825646	0.894921	0.464369	0.877141	sig
Lchi20654-gene;SE:Chr12:66980037-66981407:66981606-66982109:-	0.332371	0.0474525	0.33521	4.66e-05	0.000209006	0.999789	sig
Lchi20729-gene;SE:Chr01:35381289-35382352:35382475-35382559:-	-0.281597	0.0374625	0.745582	0.625407	0.390332	0.417463	sig
Lchi20760-gene;SE:Chr10:8689037-8689551:8690029-8692054:+	-0.11784	0.021978	0.937252	0.89307	0.797267	0.797374	sig
Lchi21751-gene;SE:Chr01:11879604-11879949:11880033-11887300:+	0.0369687	0.0264735	0.0430007	0.0465642	0.0979577	0.0655446	sig
Lchi21779-gene;SE:Chr12:59853342-59854070:59854148-59854246:+	-0.454696	0.030969	0.909471	1	7.96e-05	1	sig
Lchi22321-gene;SE:Chr12:38168928-38170167:38170295-38188358:-	0.117297	0.018981	0.203255	0.155138	0.344986	0.248001	sig
Lchi22350-gene;SE:Chr12:35317378-35317667:35317799-35325938:-	-0.0461868	0.036963	0.730635	0.691871	0.670671	0.659462	sig
Lchi22422-gene;SE:Chr12:9127961-9128679:9128697-9129789:+	0.766046	0	0.268156	0.171822	0.994889	0.977181	sig
Lchi22800-gene;SE:Chr09:22346216-22358091:22358140-22363291:+	0.254933	0.0391608	0.00496488	0.000596973	0.194834	0.320594	sig
Lchi23114-gene;SE:Chr11:27655508-27655806:27655895-27657651:-	-0.225311	0.0142358	0.626894	0.467541	0.30901	0.334804	sig
Lchi23134-gene;SE:Chr11:27165290-27166485:27166527-27175339:+	-0.164172	0.02997	0.196087	0.376835	0.113542	0.131037	sig
Lchi24234-gene;SE:Chr03:57311297-57311873:57311974-57312064:-	-0.131166	0.010989	0.604001	0.598252	0.474902	0.465019	sig
Lchi24251-gene;SE:Chr03:56021203-56042500:56043087-56044546:-	-0.241333	0.025974	0.349742	0.292849	0.159819	0.000106926	sig
Lchi24404-gene;SE:Chr15:5843763-5844041:5844147-5846251:-	0.214488	0.0284715	0.120921	0.0260377	0.49512	0.0808146	sig
Lchi24541-gene;SE:Chr01:52472396-52474903:52474956-52477319:+	0.0587103	0.0367133	0.546089	0.513694	0.608348	0.568856	sig
Lchi24556-gene;SE:Chr01:51542894-51555617:51555630-51556130:+	0.471869	0	0.574016	0.000972307	0.86174	0.656985	sig
Lchi24801-gene;SE:Chr02:80452875-80453122:80453362-80453447:-	-0.266822	0.02997	0.924936	0.799355	0.562303	0.628345	sig
Lchi24812-gene;SE:Chr02:81106623-81106763:81106823-81108425:-	0.271088	0.035964	0.486619	0.6483	0.949607	0.727489	sig
Lchi24858-gene;SE:Chr11:25540039-25542409:25542483-25548387:-	0.210755	0.0314685	0.737914	0.840462	0.999923	0.999963	sig
Lchi25192-gene;SE:Chr18:1651387-1653132:1653246-1653338:-	0.224379	0.026973	0.100587	0.145723	0.330285	0.364783	sig
Lchi25391-gene;SE:Chr05:54812530-54812814:54812889-54813488:+	0.224906	0.015984	0.284934	0.268858	0.63495	0.368655	sig
Lchi25773-gene;SE:Chr01:2665883-2668566:2668607-2668727:-	-0.0786863	0.0264735	0.885518	0.761083	0.752537	0.736691	sig
Lchi26165-gene;SE:Chr08:65643125-65652949:65653119-65656506:+	0.613152	0.0334665	0.337865	0.260791	0.824981	0.999979	sig
Lchi26169-gene;SE:Chr08:65794718-65797696:65797821-65799015:-	-0.192775	0.011988	0.582619	0.571891	0.33905	0.42991	sig
Lchi26953-gene;SE:Chr03:26508278-26521190:26521530-26529172:-	0.0845929	0.0428322	0.719085	0.686957	0.813572	0.761656	sig
Lchi26979-gene;SE:Chr13:9774669-9774778:9774861-9775848:+	-0.353343	0.049284	0.345563	0.361123	0	0	sig
Lchi27238-gene;SE:Chr01:37075499-37076398:37076577-37113604:+	-1	0	1	1	0	0	sig
Lchi27301-gene;SE:Chr08:14873332-14883001:14883112-14885990:+	-0.137663	0.00599401	0.832271	0.805166	0.627447	0.734664	sig
Lchi28246-gene;SE:Chr11:44587021-44587396:44587457-44587685:-	1	0	0	0	1	1	sig
Lchi28246-gene;SE:Chr11:44587756-44588702:44588833-44590213:-	1	0	0	0	1	1	sig
Lchi29084-gene;SE:Contig1282:786829-795696:795845-802576:+	0.200863	0.00799201	0.0728207	0.0485575	0.360839	0.162264	sig
Lchi29133-gene;SE:Chr15:43113279-43113412:43113495-43114263:+	-0.333365	0.026973	0.902207	0.96041	0.567667	0.628221	sig
Lchi29936-gene;SE:Chr18:6178761-6185481:6185606-6186719:+	0.101608	0.036963	0.0402427	0.0684535	0.16683	0.145082	sig
Lchi30032-gene;SE:Chr06:41156481-41156568:41156650-41159655:+	-0.187632	0.0137363	0.707513	0.655524	0.402421	0.585352	sig
Lchi30129-gene;SE:Chr03:92445813-92447056:92447126-92447370:-	-0.224634	0.013986	0.814413	0.750443	0.6126	0.502989	sig
Lchi30339-gene;SE:Chr11:24946937-24947038:24947259-24947389:-	-0.21959	0	0.101492	0.42562	0.0278962	0.060036	sig
Lchi30497-gene;SE:Contig3325:492091-494362:494415-494637:-	-0.100819	0.0124875	0.606701	0.747717	0.55465	0.59813	sig
Lchi30610-gene;SE:Chr12:65324330-65325057:65325091-65325194:-	-0.0890138	0.037296	0.519528	0.613062	0.258088	0.696474	sig
Lchi30610-gene;SE:Chr12:65324330-65325057:65325120-65325194:-	-0.0575955	0.037296	0.781298	0.876914	0.680565	0.862456	sig
Lchi31455-gene;SE:Chr07:71160671-71161758:71161814-71178058:+	-0.214674	0.00824176	0.999925	1	0.644105	0.926471	sig
Lchi31455-gene;SE:Chr07:71160671-71175717:71175878-71178058:+	-0.145801	0.00824176	0.99996	1	0.764203	0.944156	sig
Lchi32239-gene;SE:Contig1302:32451-36267:36414-40400:-	-0.452479	0.022977	0	0.999951	0.0947527	0.000239929	sig
Lchi33535-gene;SE:Chr16:31162441-31163573:31163614-31168365:+	0.391994	0.002997	0.12429	0.11778	0.0260584	1	sig
Lchi34611-gene;SE:Contig516:37617-42647:42744-45290:+	0.286128	0.023976	0.517904	0.397437	0.786909	0.700687	sig

## Sheet: DASGs in P7 vs LE
Table S3 Differentially alternative splicing genes (DASGs) and events during leaf development.
Event	dPSI	p_value	P7_1	P7_2	LE_1	LE_2	LE_3	sig.
Lchi00003-gene;A3:Chr09:32126-33728:32099-33728:-	0.30658	0.027972	0.272673	0.346619	0.691849	0.589926	0.566901	sig
Lchi00003-gene;RI:Chr09:42247:42294-42562:43050:-	0.30658	0.027972	0.272673	0.346619	0.691849	0.589926	0.566901	sig
Lchi00012-gene;A3:Chr09:266348-275165:266218-275165:-	0.171603	0.043956	0.77648	0.819372	0.967153	0.953542	0.987892	sig
Lchi00012-gene;A3:Chr09:275446-278409:275436-278409:-	-0.221245	0.043956	0.313199	0.259948	0.0894612	0.023892	0.0826314	sig
Lchi00026-gene;SE:Chr09:464819-466850:466907-467083:-	0.289248	0.003996	0.748979	0.335717	0.856832	0.821852	0.816104	sig
Lchi00052-gene;SE:Chr09:1013034-1017094:1017198-1017307:+	0.150871	0.035964	0.853609	0.781983	1	0.984912	0.921089	sig
Lchi00056-gene;A5:Chr09:1078052-1079268:1078052-1080191:-	0.754171	0	0.0132775	0.00345519	1	0.830471	0.457141	sig
Lchi00056-gene;RI:Chr09:1077562:1078052-1080191:1080310:-	0.839824	0.00274725	0.0197626	0.0344676	1	0.879464	0.721353	sig
Lchi00056-gene;SE:Chr09:1078052-1079268:1079356-1080191:-	0.0724444	0.0494505	0.919019	0.931548	1	0.998428	0.994755	sig
Lchi00059-gene;SE:Chr09:1162454-1163293:1163371-1169282:+	-0.23201	0.0314685	0.486929	0.307937	0.223989	0.161336	0.110944	sig
Lchi00059-gene;SE:Chr09:1162454-1163298:1163371-1169282:+	-0.307632	0.020979	0.549997	0.449585	0.239221	0.162917	0.174341	sig
Lchi00060-gene;A5:Chr09:1183275-1183387:1183275-1183411:-	0.279608	0.031968	0.164304	0.184039	0.595511	0.535467	0.230361	sig
Lchi00060-gene;A5:Chr09:1183275-1183407:1183275-1183411:-	0.172437	0.031968	0.682404	0.73531	0.8816	0.912912	0.84937	sig
Lchi00060-gene;A5:Chr09:1183514-1184742:1183514-1184758:-	0.178952	0.031968	0.807607	0.764414	0.953621	0.973225	0.96804	sig
Lchi00060-gene;RI:Chr09:1183096:1183275-1183411:1183514:-	0.350959	0.031968	0.0726273	0.16623	0.448487	0.543574	0.4191	sig
Lchi00072-gene;A5:Chr09:1398905-1405011:1398837-1405011:+	0.352169	0.00499501	0.42972	0.845039	0.968868	0.999858	0.999921	sig
Lchi00072-gene;SE:Chr09:1398905-1405011:1405075-1408564:+	0.269634	0.00499501	0.208991	0.297448	0.457317	0.535638	0.575606	sig
Lchi00074-gene;A3:Chr09:1445831-1446326:1445831-1446464:+	0.636083	0.00124875	0.10789	0.231456	0.850461	0.8046	0.762207	sig
Lchi00074-gene;A3:Chr09:1450265-1450871:1450265-1452876:+	-0.289353	0.0274725	0.43159	0.383596	0.0826241	0.145439	0.126657	sig
Lchi00074-gene;SE:Chr09:1450265-1450871:1450972-1452876:+	-0.443266	0	0.923773	0.942611	0.433428	0.497366	0.538984	sig
Lchi00077-gene;SE:Chr09:1510487-1510587:1510641-1514368:+	0.228641	0.0304695	0	0	0	0.685923	0	sig
Lchi00090-gene;A5:Chr09:1894416-1895452:1894416-1895717:-	-0.0553188	0.02997	0.0922873	0.0710082	0.0217097	0.0249951	0.0322819	sig
Lchi00090-gene;RI:Chr09:1893502:1893608-1893672:1894416:-	-0.440574	0.001998	0.314423	0.631954	0.0484206	0.0294133	0.0200094	sig
Lchi00092-gene;A5:Chr09:1944420-1944616:1944419-1944616:+	-0.271868	0.00599401	1	1	0.718839	0.779864	0.685694	sig
Lchi00092-gene;RI:Chr09:1944291:1944419-1944616:1944678:+	-0.986627	0.017982	1	1	0.0096024	0.018145	0.0123717	sig
Lchi00106-gene;A5:Chr09:2222009-2225367:2221994-2225367:+	0.303523	0.0244755	0.038401	0	0.350266	0.37376	0.244144	sig
Lchi00106-gene;A5:Chr09:2225531-2225868:2225525-2225868:+	0.303523	0.0244755	0.038401	0	0.350266	0.37376	0.244144	sig
Lchi00106-gene;RI:Chr09:2225868:2225991-2226285:2227402:+	0.438246	0.0244755	0.571805	0.512637	1	1	0.941402	sig
Lchi00111-gene;A3:Chr09:2321812-2322796:2321809-2322796:-	-0.267076	0.0142358	0.746369	0.595458	0.441251	0.319781	0.450481	sig
Lchi00111-gene;A5:Chr09:2325443-2325591:2325443-2325600:-	-0.299669	0.0142358	0.78591	0.958724	0.636108	0.477284	0.604551	sig
Lchi00117-gene;A3:Chr09:2449801-2451303:2449801-2451311:+	-0.26894	0	0.991936	0.992298	0.720896	0.732674	0.715961	sig
Lchi00117-gene;RI:Chr09:2449759:2449801-2451303:2451458:+	0.0603964	0.033966	0	0.000833472	0.0648178	0.050393	0.0672285	sig
Lchi00117-gene;RI:Chr09:2449759:2451458-2451862:2451932:+	-0.687429	0.022977	1	0.731923	0.162141	0.211137	0.162319	sig
Lchi00118-gene;SE:Chr09:2459537-2460675:2460794-2466297:-	-0.276409	0.00699301	0.472435	0.512124	0.233271	0.206062	0.208278	sig
Lchi00122-gene;RI:Chr09:2518916:2519032-2520349:2520570:-	-0.13261	0.0134865	0.148524	0.22011	0.0563334	0.0491832	0.0496054	sig
Lchi00136-gene;A5:Chr09:2839158-2839232:2839158-2839269:-	0.166211	0.00899101	0.38623	0.561278	0.669986	0.625741	0.624168	sig
Lchi00146-gene;A3:Chr09:3055948-3056283:3055837-3056283:-	0.207382	0.015984	0.408992	0.326169	0.55294	0.574804	0.597144	sig
Lchi00146-gene;A5:Chr09:3055623-3055712:3055623-3056283:-	0.582939	0.015984	0.287613	0.517177	0.956001	1	1	sig
Lchi00146-gene;RI:Chr09:3052508:3053173-3055172:3055290:-	0.188994	0.015984	0.0189727	0.0138854	0.215143	0.204701	0.196424	sig
Lchi00146-gene;RI:Chr09:3055712:3055837-3056283:3057368:-	0.335106	0.015984	0.0279721	0.040571	0.321626	0.366186	0.42032	sig
Lchi00146-gene;RI:Chr09:3055712:3055938-3056283:3057368:-	0.652325	0.015984	0.171119	0.224593	0.999889	0.634636	0.916018	sig
Lchi00146-gene;RI:Chr09:3055712:3055948-3056283:3057368:-	0.241536	0.015984	0.0399237	0.0803412	0.277106	0.299413	0.328486	sig
Lchi00154-gene;A3:Chr09:3204411-3213660:3204313-3213660:-	-0.360419	0	0.953002	0.869046	0.508662	0.597243	0.54591	sig
Lchi00159-gene;A3:Chr09:3378152-3379640:3378145-3379640:-	-0.436461	0	0.549104	0.669939	0.180756	0.196551	0.141875	sig
Lchi00159-gene;RI:Chr09:3379640:3379748-3380084:3380211:-	0.432669	0	0.422422	0.285823	0.748927	0.768803	0.842644	sig
Lchi00162-gene;A3:Chr09:3432807-3440373:3432795-3440373:-	-0.532068	0.00499501	0.6498	1	0.358149	0.409696	0.110649	sig
Lchi00163-gene;RI:Chr09:3445759:3445819-3446187:3446284:-	0.198749	0.033966	0.594021	0.38341	0.804231	0.654096	0.604068	sig
Lchi00169-gene;RI:Chr09:3575180:3575270-3575378:3576996:-	-0.547412	0.034965	0.999523	0.868707	0.397972	0.343794	0.418344	sig
Lchi00169-gene;SE:Chr09:3574585-3574755:3574884-3574985:-	0.275925	0.034965	0.519974	0.519969	0.760128	0.75667	0.870891	sig
Lchi00172-gene;A3:Chr09:3665368-3665491:3665368-3665495:+	0.368511	0.00899101	0.540747	0.524994	0.939132	0.841215	0.923798	sig
Lchi00172-gene;A3:Chr09:3665829-3666417:3665829-3666448:+	0.600671	0.0314685	0.615914	0.182744	1	1	1	sig
Lchi00172-gene;A3:Chr09:3665829-3666448:3665829-3666651:+	-0.255982	0.0314685	0.299684	0.212281	0	0	0	sig
Lchi00181-gene;A5:Chr09:3873551-3873654:3873515-3873654:+	0.868593	0.002997	0.000269521	7.87e-05	0.889764	0.782651	0.933887	sig
Lchi00182-gene;SE:Chr09:3881511-3881676:3881718-3889840:-	-0.334563	0.015984	0.73571	0.532779	0.511384	0.353328	0.0343317	sig
Lchi00198-gene;RI:Chr09:4313738:4313865-4314462:4314879:+	0.374623	0.047952	0.544299	0.61407	0.951538	1	0.909884	sig
Lchi00217-gene;A5:Chr09:4832877-4834598:4832592-4834598:+	-0.159509	0.021978	0.861852	0.843715	0.701002	0.702362	0.67646	sig
Lchi00288-gene;SE:Chr09:6712587-6713548:6713576-6713778:-	0.16822	0.023976	0.0118254	0.0133995	0.0929028	0.135859	0.313735	sig
Lchi00291-gene;A3:Chr09:6803866-6804713:6803799-6804713:-	-0.167441	0.00599401	0.957899	1	0.785136	0.7938	0.855589	sig
Lchi00298-gene;RI:Chr09:7119133:7120070-7120512:7120806:-	0.151909	0.013986	0.0342625	0.0598578	0.250302	0.220893	0.125712	sig
Lchi00322-gene;RI:Chr09:7741629:7741739-7741814:7742453:-	0.450471	0.0204795	0.0856873	0.168616	0.489356	0.735296	0.508215	sig
Lchi00326-gene;RI:Chr09:7859613:7859717-7866009:7866042:+	0.116783	0.035964	0.0502672	0.0668862	0.15979	0.19035	0.17594	sig
Lchi00341-gene;A3:Chr09:8378055-8386671:8377616-8386671:-	-0.263718	0.034965	0.988964	0.859123	0.701635	0.691298	0.588045	sig
Lchi00352-gene;SE:Chr09:8820031-8820818:8820866-8830848:+	-0.18138	0.0224775	0.98243	0.951996	0.810107	0.82835	0.719042	sig
Lchi00359-gene;SE:Chr09:9043496-9050424:9050456-9050831:-	0.350966	0	0.0449736	0.0859851	0.418343	0.493323	0.33767	sig
Lchi00359-gene;SE:Chr09:9058744-9060607:9060747-9061307:-	-0.196934	0.02331	0.875958	0.900364	0.739387	0.748966	0.585328	sig
Lchi00359-gene;SE:Chr09:9061416-9067432:9067497-9068144:-	-0.199194	0.0157343	0.882909	0.904472	0.73939	0.748969	0.595131	sig
Lchi00367-gene;SE:Chr09:9193713-9195251:9196272-9201668:-	-0.254755	0.015984	0.641707	0.506476	0.388125	0.281171	0.288714	sig
Lchi00374-gene;A5:Chr09:9423396-9423878:9423396-9423939:-	-0.0816282	0.0324675	0.53822	0.479517	0.444815	0.363627	0.473279	sig
Lchi00379-gene;A5:Chr09:9624462-9626998:9623925-9626998:+	0.770937	0.00499501	0.00908073	0.00518519	0.921724	0.605344	0.807142	sig
Lchi00379-gene;A5:Chr09:9647831-9648670:9647786-9648670:+	-0.256689	0.0374625	0.433967	0.394749	0.0782496	0.394642	0.000114243	sig
Lchi00401-gene;SE:Chr09:10435987-10447372:10447428-10450137:+	-0.274217	0.027972	1	1	0.823484	0.693786	0.660078	sig
Lchi00413-gene;A3:Chr09:10790854-10790971:10790854-10790976:+	0.42369	0.035964	0.312152	0.337109	0.997726	0.628924	0.61831	sig
Lchi00419-gene;A5:Chr09:10899431-10899568:10899229-10899568:+	0.183674	0.00499501	0.137535	0.113407	0.244968	0.304452	0.378015	sig
Lchi00422-gene;SE:Chr09:11002352-11008878:11009071-11009984:+	-0.145242	0.021978	0.37356	0.202104	0.125229	0.155891	0.14665	sig
Lchi00433-gene;A3:Chr09:11295006-11295103:11295006-11295167:+	0.131861	0.0384615	0	0.00527073	0.104865	0.187807	0.110818	sig
Lchi00433-gene;A3:Chr09:11295006-11295103:11295006-11295181:+	0.47285	0.0164835	0	0.023078	0.363317	0.741637	0.348213	sig
Lchi00433-gene;A3:Chr09:11295006-11295167:11295006-11295181:+	0.111202	0.0384615	0.671447	0.816794	0.829672	0.92545	0.810844	sig
Lchi00441-gene;A3:Chr09:11628141-11628972:11627850-11628972:-	-0.444155	0.047286	0.826344	0.790298	0.69179	0.40071	0	sig
Lchi00441-gene;RI:Chr09:11626249:11626727-11627525:11627643:-	0.609569	0.022977	0.104272	0.0774189	0.63342	0.467823	1	sig
Lchi00441-gene;RI:Chr09:11627730:11628141-11628972:11629068:-	0.609569	0.022977	0.104272	0.0774189	0.63342	0.467823	1	sig
Lchi00444-gene;A3:Chr09:11765332-11765468:11765328-11765468:-	-0.561482	0.0494505	0.99995	0.871428	0.44248	0.375629	0.304511	sig
Lchi00445-gene;SE:Chr09:11783320-11788557:11788620-11789142:-	-0.499369	0.011988	0.981586	0.970958	0.623407	0.362766	0.444536	sig
Lchi00450-gene;A3:Chr09:12053905-12055862:12053905-12056096:+	0.231595	0.020979	0.68793	0.610796	0.846029	0.796844	1	sig
Lchi00465-gene;A5:Chr09:12648259-12649459:12648250-12649459:+	-0.276963	0.0434565	1	1	1	0.501958	0.667154	sig
Lchi00484-gene;A3:Chr09:13367258-13368513:13367251-13368513:-	-0.663685	0.00599401	0.821594	0.925297	0.400456	0.193063	0.0357644	sig
Lchi00497-gene;A5:Chr09:13914491-13915028:13914477-13915028:+	0.129502	0.00666001	0.5753	0.518538	0.750984	0.596748	0.681531	sig
Lchi00497-gene;RI:Chr09:13914372:13914477-13915028:13916223:+	0.438537	0	0.294323	0.28386	0.778565	0.635321	0.769	sig
Lchi00497-gene;RI:Chr09:13914372:13914491-13915028:13916223:+	0.220416	0.001998	0.601708	0.78595	0.852855	0.956286	0.933594	sig
Lchi00497-gene;SE:Chr09:13905351-13908218:13908271-13914372:+	0.0749795	0.017982	0.608164	0.608043	0.678397	0.666934	0.703918	sig
Lchi00505-gene;A3:Chr09:14239921-14245780:14239921-14246077:+	0.480097	0.040959	0.508313	0.531493	1	1	1	sig
Lchi00524-gene;SE:Chr09:15232828-15234040:15234162-15234255:-	-0.188936	0.0344655	0.672144	0.763886	0.643914	0.359617	0.583706	sig
Lchi00528-gene;A3:Chr09:15476408-15488977:15476408-15488983:+	-0.331786	0.0364635	0.999954	0.999963	0.999678	1	0.00483981	sig
Lchi00528-gene;A3:Chr09:15490096-15490175:15490096-15490198:+	0.487448	0.023976	0.38809	0.541243	0.856382	0.999961	1	sig
Lchi00533-gene;SE:Chr09:15856875-15862483:15862562-15862740:+	0.213232	0.021978	0.775835	0.726098	1	0.892629	0.999968	sig
Lchi00535-gene;A5:Chr09:16085646-16085765:16085646-16085774:-	0.919521	0	0.133472	0.0274475	0.999984	0.999986	0.999972	sig
Lchi00585-gene;A5:Chr01:108315711-108315828:108315699-108315828:+	0.520052	0.0254745	0.0318792	0.128018	0.603179	0.556408	0.640416	sig
Lchi00590-gene;A3:Chr01:108139436-108139521:108139389-108139521:-	-0.534138	0.012987	0.673777	0.691631	0.159454	0.088376	0.197869	sig
Lchi00590-gene;RI:Chr01:108139321:108139436-108139521:108139620:-	0.211242	0.0194805	0.804056	0.674731	0.946623	0.967443	0.937841	sig
Lchi00613-gene;A5:Chr01:107458374-107458466:107458355-107458466:+	0.156403	0.0187313	0.192322	0	0.292901	0.234959	0.229832	sig
Lchi00613-gene;A5:Chr01:107458385-107458466:107458374-107458466:+	-0.64895	0.0187313	0.374497	1	0.0603993	0.0287885	0.0257093	sig
Lchi00626-gene;RI:Chr01:107144002:107147726-107148136:107151447:-	-0.477113	0.012987	0	0.999019	0.0671892	0	0	sig
Lchi00626-gene;RI:Chr01:107144002:107148393-107149200:107151447:-	-0.427181	0.012987	0	0.865032	0.016007	0	0	sig
Lchi00646-gene;A5:Chr01:106687730-106688763:106687730-106688816:-	-0.51801	0	0.908059	0.945562	0.399239	0.362024	0.465138	sig
Lchi00649-gene;A3:Chr01:106636023-106636100:106636023-106636106:+	-0.0864612	0.0464535	0.10072	0.103681	0.0177002	0.0145706	0.014947	sig
Lchi00649-gene;RI:Chr01:106636106:106636598-106637090:106637841:+	0.109022	0.0464535	0.833881	0.913043	1	0.947453	1	sig
Lchi00656-gene;SE:Chr01:106364812-106366592:106366795-106366890:+	0.0738487	0.015984	0.553552	0.537438	0.635831	0.569633	0.652567	sig
Lchi00666-gene;A3:Chr01:106069305-106072742:106069305-106072745:+	0.409433	0.011988	0.643252	0.330129	0.999914	0.999917	0.68854	sig
Lchi00680-gene;A3:Chr01:105617803-105618076:105617803-105618129:+	0.199901	0.00799201	0.722073	0.56487	0.895254	0.92402	0.710844	sig
Lchi00683-gene;A5:Chr01:105527370-105527442:105525570-105527442:+	0.456999	0.0374625	0.0129596	0.0181239	0.618874	0.482123	0.316626	sig
Lchi00683-gene;RI:Chr01:105525069:105525570-105527278:105527370:+	0.876258	0.0104895	0.00887989	0.012998	1	1	0.66159	sig
Lchi00683-gene;SE:Chr01:105525570-105527278:105527370-105527442:+	0.290514	0.0104895	0.682497	0.682205	0.976855	0.984837	0.956903	sig
Lchi00689-gene;A3:Chr01:105396376-105396518:105396376-105399371:+	0.283828	0.035964	0.281163	0.305986	0.559287	0.522789	0.650133	sig
Lchi00689-gene;A3:Chr01:105396376-105396518:105396376-105399546:+	-0.544062	0.00899101	0.662542	0.762792	0.178498	0.146917	0.1804	sig
Lchi00689-gene;A3:Chr01:105396376-105396518:105396376-105400132:+	-0.301238	0.044955	0.796998	0.581312	0.321975	0.434587	0.40719	sig
Lchi00689-gene;A3:Chr01:105396376-105399371:105396376-105399546:+	-0.727337	0	0.833875	0.879425	0.146186	0.135849	0.105906	sig
Lchi00689-gene;A3:Chr01:105396376-105399371:105396376-105400132:+	-0.516024	0.00899101	0.909401	0.758983	0.272301	0.412321	0.269883	sig
Lchi00689-gene;A3:Chr01:105396376-105399546:105396376-105400132:+	0.269354	0.0372485	0.666633	0.301559	0.686078	0.816951	0.75732	sig
Lchi00689-gene;RI:Chr01:105396306:105396376-105399546:105400489:+	-0.542327	0.0202298	0.510471	0.624231	0.0307919	0.024934	0.0193452	sig
Lchi00689-gene;RI:Chr01:105396306:105396376-105400132:105400489:+	-0.471656	0.0215784	0.675877	0.417671	0.064926	0.102436	0.0579907	sig
Lchi00696-gene;A3:Chr01:105190330-105193442:105190330-105193447:+	0.234294	0.0134865	0.129803	0.0760323	0.307557	0.236705	0.467373	sig
Lchi00696-gene;A5:Chr01:105190333-105193447:105190330-105193447:+	0.283013	0.0014985	0.115728	0	0.41254	0.252365	0.357725	sig
Lchi00702-gene;A3:Chr01:105066813-105077550:105066813-105077574:+	-0.167417	0.023976	0.28804	0.277695	0.141055	0.0711191	0.134177	sig
Lchi00709-gene;A3:Chr01:104904903-104904986:104904903-104905044:+	0.438886	0.027972	0.264308	0.474703	0.725977	0.890321	0.808877	sig
Lchi00717-gene;A3:Chr01:104640551-104641359:104640551-104641371:+	-0.0764454	0.0424575	0.944405	1	0.889619	0.920772	0.876881	sig
Lchi00720-gene;A3:Chr01:104482639-104482728:104482639-104482734:+	-0.257465	0.014985	1	1	0.454565	0.773162	0.999877	sig
Lchi00720-gene;A5:Chr01:104482642-104482728:104482639-104482728:+	0.220648	0.00599401	0.652601	0.58487	0.893817	0.818356	0.805977	sig
Lchi00727-gene;A5:Chr01:104194819-104194986:104194819-104195259:-	-0.143331	0.0474525	0.999918	0.999899	0.890321	0.837378	0.842035	sig
Lchi00727-gene;RI:Chr01:104190214:104190923-104191161:104192143:-	-0.187249	0.013986	0.589536	0.690939	0.465053	0.431619	0.462291	sig
Lchi00743-gene;A3:Chr01:103747174-103747345:103747147-103747345:-	-0.125323	0.0262238	0.299455	0.382863	0.282613	0.217855	0.147041	sig
Lchi00743-gene;A3:Chr01:103752802-103752917:103752775-103752917:-	-0.178945	0.0174825	0.61042	0.790654	0.621135	0.422463	0.521178	sig
Lchi00784-gene;RI:Chr01:102530016:102530115-102531185:102531215:-	-0.0900481	0.024975	0.160543	0.139172	0.0672606	0.0401798	0.0719885	sig
Lchi00787-gene;RI:Chr01:102388390:102388967-102389363:102389494:-	-0.183104	0.0214785	0.919382	0.915931	0.680658	0.787654	0.735346	sig
Lchi00787-gene;RI:Chr01:102389868:102390000-102391764:102391971:-	0.0894865	0.0214785	0.0144932	0.0171261	0.168961	0.0773621	0.0695655	sig
Lchi00799-gene;A3:Chr01:102062041-102062135:102062041-102062182:+	-0.15404	0.015984	0.499079	0.486729	0.38828	0.323871	0.30444	sig
Lchi00815-gene;RI:Chr01:101410733:101411263-101411484:101412910:-	0.553556	0.00899101	0.148324	0.210261	0.999778	0.64631	0.552459	sig
Lchi00825-gene;A3:Chr01:101226833-101233503:101226789-101233503:-	0.108026	0.041958	0.826409	0.788726	0.902684	0.950865	0.893234	sig
Lchi00825-gene;A5:Chr01:101224740-101225379:101224740-101225387:-	-0.123365	0.041958	0.972587	0.931931	0.839072	0.839721	0.80789	sig
Lchi00847-gene;RI:Chr01:100650372:100650426-100650512:100651138:-	0.41778	0.027972	0.517104	0.510435	0.992129	0.876784	0.925736	sig
Lchi00848-gene;A5:Chr01:100636288-100637758:100636250-100637758:+	-0.219251	0.0044955	0.6108	0.622184	0.532114	0.354412	0.305196	sig
Lchi00852-gene;A3:Chr01:100480143-100480282:100480143-100480291:+	0.124261	0.015984	0.257148	0.157307	0.333853	0.310646	0.349968	sig
Lchi00852-gene;A5:Chr01:100480552-100480775:100480543-100480775:+	0.0804323	0.022977	0.192565	0.268289	0.2939	0.315974	0.322704	sig
Lchi00852-gene;A5:Chr01:100484582-100484799:100480891-100484799:+	0.159468	0.00799201	0.044459	0.0497556	0.201067	0.21273	0.205929	sig
Lchi00852-gene;RI:Chr01:100484799:100486132-100486293:100486581:+	0.326726	0.003996	0.484959	0.46846	0.78557	0.764783	0.859954	sig
Lchi00853-gene;A3:Chr01:100465750-100470129:100465750-100471491:+	0.629813	0.00224775	0.0478901	0.247479	0.714631	0.870525	0.747337	sig
Lchi00853-gene;RI:Chr01:100470129:100470230-100471491:100471956:+	0.271187	0.00549451	0.0786451	0.134462	0.2952	0.369888	0.468134	sig
Lchi00853-gene;SE:Chr01:100465750-100470129:100470230-100471491:+	0.324053	0.00224775	0.37078	0.679171	0.856712	0.919702	0.77067	sig
Lchi00854-gene;SE:Chr01:100433507-100433916:100434122-100436039:-	0.230585	0.00799201	0.42967	0.447195	0.693432	0.493557	0.820064	sig
Lchi00855-gene;A5:Chr01:100379552-100385669:100379552-100385690:-	0.176413	0.0157343	0.00287148	0.00923587	0.0734253	0.262354	0.21162	sig
Lchi00855-gene;RI:Chr01:100370895:100371190-100372285:100372443:-	0.291866	0.00749251	0.0855261	0.0823675	0.222879	0.342828	0.561731	sig
Lchi00858-gene;A3:Chr01:100300574-100300704:100300563-100300704:-	0.109239	0.014985	0.198323	0.0974573	0.270501	0.278822	0.222063	sig
Lchi00866-gene;A3:Chr01:100121354-100121448:100121354-100121479:+	-0.0525907	0.038961	0.462012	0.421738	0.367145	0.379851	0.420857	sig
Lchi00889-gene;A5:Chr01:99428160-99428244:99428138-99428244:+	-0.151563	0.00749251	0.833882	0.865788	0.716354	0.736654	0.641808	sig
Lchi00895-gene;A3:Chr01:99216907-99219686:99216906-99219686:-	-0.0589769	0.0184815	0.828473	0.826056	0.778644	0.767693	0.758527	sig
Lchi00895-gene;SE:Chr01:99219823-99232047:99232143-99232353:-	0.0589769	0.0184815	0.171527	0.173944	0.221356	0.232307	0.241473	sig
Lchi00900-gene;A3:Chr01:99015787-99015906:99015787-99016333:+	1	0	0	0	1	1	1	sig
Lchi00903-gene;A3:Chr01:98907571-98907648:98907545-98907648:-	-0.181301	0.017982	0.71711	0.711698	0.588539	0.551406	0.459364	sig
Lchi00903-gene;A5:Chr01:98907144-98907212:98907144-98907249:-	0.296311	0.0024975	0.336459	0.403665	0.627845	0.688706	0.682569	sig
Lchi00903-gene;MX:Chr01:98909822-98909922:98909984-98910618:98909822-98910471:98910509-98910618:-	-0.219	0.00749251	0.733341	0.674875	0.501782	0.450464	0.503078	sig
Lchi00903-gene;RI:Chr01:98906261:98907108-98907249:98907325:-	0.0954247	0.0499501	0.922214	0.825032	0.986821	0.933708	0.986613	sig
Lchi00903-gene;RI:Chr01:98906261:98907144-98907249:98907325:-	0.249152	0.0024975	0.400902	0.375799	0.599762	0.607227	0.705518	sig
Lchi00903-gene;RI:Chr01:98907450:98907571-98907648:98908583:-	0.268809	0.0024975	0.45599	0.500386	0.714812	0.753368	0.772813	sig
Lchi00903-gene;RI:Chr01:98909922:98909984-98910618:98910731:-	0.0959659	0.0374625	0.193041	0.150809	0.235255	0.257846	0.310573	sig
Lchi00903-gene;RI:Chr01:98909922:98909984-98910618:98912583:-	0.338028	0.0374625	0.168312	0.706478	0.825974	0.743668	0.756627	sig
Lchi00903-gene;RI:Chr01:98909922:98910731-98912422:98912583:-	0.163515	0.0374625	0.0407513	0.249782	0.387205	0.286149	0.252991	sig
Lchi00907-gene;RI:Chr01:98779367:98779600-98780188:98780281:+	0.205247	0.016983	0.0271939	0	0.239965	0.194699	0.221868	sig
Lchi00917-gene;A3:Chr01:98232403-98232499:98232403-98232509:+	-0.599323	0.0374625	0.262128	0.967361	0.0461773	0	8.83e-05	sig
Lchi00917-gene;A3:Chr01:98249365-98249781:98249365-98249827:+	0.75469	0.0374625	0.0254493	0	0.753941	0.604007	0.944297	sig
Lchi00929-gene;A5:Chr01:97899370-97900195:97898730-97900195:+	-0.161915	0.031968	0.553441	0.684237	0.535326	0.549242	0.286205	sig
Lchi00929-gene;RI:Chr01:97899614:97900083-97900132:97900458:+	-0.503607	0.031968	0.486826	0.572548	0	0.0386992	0.0395397	sig
Lchi00929-gene;SE:Chr01:97901095-97901690:97901706-97902055:+	-0.132853	0.031968	0.473109	0.358497	0.328758	0.352734	0.167358	sig
Lchi00934-gene;RI:Chr01:97743871:97743910-97744011:97744052:+	0.311686	0.00599401	0.315189	0.370296	0.658392	0.666294	0.638599	sig
Lchi00943-gene;A3:Chr01:97456862-97457342:97456458-97457342:-	0.255591	0.0124875	0.679511	0.737149	0.928926	1	0.962834	sig
Lchi00944-gene;A5:Chr01:97403310-97405805:97403310-97405829:-	-0.121885	0.0407925	0.20044	0.252843	0.224753	0.0419115	0.0476035	sig
Lchi00944-gene;RI:Chr01:97400354:97401216-97401393:97401486:-	0.180446	0.0367133	0.776439	0.810234	0.984035	0.99083	0.946482	sig
Lchi00944-gene;SE:Chr01:97422212-97422399:97422480-97427499:-	0.137448	0.0367133	0.206416	0.255798	0.333093	0.405555	0.367016	sig
Lchi00955-gene;A5:Chr01:96850013-96854046:96850013-96854144:-	0.143344	0.01998	0.179463	0.185697	0.236469	0.45675	0.284554	sig
Lchi00955-gene;SE:Chr01:96850013-96850867:96851028-96854144:-	0.175413	0.01998	0.0482612	0.0300352	0.221127	0.239742	0.182815	sig
Lchi01001-gene;A5:Chr01:95123876-95124113:95123801-95124113:+	-0.293623	0.002997	0.78704	0.767835	0.490398	0.519328	0.441717	sig
Lchi01015-gene;A5:Chr01:94798033-94798259:94798028-94798259:+	-1	0	1	1	0	0	0	sig
Lchi01019-gene;A5:Chr01:94701543-94702617:94701498-94702617:+	0.176172	0.00799201	0.781218	0.777535	0.999881	0.944344	0.922422	sig
Lchi01019-gene;A5:Chr01:94708032-94708308:94708029-94708308:+	0.164774	0.011988	0.587963	0.671158	0.867563	0.776577	0.738866	sig
Lchi01030-gene;RI:Chr01:94416339:94416755-94417140:94419131:+	0.270364	0.032967	0.713336	0.566411	0.8862	0.861229	0.983284	sig
Lchi01034-gene;A3:Chr01:94308596-94310069:94308559-94310069:-	0.144793	0.00899101	0.349362	0.267092	0.476539	0.418616	0.463905	sig
Lchi01035-gene;RI:Chr01:94235805:94237883-94239162:94239276:-	0.188007	0.0264735	0.0732741	0.0523433	0.173791	0.266204	0.312451	sig
Lchi01048-gene;A3:Chr01:93653153-93653703:93653153-93653890:+	1	0	0	0	1	1	1	sig
Lchi01057-gene;A5:Chr01:93200197-93200400:93200197-93200444:-	-0.847658	0.0044955	1	1	0.0599224	0.337184	0.059918	sig
Lchi01068-gene;RI:Chr01:92876506:92876651-92876995:92877297:-	0.672611	0.0104895	0.371484	0.258205	1	0.963168	0.999199	sig
Lchi01072-gene;A3:Chr01:92693436-92694548:92693436-92694599:+	-0.357015	0.0174825	0.128503	0.623153	0.0139863	0.0238113	0.0186423	sig
Lchi01072-gene;SE:Chr01:92694706-92695527:92695619-92696657:+	0.357015	0.0174825	0.871497	0.376847	0.986014	0.976189	0.981358	sig
Lchi01104-gene;A3:Chr11:64487011-64487108:64487011-64487222:+	0.0742711	0.037962	0.888097	0.857406	0.964213	0.96816	0.908694	sig
Lchi01104-gene;RI:Chr11:64499440:64500019-64500060:64501469:+	-0.302348	0.010989	0.405696	0.464257	0.11141	0.0756861	0.21079	sig
Lchi01109-gene;A3:Chr11:64312130-64314036:64312130-64314044:+	-0.334961	0.0011655	0.655848	0.67814	0.284048	0.323137	0.388914	sig
Lchi01109-gene;A3:Chr11:64312130-64314036:64312130-64314054:+	-0.75026	0	0.999755	0.999825	0.227249	0.24022	0.281121	sig
Lchi01109-gene;A3:Chr11:64312130-64314044:64312130-64314054:+	-0.598015	0	0.999533	0.999632	0.425694	0.398413	0.380594	sig
Lchi01113-gene;A3:Chr11:64181626-64184658:64181626-64184686:+	-0.45649	0.0014985	0.453733	0.682387	0.142578	0.0650317	0.1271	sig
Lchi01113-gene;RI:Chr11:64181492:64181626-64184658:64184868:+	0.261491	0.015984	0.492432	0.364032	0.629578	0.784248	0.655344	sig
Lchi01113-gene;RI:Chr11:64181492:64181626-64184686:64184868:+	-0.28589	0.00224775	0.44624	0.55153	0.22035	0.201806	0.216831	sig
Lchi01118-gene;A3:Chr11:64056257-64057427:64056250-64057427:-	-0.112691	0.03996	0.142467	0.227687	0.101006	0.0438206	0.0723311	sig
Lchi01119-gene;RI:Chr11:64036139:64036243-64036330:64036565:-	0.142487	0.0337163	0.114451	0.129201	0.232347	0.256754	0.303839	sig
Lchi01119-gene;SE:Chr11:64033570-64033760:64033844-64036139:-	0.142487	0.0337163	0.114451	0.129201	0.232347	0.256754	0.303839	sig
Lchi01140-gene;A3:Chr11:63473238-63474128:63473238-63474139:+	-0.0913256	0.0414585	0.281773	0.388629	0.281938	0.258161	0.191529	sig
Lchi01157-gene;A3:Chr11:63046005-63046094:63046005-63046161:+	0.169946	0.00999001	0.720447	0.850775	0.958698	0.961287	0.946687	sig
Lchi01159-gene;A5:Chr11:62980209-62991406:62980040-62991406:+	0.725736	0.047952	0.124277	0.22124	1	0.748629	0.946855	sig
Lchi01166-gene;A3:Chr11:62789000-62789453:62788955-62789453:-	-0.165409	0.00599401	0.583948	0.616158	0.504414	0.43387	0.365649	sig
Lchi01173-gene;A3:Chr11:62646897-62647024:62646897-62647027:+	0.119818	0.027972	0.136277	0.171587	0.260342	0.230254	0.330654	sig
Lchi01173-gene;A5:Chr11:62644261-62644375:62644260-62644375:+	-0.120632	0.027972	0.999237	0.995597	0.894211	0.870989	0.865155	sig
Lchi01173-gene;RI:Chr11:62651648:62651776-62652266:62652361:+	0.17678	0.027972	0.0854622	0.101075	0.256906	0.251996	0.301244	sig
Lchi01181-gene;A3:Chr11:62408710-62411135:62408323-62411135:-	0.311415	0	0.769605	0.607565	1	1	1	sig
Lchi01181-gene;A5:Chr11:62412630-62413011:62412630-62413084:-	-0.222009	0.0027972	1	0.99978	0.831976	0.784507	0.71716	sig
Lchi01181-gene;A5:Chr11:62413757-62414837:62413757-62414900:-	0.118509	0.00849151	0.600278	0.675527	0.82572	0.80248	0.641035	sig
Lchi01181-gene;RI:Chr11:62408200:62408323-62408445:62408710:-	0.353691	0.0011655	0.0826793	0.0874316	0.317598	0.405854	0.592789	sig
Lchi01181-gene;RI:Chr11:62412493:62412630-62413011:62413596:-	0.123034	0.00849151	0.038777	0.0383568	0.13308	0.172399	0.179325	sig
Lchi01181-gene;RI:Chr11:62412493:62412630-62413084:62413596:-	-0.590699	0.00174825	1	0.994504	0.431851	0.431289	0.356518	sig
Lchi01181-gene;SE:Chr11:62408323-62408445:62408710-62411135:-	0.300962	0.0011655	0.766211	0.631865	1	1	1	sig
Lchi01182-gene;A3:Chr11:62399348-62399484:62399348-62400730:+	1	0	0	0	1	1	1	sig
Lchi01187-gene;RI:Chr11:62338717:62338801-62339082:62339326:+	0.105391	0.02997	0.103185	0.0464831	0.174109	0.194887	0.17168	sig
Lchi01190-gene;A3:Chr11:62281669-62282251:62281669-62282299:+	-0.281002	0.0262238	1	1	0.72067	0.640443	0.795879	sig
Lchi01190-gene;RI:Chr11:62285555:62286736-62286782:62287441:+	0.794463	0.0104895	0.22445	0.0452856	0.901124	0.999636	0.887233	sig
Lchi01191-gene;SE:Chr11:62251846-62254972:62255061-62255189:-	0.119582	0.020979	0.0751333	0.137919	0.254967	0.216445	0.206914	sig
Lchi01199-gene;A3:Chr11:62114115-62114193:62114115-62114200:+	-0.164168	0.032967	0.930194	0.917315	0.839954	0.70187	0.736936	sig
Lchi01199-gene;A3:Chr11:62114317-62114482:62114317-62114490:+	0.230843	0.0251748	0.446526	0.545649	0.677337	0.747694	0.755759	sig
Lchi01199-gene;A3:Chr11:62114317-62114482:62114317-62114524:+	0.161001	0.0251748	0.373519	0.39061	0.504799	0.553632	0.570766	sig
Lchi01199-gene;RI:Chr11:62112725:62112850-62112936:62114115:+	-0.315498	0.027972	0.363022	0.4474	0.107737	0.0676114	0.093792	sig
Lchi01199-gene;RI:Chr11:62112936:62113496-62114079:62114115:+	0.39958	0	0.226209	0.146859	0.570783	0.612679	0.574882	sig
Lchi01199-gene;RI:Chr11:62112936:62114115-62114193:62114317:+	-0.325642	0.020979	0.659101	0.7391	0.349288	0.365435	0.405652	sig
Lchi01199-gene;RI:Chr11:62112936:62114115-62114200:62114317:+	-0.383083	0.0340909	0.857966	0.79655	0.556371	0.345284	0.43087	sig
Lchi01199-gene;RI:Chr11:62114482:62114835-62114929:62115832:+	0.304774	0.0251748	0.122317	0.120945	0.330922	0.541777	0.406513	sig
Lchi01200-gene;SE:Chr11:62059879-62059924:62060016-62061293:-	1	0	0	0	1	1	1	sig
Lchi01210-gene;A3:Chr11:61784918-61785545:61784912-61785545:-	-0.497839	0.0024975	1	0.977345	0.517163	0.527081	0.428256	sig
Lchi01214-gene;A3:Chr11:61609185-61609398:61609185-61609400:+	0.432788	0.02997	0	0	0.934151	4.49e-05	0.36417	sig
Lchi01222-gene;A3:Chr11:61397166-61397233:61397155-61397233:-	-0.6005	0	0.838669	0.761224	0.218111	0.173291	0.206938	sig
Lchi01222-gene;A3:Chr11:61397361-61399663:61397341-61399663:-	0.166043	0.042624	0.718872	0.710691	0.888162	0.873497	0.880815	sig
Lchi01222-gene;RI:Chr11:61390821:61390902-61392520:61392566:-	-0.403507	0.003996	0.58944	0.516847	0.170867	0.139403	0.138639	sig
Lchi01236-gene;A5:Chr11:60887617-60900888:60887612-60900888:+	-0.360398	0.02997	0.89554	0.9209	0.521411	0.560951	0.561105	sig
Lchi01250-gene;A5:Chr11:60385543-60386794:60385543-60386807:-	-0.165609	0.031968	1	1	0.829899	0.843471	0.829802	sig
Lchi01250-gene;RI:Chr11:60385100:60385543-60386807:60386967:-	-0.646333	0.027972	1	1	0.371841	0.366661	0.322499	sig
Lchi01257-gene;A3:Chr11:60256897-60273602:60256897-60273611:+	-0.371607	0.00999001	0.188647	0.564392	0	0.00893586	0.00580131	sig
Lchi01257-gene;RI:Chr11:60237838:60238066-60239495:60239674:+	0.870197	0.0374625	0	0.0873055	0.91774	0.893269	0.930542	sig
Lchi01262-gene;RI:Chr11:60136329:60136403-60137640:60137666:-	-0.0822506	0.0414585	0.159081	0.157334	0.078132	0.0717202	0.0780192	sig
Lchi01265-gene;A3:Chr11:60063845-60065086:60063830-60065086:-	0.317054	0.0164835	0.480097	0.622127	0.889545	0.89353	0.821423	sig
Lchi01270-gene;A3:Chr11:59854181-59854267:59853617-59854267:-	0.240204	0.031968	0.0336041	0.0475962	0.376449	0.203857	0.262107	sig
Lchi01270-gene;A3:Chr11:59858277-59858652:59858121-59858652:-	-0.116742	0.031968	0.98483	0.984963	0.8492	0.894285	0.860979	sig
Lchi01273-gene;SE:Chr11:59800741-59805761:59805783-59805903:+	0.0590263	0.035964	0.0409745	0.0156604	0.0763391	0.095014	0.0906783	sig
Lchi01274-gene;A5:Chr11:59794846-59795020:59794788-59795020:+	-0.673831	0.025974	0.739217	0.849752	0.267419	0.0320819	0.0624588	sig
Lchi01280-gene;A5:Chr11:59649448-59649604:59649448-59649683:-	0.0725009	0.0424575	0.00565635	0.0227135	0.0876901	0.0711375	0.10123	sig
Lchi01280-gene;A5:Chr11:59649448-59649604:59649448-59651054:-	0.0626468	0.0424575	0.00241781	0.00934162	0.0758522	0.0527896	0.0769378	sig
Lchi01280-gene;A5:Chr11:59649448-59649683:59649448-59651054:-	0.142002	0.014985	0.298769	0.288625	0.460603	0.421197	0.425297	sig
Lchi01286-gene;RI:Chr11:59492163:59492279-59492398:59493420:+	0.105967	0.032967	0.199449	0.186583	0.280155	0.330453	0.286343	sig
Lchi01286-gene;SE:Chr11:59470644-59480681:59480875-59491562:+	0.105967	0.032967	0.199449	0.186583	0.280155	0.330453	0.286343	sig
Lchi01309-gene;A5:Chr11:58977389-58978978:58977389-58979039:-	-0.452003	0.0044955	1	1	0.54717	0.585521	0.5113	sig
Lchi01344-gene;MX:Chr11:58066983-58068612:58069047-58074918:58066983-58073316:58073403-58074918:-	0.970569	0.031968	0	0.0588616	1	1	1	sig
Lchi01344-gene;SE:Chr11:58066983-58073316:58073403-58074918:-	-0.306919	0.015984	0.394648	0.219191	0	0	0	sig
Lchi01365-gene;SE:Chr11:57584930-57585417:57585427-57586570:-	-0.186984	0.00699301	0.295888	0.229763	0.168601	0	0.0589223	sig
Lchi01368-gene;A3:Chr11:57498124-57498392:57498124-57499431:+	-0.280758	0.00499501	0.343589	0.308229	0.0375022	0.0504222	0.0475279	sig
Lchi01390-gene;A3:Chr11:56837075-56840252:56837075-56840291:+	-0.0813455	0.033966	0.988535	0.961893	0.890816	0.884208	0.906581	sig
Lchi01392-gene;SE:Chr11:56796612-56800766:56800847-56801149:+	0.0558302	0.028971	0.00798856	0.00193964	0.0438534	0.0701516	0.068378	sig
Lchi01395-gene;RI:Chr11:56660859:56660905-56661601:56661660:-	-0.161582	0.038961	0.336841	0.332204	0.174156	0.163895	0.180772	sig
Lchi01395-gene;SE:Chr11:56663810-56665580:56665625-56665732:-	-0.165395	0.0487013	0.236969	0.145489	0.0161621	0.0314936	0.0298455	sig
Lchi01396-gene;SE:Chr11:56583689-56587632:56587698-56596456:+	-0.463599	0.0044955	0.816814	0.723919	0.356228	0.266657	0.297418	sig
Lchi01405-gene;A3:Chr11:56388554-56388893:56388537-56388893:-	0.103177	0.028305	0.220127	0.220611	0.299346	0.340625	0.330665	sig
Lchi01405-gene;A3:Chr11:56407925-56409354:56407916-56409354:-	-0.282408	0.00374625	0.987579	0.974194	0.723122	0.687843	0.684471	sig
Lchi01405-gene;RI:Chr11:56387330:56387509-56387604:56387667:-	0.380515	0.0024975	0.508619	0.544372	0.877389	0.907045	0.936598	sig
Lchi01411-gene;A3:Chr11:56189604-56189687:56189598-56189687:-	-0.176422	0.014985	0.45314	0.471683	0.271234	0.307979	0.278756	sig
Lchi01412-gene;A5:Chr11:56164847-56174098:56164838-56174098:+	-0.709217	0.03996	0.818552	0.599882	0	0	0	sig
Lchi01412-gene;RI:Chr11:56175703:56175739-56176958:56177247:+	0.623724	0.041958	0.418744	0.333808	1	1	1	sig
Lchi01418-gene;A3:Chr11:56045112-56045312:56045112-56045320:+	-0.296229	0.00749251	0.346775	0.319236	0.00145254	0.10882	5.57e-05	sig
Lchi01418-gene;A5:Chr11:56057872-56058839:56057770-56058839:+	-0.12696	0.047952	0.156148	0.222033	0.0536205	0.0807804	0.0519902	sig
Lchi01419-gene;A5:Chr11:56029400-56030692:56029400-56030696:-	-0.418551	0.0024975	0.482582	0.377919	0.0350983	0	0	sig
Lchi01423-gene;A3:Chr11:55981045-55981303:55981045-55981334:+	0.194734	0.034965	0.592788	0.561304	0.727503	0.810367	0.77747	sig
Lchi01423-gene;SE:Chr11:55981045-55981133:55981211-55981303:+	-0.225746	0.013986	0.90055	0.86703	0.683909	0.617431	0.672791	sig
Lchi01425-gene;RI:Chr11:55928092:55928405-55929336:55929415:+	0.156667	0.00499501	0.237373	0.245309	0.40339	0.365788	0.424844	sig
Lchi01446-gene;A3:Chr11:55489260-55490138:55489260-55490141:+	0.32739	0.000499501	0	0	0.34517	0.363049	0.27395	sig
Lchi01475-gene;SE:Chr11:54684719-54689232:54689283-54689608:-	-0.0992554	0.0434565	0.21246	0.26701	0.117725	0.154762	0.148952	sig
Lchi01477-gene;A3:Chr11:54667975-54668269:54667580-54668269:-	0.552991	0.02997	0.175346	0.168298	0.592046	0.813939	0.768453	sig
Lchi01477-gene;RI:Chr11:54660733:54661597-54661689:54661740:-	0.222708	0.0353646	0.0651145	0.0153474	0.23493	0.268136	0.285752	sig
Lchi01477-gene;RI:Chr11:54666108:54666220-54667260:54667580:-	-0.268215	0.0353646	0.509758	0.515575	0.372524	0.105758	0.255073	sig
Lchi01477-gene;RI:Chr11:54666108:54666220-54667521:54667580:-	-0.154618	0.0353646	0.196777	0.226696	0.0853099	0.0277411	0.0583059	sig
Lchi01477-gene;SE:Chr11:54667580-54667661:54667975-54668269:-	0.188915	0.0314685	0.764998	0.759249	0.925409	0.97753	0.950178	sig
Lchi01493-gene;MX:Chr11:54160715-54160916:54161698-54168222:54160715-54162471:54162569-54168222:-	-0.282936	0.00499501	0.426129	0.377395	0.124509	0.128021	0.103949	sig
Lchi01493-gene;SE:Chr11:54160715-54162471:54162569-54168222:-	0.348523	0.001998	0.116483	0.135703	0.42832	0.494725	0.500803	sig
Lchi01507-gene;A3:Chr02:65734161-65734224:65734152-65734224:-	0.133779	0.048951	0.362484	0.453095	0.605159	0.499152	0.520395	sig
Lchi01507-gene;SE:Chr02:65737531-65748492:65748568-65749261:-	-0.338395	0.024975	1	0.98039	0.582593	0.877774	0.495032	sig
Lchi01539-gene;A3:Chr02:67068455-67070517:67068455-67070520:+	-0.150773	0.035964	0.727243	0.686514	0.583694	0.593346	0.491277	sig
Lchi01552-gene;A3:Chr02:67413978-67421676:67413978-67421714:+	-0.430003	0.001998	0.600832	0.508722	0.184418	0.0323526	0.157552	sig
Lchi01552-gene;SE:Chr02:67413978-67418883:67418935-67421676:+	0.195217	0.0214785	0.507258	0.440668	0.517136	0.937256	0.553147	sig
Lchi01555-gene;SE:Chr02:67487664-67487754:67487794-67487950:-	-0.35453	0.0024975	0.916735	1	0.635606	0.690431	0.485477	sig
Lchi01559-gene;A3:Chr02:67614647-67615799:67614643-67615799:-	-0.121308	0.028971	0.913404	0.949175	0.870048	0.807373	0.752523	sig
Lchi01559-gene;A5:Chr02:67610470-67610543:67610470-67610558:-	0.149088	0.0224775	0.260278	0.241395	0.358589	0.429503	0.411681	sig
Lchi01559-gene;RI:Chr02:67608006:67608381-67608534:67608960:-	0.228269	0.0224775	0.117066	0.0669982	0.202604	0.337649	0.420651	sig
Lchi01564-gene;A5:Chr02:67835925-67838430:67835892-67838430:+	0.535807	0.00832501	0.0598227	0.121768	1	0.545673	0.334134	sig
Lchi01564-gene;RI:Chr02:67835764:67835892-67838430:67838712:+	0.633117	0.00624376	0.153384	0.246096	1	0.651779	0.846791	sig
Lchi01564-gene;SE:Chr02:67835892-67837350:67837524-67838430:+	0.250524	0.00624376	0.640935	0.784773	1	0.922321	0.967814	sig
Lchi01577-gene;A3:Chr02:68193281-68194611:68193265-68194611:-	0.169295	0.043956	0.966374	0.549756	0.896134	0.982928	0.90302	sig
Lchi01595-gene;SE:Chr02:68773532-68774552:68774692-68776050:+	0.368967	0.046953	0	0	0	0.762157	0.344744	sig
Lchi01597-gene;A5:Chr02:68872705-68874319:68872657-68874319:+	-0.770399	0.0244755	0.856787	0.821084	0.0445152	0.0766694	0.0844247	sig
Lchi01597-gene;A5:Chr02:68888329-68890013:68888281-68890013:+	-0.450304	0.034965	0.732221	0.646542	0.201506	0.345367	0.17036	sig
Lchi01597-gene;SE:Chr02:68887003-68888199:68888329-68890013:+	0.577192	0.034965	0.464337	0.31952	1	0.907362	1	sig
Lchi01620-gene;A3:Chr02:69397060-69400967:69397047-69400967:-	0.328893	0.039627	0.429828	0.619857	0.795973	0.856569	0.908664	sig
Lchi01620-gene;A3:Chr02:69397069-69400967:69397060-69400967:-	-0.601854	0	0.909833	0.773298	0.288442	0.295389	0.135301	sig
Lchi01620-gene;SE:Chr02:69377884-69379026:69379082-69383939:-	0.157066	0.039627	0.0760075	0.124866	0.196482	0.337324	0.238703	sig
Lchi01628-gene;SE:Chr02:69637163-69638718:69638891-69639303:+	0.603998	0.0304695	0	0	0.61682	0.577688	0.617485	sig
Lchi01644-gene;A3:Chr02:70053957-70056486:70053951-70056486:-	0.116612	0.0443307	0.740015	0.817993	0.880414	0.908376	0.898056	sig
Lchi01644-gene;A5:Chr02:70056684-70056824:70056684-70056849:-	0.257046	0.0174825	0.700808	0.53356	0.893373	0.84841	0.880909	sig
Lchi01644-gene;A5:Chr02:70057553-70057642:70057553-70057655:-	0.177753	0.0224775	0.744088	0.829575	0.960744	0.961517	0.971492	sig
Lchi01644-gene;SE:Chr02:70036939-70037807:70037922-70042754:-	-0.165871	0.0224775	0.194048	0.180738	0.0240273	0.0229241	0.0176148	sig
Lchi01648-gene;A3:Chr02:70172263-70172791:70172263-70176036:+	0.172664	0.0464535	0.033318	0.036926	0.197506	0.228082	0.197771	sig
Lchi01648-gene;A3:Chr02:70176687-70176781:70176687-70185775:+	0.544148	0.0202298	0.0287568	0.0657675	0.626997	0.569233	0.578001	sig
Lchi01648-gene;RI:Chr02:70176781:70177582-70177661:70186384:+	0.653794	0.0202298	0.102175	0.159438	0.765003	1	0.588798	sig
Lchi01652-gene;A3:Chr02:70356285-70356862:70356285-70356875:+	-0.344802	0.041958	0.771725	0.682217	0.494833	0.11813	0.533544	sig
Lchi01654-gene;A3:Chr02:70408284-70408385:70408066-70408385:-	0.357469	0.014985	0.478576	0.509581	1	0.813588	0.741055	sig
Lchi01654-gene;RI:Chr02:70407358:70407873-70408119:70408284:-	0.224589	0.0187313	0.273537	0.184922	0.490728	0.483929	0.386799	sig
Lchi01657-gene;A3:Chr02:70534012-70534953:70533992-70534953:-	-0.133252	0.026973	0.844136	0.807419	0.677407	0.647554	0.752617	sig
Lchi01660-gene;A3:Chr02:70709783-70710148:70709783-70710169:+	0.666609	0.044955	0	0	0.999805	0.000438111	0.999585	sig
Lchi01693-gene;RI:Chr02:71649636:71649688-71649926:71650002:-	0.149461	0.026973	0.0148111	0.0113869	0.188718	0.166071	0.132889	sig
Lchi01705-gene;A5:Chr02:72018175-72018686:72018175-72018687:-	0.168291	0.02997	0	0	0.141444	0.20329	0.160139	sig
Lchi01705-gene;A5:Chr02:72018812-72018912:72018812-72018987:-	0.172337	0.02997	0.67404	0.771449	0.870094	0.929622	0.885529	sig
Lchi01714-gene;A5:Chr02:72314874-72315164:72314871-72315164:+	0.34038	0.000999001	0.593761	0.484934	0.893961	0.898673	0.846549	sig
Lchi01721-gene;A3:Chr02:72425982-72437029:72425978-72437029:-	0.342572	0	0.177233	0.144703	0.475748	0.495511	0.539362	sig
Lchi01727-gene;A5:Chr02:72617590-72639324:72617585-72639324:+	0.54993	0.00599401	0.0083116	0.00924454	0.675287	0.00694749	0.993889	sig
Lchi01735-gene;A3:Chr02:72836696-72836824:72836696-72836862:+	-0.216272	0.0374625	0.255385	0.230301	0	0.0797129	0	sig
Lchi01735-gene;A3:Chr02:72844673-72844781:72844673-72844793:+	-0.563758	0.00499501	0.502734	0.744761	0.0281538	0.0911145	0.0606997	sig
Lchi01735-gene;A3:Chr02:72852459-72855617:72852459-72855633:+	0.415719	0	0.412768	0.495374	0.869501	0.866796	0.873074	sig
Lchi01735-gene;RI:Chr02:72844578:72844673-72844793:72844878:+	-0.343454	0.0374625	0.315413	0.46076	0.0327626	0.0422547	0.0588807	sig
Lchi01742-gene;A3:Chr02:73100708-73101236:73100708-73101237:+	-0.149605	0.023976	0.876288	0.888717	0.71575	0.782406	0.700537	sig
Lchi01762-gene;RI:Chr02:73742625:73742656-73744860:73744998:-	0.389969	0.022977	0.0542034	0.0256367	0.4316	0.38074	0.477326	sig
Lchi01762-gene;SE:Chr02:73737454-73742625:73744998-73746057:-	0.166618	0.027972	0.0307298	0.0101058	0.230245	0.164059	0.166803	sig
Lchi01769-gene;A3:Chr02:74045998-74047174:74045998-74047294:+	-0.146493	0.0422078	0.253415	0.475991	0.235383	0.209415	0.209832	sig
Lchi01769-gene;SE:Chr02:74047855-74048000:74048115-74048233:+	-0.51072	0.0422078	1	1	0.609233	0.284657	0.57395	sig
Lchi01770-gene;A3:Chr02:74101279-74102129:74101274-74102129:-	-0.0536934	0.03996	0.834525	0.855379	0.81833	0.797408	0.758037	sig
Lchi01780-gene;A5:Chr02:74424044-74424154:74424044-74424156:-	-0.123958	0.034965	0.449746	0.490495	0.344674	0.336014	0.357797	sig
Lchi01780-gene;A5:Chr02:74424044-74424156:74424044-74424214:-	0.102227	0.034965	0.334925	0.287697	0.415203	0.3878	0.437611	sig
Lchi01792-gene;SE:Chr02:74631220-74631311:74631515-74639602:-	-0.141385	0.00749251	0.165008	0.148508	0.0211299	0.01006	0.0149299	sig
Lchi01801-gene;A3:Chr02:74839359-74839871:74839170-74839871:-	0.486463	0.00974026	0.379362	0.601882	0.931257	1	1	sig
Lchi01801-gene;A3:Chr02:74839771-74839871:74839170-74839871:-	0.217627	0.00974026	0.686074	0.864663	0.978988	1	1	sig
Lchi01801-gene;A3:Chr02:74839771-74839871:74839751-74839871:-	0.18052	0.00974026	0.566888	0.668066	0.81668	0.803273	0.774038	sig
Lchi01801-gene;SE:Chr02:74839359-74839523:74839751-74839871:-	-0.379656	0.00974026	0.723111	0.670143	0.25428	0.324754	0.371877	sig
Lchi01809-gene;A3:Chr02:75142274-75142366:75142274-75142389:+	0.219624	0.0292208	0.317422	0.544834	0.615581	0.667648	0.669026	sig
Lchi01809-gene;A3:Chr02:75142477-75143598:75142477-75143602:+	-0.241663	0.0194805	0.99974	0.876703	0.694841	0.723772	0.671064	sig
Lchi01834-gene;SE:Chr02:75666702-75668787:75669049-75669921:-	-0.183407	0.0384615	0.781928	1	0.912516	0.485441	0.724713	sig
Lchi01843-gene;A3:Chr02:75941553-75941871:75941553-75941889:+	-0.281942	0.00699301	1	1	0.779862	0.681765	0.692547	sig
Lchi01848-gene;A3:Chr02:76030733-76030821:76030733-76030851:+	0.289723	0.032967	0.191995	0.355245	0.397199	0.874261	0.418569	sig
Lchi01867-gene;RI:Chr02:76909444:76909840-76910178:76910431:-	0.266602	0.026973	0.26342	0.258053	0.496519	0.471795	0.613703	sig
Lchi01884-gene;RI:Chr02:77439251:77442649-77445434:77445653:+	-0.452031	0.032967	0.7603	0.591976	0.313974	0.143416	0.21493	sig
Lchi01892-gene;SE:Chr02:77584797-77586394:77586647-77593751:-	0.194154	0.0374625	0.759587	0.761476	0.958991	0.974005	0.931061	sig
Lchi01910-gene;RI:Chr02:78126212:78126519-78128572:78129986:+	0.49412	0.02997	0.446221	0.520063	1	0.931786	1	sig
Lchi01912-gene;A3:Chr02:78226771-78227714:78226771-78227892:+	0.259701	0.017982	0	0	0.165989	0.312014	0.301099	sig
Lchi01912-gene;A5:Chr02:78221973-78226572:78221963-78226572:+	-0.275122	0.017982	0.821338	0.838915	0.472738	0.637644	0.554631	sig
Lchi01912-gene;A5:Chr02:78221973-78226572:78221968-78226572:+	-0.374478	0.017982	0.808267	0.80784	0.38699	0.467632	0.446103	sig
Lchi01912-gene;RI:Chr02:78226572:78226771-78227714:78228019:+	-0.410529	0.017982	1	1	0.752965	0.478527	0.536922	sig
Lchi01912-gene;RI:Chr02:78226572:78226771-78227892:78228019:+	0.184256	0.0227772	0.148887	0.152312	0.377579	0.293869	0.333119	sig
Lchi01916-gene;A3:Chr02:78358556-78358737:78358556-78358781:+	0.116293	0.03996	0	0.0055205	0.118746	0.142486	0.095928	sig
Lchi01916-gene;SE:Chr02:78358556-78358737:78358950-78359050:+	0.638712	0.00799201	0	0.105582	0.800894	0.670733	0.602881	sig
Lchi01920-gene;A3:Chr02:78455383-78455536:78455374-78455536:-	0.12007	0.017316	0.599818	0.591053	0.749072	0.635958	0.761485	sig
Lchi01920-gene;RI:Chr02:78457070:78458286-78458511:78458617:-	-0.176957	0.011988	0.781954	0.864822	0.720528	0.666175	0.552589	sig
Lchi01920-gene;SE:Chr02:78445446-78455345:78455374-78455536:-	-0.210363	0.017316	0.848235	0.889246	0.660882	0.721541	0.592708	sig
Lchi01922-gene;RI:Chr02:78504268:78504479-78505051:78505142:+	-0.235929	0	0.558915	0.518147	0.336084	0.26509	0.306632	sig
Lchi01922-gene;SE:Chr02:78506218-78506325:78506414-78506506:+	-0.270813	0	0.730747	0.740428	0.456367	0.429177	0.508779	sig
Lchi01937-gene;A5:Chr02:78952973-78962764:78952973-78962766:-	-0.434218	0.000999001	0.617468	0.966691	0.444053	0.431587	0.197944	sig
Lchi01952-gene;SE:Chr04:81969472-81969757:81969827-81970318:+	-0.148802	0.0144855	0.823864	0.857813	0.657017	0.705775	0.713318	sig
Lchi01953-gene;SE:Chr04:81977123-81978150:81978209-81978403:-	-0.354787	0.00999001	0.807751	0.856625	0.491119	0.446716	0.494368	sig
Lchi01956-gene;A3:Chr04:82138852-82139963:82136888-82139963:-	0.192259	0.038961	0.0754421	0.108158	0.302253	0.271251	0.278672	sig
Lchi01965-gene;A5:Chr04:82410286-82416952:82410217-82416952:+	0.101954	0.0144855	0.512384	0.506138	0.53675	0.63029	0.666604	sig
Lchi01965-gene;SE:Chr04:82399885-82408533:82408646-82409143:+	0.101954	0.0144855	0.512384	0.506138	0.53675	0.63029	0.666604	sig
Lchi01967-gene;RI:Chr04:82447941:82448203-82448305:82449067:-	-0.207901	0.014985	0.900793	0.902264	0.663022	0.721383	0.696479	sig
Lchi01980-gene;SE:Chr04:82943004-82944676:82944743-82945698:-	-0.296733	0.023976	0.505561	0.35771	0.103825	0.123937	0.176945	sig
Lchi01982-gene;RI:Chr04:83007017:83007678-83010653:83010787:-	0.954037	0	0	0.0771132	0.987899	0.994439	0.995442	sig
Lchi02005-gene;SE:Chr04:83674720-83678147:83678218-83678402:-	0.340479	0.01998	0.488893	0.320879	0.784513	0.682131	0.769453	sig
Lchi02007-gene;RI:Chr04:83724839:83724981-83725417:83726256:+	0.610493	0.0024975	0.333371	0.291525	0.896713	0.911316	0.960795	sig
Lchi02009-gene;SE:Chr04:83812857-83819647:83819792-83828790:-	-0.170433	0.026973	0.96848	0.950218	0.701997	0.909031	0.755722	sig
Lchi02033-gene;RI:Chr04:84465429:84465478-84465510:84465537:-	-0.129662	0.02997	0.999972	0.999917	0.999759	0.621663	0.989424	sig
Lchi02041-gene;RI:Chr04:84640958:84641317-84641733:84641908:+	0.143877	0.014985	0.0403849	0.0501897	0.176952	0.176992	0.213549	sig
Lchi02054-gene;A3:Chr04:84969254-84973086:84969254-84973112:+	0.106398	0.044955	0.458847	0.4384	0.54224	0.557288	0.565534	sig
Lchi02054-gene;RI:Chr04:85008081:85008352-85008437:85009140:+	0.124754	0.044955	0.463873	0.445793	0.55971	0.599182	0.579868	sig
Lchi02062-gene;A5:Chr04:85205753-85205866:85205753-85206200:-	-0.149843	0.011988	0.815573	0.79607	0.706512	0.684149	0.577276	sig
Lchi02062-gene;RI:Chr04:85200623:85200844-85201103:85201389:-	0.567629	0.0014985	0.428974	0.379576	0.977078	0.976544	0.962088	sig
Lchi02069-gene;A3:Chr04:85593981-85595090:85592988-85595090:-	0.223991	0.00999001	0.104848	0.114827	0.356911	0.30708	0.337496	sig
Lchi02079-gene;A5:Chr04:85819993-85821358:85819736-85821358:+	-0.471793	0	1	0.992401	0.441339	0.635947	0.495937	sig
Lchi02079-gene;A5:Chr04:85820115-85821358:85819736-85821358:+	-0.804878	0.00174825	1	0.751142	0.0553317	0.09262	0.0641276	sig
Lchi02079-gene;A5:Chr04:85820445-85821358:85819736-85821358:+	-0.7892	0.002331	1	0.892506	0.130527	0.207935	0.132698	sig
Lchi02079-gene;A5:Chr04:85820445-85821358:85819993-85821358:+	0.0815788	0.0447552	0.0443503	0.0594141	0.148562	0.124137	0.127684	sig
Lchi02079-gene;A5:Chr04:85821626-85825481:85821371-85825481:+	0.190279	0.00874126	0.606068	0.681405	0.897848	0.85651	0.747689	sig
Lchi02107-gene;RI:Chr04:86508068:86508739-86509199:86509316:-	0.344591	0	0.226251	0.192169	0.527609	0.48544	0.648355	sig
Lchi02107-gene;SE:Chr04:86508739-86508868:86508917-86509199:-	0.203621	0.00999001	0.293596	0.125873	0.366641	0.299779	0.573645	sig
Lchi02155-gene;A3:Chr04:87813139-87813328:87813116-87813328:-	0.169976	0.044955	0.0636932	0.115642	0.276617	0.205412	0.296902	sig
Lchi02157-gene;RI:Chr04:87902850:87906859-87908504:87908613:-	0.323116	0.032634	0.10109	0.0910619	0.420791	0.458386	0.378399	sig
Lchi02157-gene;RI:Chr04:87902850:87908112-87908150:87908613:-	0.431256	0.032634	0.216165	0.275755	0.579691	0.687783	0.764174	sig
Lchi02157-gene;SE:Chr04:87916990-87921557:87922005-87924152:-	-0.293944	0.032634	0.946847	0.948467	0.677579	0.624934	0.658625	sig
Lchi02161-gene;A3:Chr04:88156961-88173595:88156961-88173638:+	0.388884	0.018981	0.062226	0.000455227	0.999532	0.261001	0.000140285	sig
Lchi02161-gene;A3:Chr04:88156961-88173631:88156961-88173638:+	0.504052	0.018981	0.0886943	0.0364582	0.998541	0.154925	0.546419	sig
Lchi02165-gene;A5:Chr04:88270505-88274580:88270469-88274580:+	-0.381709	0.0104895	0.409765	0.387341	0.000490565	0.000203365	0.0498375	sig
Lchi02165-gene;RI:Chr04:88275084:88275179-88275266:88276338:+	-0.334646	0.0104895	0.455667	0.43361	0.0960048	0.0644654	0.169506	sig
Lchi02172-gene;A3:Chr04:88431083-88431251:88430894-88431251:-	-0.0971967	0.016983	0.565576	0.581978	0.505875	0.460592	0.463273	sig
Lchi02192-gene;A3:Chr04:89013488-89016538:89013484-89016538:-	0.325257	0.00749251	0.356251	0.343988	0.656621	0.738773	0.630736	sig
Lchi02192-gene;A5:Chr04:89007361-89007461:89007361-89007480:-	0.076028	0.0374625	0.86337	0.913223	0.94441	0.978925	0.969639	sig
Lchi02192-gene;RI:Chr04:89006559:89007166-89007241:89007361:-	-0.188451	0.0142358	0.671232	0.67752	0.497164	0.404312	0.556298	sig
Lchi02202-gene;RI:Chr04:89179281:89180166-89181445:89181585:-	0.311486	0.048951	0.434507	0.501743	0.603598	0.743509	0.991726	sig
Lchi02202-gene;RI:Chr04:89179281:89181585-89186198:89186227:-	0.232197	0.048951	0.387982	0.429308	0.697279	0.554812	0.670435	sig
Lchi02203-gene;A3:Chr04:89235123-89235334:89235112-89235334:-	-0.1244	0.0272727	0.91399	0.908398	0.803956	0.783406	0.773021	sig
Lchi02203-gene;A5:Chr04:89240234-89240460:89240234-89240464:-	-0.111791	0.0384615	0.698534	0.714295	0.596109	0.607109	0.580653	sig
Lchi02203-gene;RI:Chr04:89235334:89235435-89235785:89235991:-	0.119159	0.0272727	0.778761	0.721578	0.840642	0.923726	0.843617	sig
Lchi02203-gene;RI:Chr04:89235334:89235991-89236107:89236154:-	0.132	0.0272727	0.115828	0.124789	0.237136	0.247504	0.272285	sig
Lchi02203-gene;RI:Chr04:89235334:89236013-89236107:89236154:-	0.207443	0.0272727	0.644849	0.628556	0.838248	0.845252	0.848937	sig
Lchi02203-gene;RI:Chr04:89240159:89240234-89240460:89240612:-	0.126286	0.0272727	0.430597	0.484263	0.570853	0.587799	0.592497	sig
Lchi02219-gene;A5:Chr04:89827309-89827454:89827305-89827454:+	-0.494023	0.037962	1	1	0.671956	0.257175	0.588799	sig
Lchi02225-gene;A5:Chr04:90010521-90010668:90010521-90010960:-	0.235168	0.0374625	0.110676	0.0651054	0.284557	0.294274	0.390344	sig
Lchi02236-gene;A5:Chr04:90371226-90371587:90371226-90371614:-	-0.149811	0.0157343	0.462135	0.46082	0.326459	0.320794	0.287747	sig
Lchi02236-gene;RI:Chr04:90373982:90374158-90374290:90374443:-	-0.183194	0.0157343	0.505651	0.540855	0.357831	0.35607	0.306274	sig
Lchi02238-gene;A5:Chr04:90435673-90437864:90433668-90437864:+	0.751276	0.041958	0.000257486	0.310654	1	1	0.720194	sig
Lchi02238-gene;A5:Chr04:90435761-90437864:90433668-90437864:+	0.778615	0.041958	0.319031	0.000576911	1	1	0.815257	sig
Lchi02247-gene;A5:Chr04:90603297-90603742:90603297-90603801:-	0.500443	0.0204795	0.437099	0.304982	0.849404	0.957843	0.807202	sig
Lchi02265-gene;A3:Chr04:91005149-91005740:91005149-91005749:+	-0.245505	0.025974	0.385631	0.581617	0.265963	0.160584	0.287811	sig
Lchi02267-gene;RI:Chr04:91100559:91100865-91101478:91102312:+	-0.215282	0.00899101	0.454439	0.629834	0.334016	0.334185	0.312364	sig
Lchi02285-gene;A3:Chr04:91565262-91565362:91565262-91565395:+	-0.276598	0.02997	0.534534	0.351527	0.342911	0	0.156387	sig
Lchi02285-gene;SE:Chr04:91609073-91610004:91610152-91610986:+	0.252017	0.02997	0.583285	0.599881	0.772867	0.847339	0.910597	sig
Lchi02293-gene;A3:Chr04:91835953-91836036:91835915-91836036:-	0.128908	0.00549451	0.347143	0.341086	0.457367	0.367784	0.593916	sig
Lchi02296-gene;A3:Chr04:91958848-91962732:91958848-91962735:+	0.357504	0.002997	0.364862	0.356848	0.697431	0.734293	0.723353	sig
Lchi02299-gene;RI:Chr04:92025271:92025822-92025861:92025906:-	0.186367	0.017982	0.474292	0.597763	0.867972	0.696226	0.602986	sig
Lchi02302-gene;A5:Chr04:92107971-92108119:92107965-92108119:+	-0.26873	0.011988	0.710107	0.744183	0.522016	0.36773	0.485499	sig
Lchi02305-gene;A3:Chr04:92160640-92161021:92160640-92161485:+	-0.187949	0.023976	0.92388	1	0.999859	0.534244	0.787871	sig
Lchi02305-gene;A5:Chr04:92161892-92161983:92161769-92161983:+	0.10719	0.047952	0.356183	0.408801	0.505906	0.491137	0.472004	sig
Lchi02305-gene;RI:Chr04:92161983:92162346-92162485:92163943:+	-0.093026	0.047952	0.630236	0.576451	0.494094	0.508863	0.527996	sig
Lchi02310-gene;A3:Chr04:92440236-92440313:92440209-92440313:-	0.215769	0.026973	0	0.000123018	0.275492	0.127276	0.244723	sig
Lchi02342-gene;A5:Chr05:9112869-9114186:9112607-9114186:+	0.325281	0	0.0518406	0.0499055	0.38999	0.452418	0.286054	sig
Lchi02357-gene;A5:Chr05:8605495-8607675:8605436-8607675:+	-0.524598	0.0128205	0.301165	1	0.124179	0.172524	0.0812511	sig
Lchi02357-gene;A5:Chr05:8605633-8607675:8605436-8607675:+	-0.56986	0.0128205	0.543451	1	0.147078	0.291467	0.167051	sig
Lchi02357-gene;SE:Chr05:8605054-8605926:8606192-8607675:+	0.59679	0	0	0.0134544	0.39759	1	0.412963	sig
Lchi02374-gene;RI:Chr05:7986633:7987046-7988165:7988423:-	0.513344	0.00599401	0.427283	0.525859	1	0.969743	1	sig
Lchi02383-gene;RI:Chr05:7637442:7637813-7638251:7638778:-	0.722588	0.0174825	0.12503	0.222987	0.869967	0.912685	0.907137	sig
Lchi02385-gene;A3:Chr05:7568017-7572465:7567800-7572465:-	-0.148354	0.032967	0.395783	0.468169	0.278228	0.273023	0.299615	sig
Lchi02390-gene;SE:Chr05:7347016-7347247:7347366-7347514:-	-0.26295	0.035964	0.530352	0.729387	0.421563	0.383144	0.296053	sig
Lchi02395-gene;SE:Chr05:7039162-7045154:7045264-7046519:-	0.286472	0.037962	0.69666	0.698725	0.979486	1	0.973008	sig
Lchi02395-gene;SE:Chr05:7046562-7047031:7047148-7047405:-	-0.370306	0.037962	0.884913	0.953604	0.620002	0.496288	0.530566	sig
Lchi02396-gene;RI:Chr05:6953382:6953787-6953868:6954067:-	0.247111	0.0274725	0.754793	0.662761	0.957188	0.920849	0.989625	sig
Lchi02402-gene;A3:Chr05:6829365-6830777:6829359-6830777:-	0.333305	0.04329	0.592288	0.450722	0.811877	0.947026	0.805526	sig
Lchi02402-gene;SE:Chr05:6782933-6790649:6790814-6791071:-	-0.207023	0.04329	0.883127	0.978459	0.678573	0.696121	0.796614	sig
Lchi02402-gene;SE:Chr05:6827783-6829299:6829365-6830777:-	0.198978	0.04329	0.343672	0.230339	0.468986	0.544382	0.444583	sig
Lchi02405-gene;SE:Chr05:6724382-6724487:6724582-6725444:+	-0.202644	0.0274725	0.767369	0.774957	0.753143	0.411883	0.540532	sig
Lchi02418-gene;A3:Chr05:6194861-6196961:6194861-6197109:+	0.156451	0.02997	0.0123169	0.0125776	0.139255	0.170978	0.196462	sig
Lchi02432-gene;A5:Chr05:5703414-5709138:5703374-5709138:+	0.131895	0.021978	0.285982	0.186111	0.342081	0.436522	0.325222	sig
Lchi02432-gene;RI:Chr05:5701276:5702529-5702639:5702994:+	-0.196143	0.021978	0.734094	0.795129	0.591407	0.572834	0.541163	sig
Lchi02432-gene;RI:Chr05:5712490:5712775-5712854:5713185:+	0.167064	0.021978	0.265906	0.193623	0.378256	0.427166	0.385063	sig
Lchi02435-gene;SE:Chr05:5610943-5621732:5621851-5629084:+	-0.345101	0.02997	0.418436	0.379714	0.0797089	0	0.0822129	sig
Lchi02441-gene;A3:Chr05:5414842-5422711:5414841-5422711:-	-0.667203	0.044955	1	1	0	0.000712532	0.99768	sig
Lchi02443-gene;RI:Chr05:5355989:5356326-5357481:5357770:+	0.124744	0.0134865	0.0382765	0.0413125	0.139762	0.156873	0.19698	sig
Lchi02446-gene;A3:Chr05:5254048-5258245:5254048-5258284:+	0.24045	0.0164835	0.0400174	0.0479197	0.264308	0.313369	0.275578	sig
Lchi02462-gene;A3:Chr05:4677061-4679987:4677061-4680093:+	-0.146803	0.00599401	0.453202	0.505858	0.37142	0.323719	0.30304	sig
Lchi02467-gene;RI:Chr05:4542834:4542913-4543137:4543196:+	0.155921	0.00749251	0.0232694	0.0233268	0.177318	0.148564	0.211777	sig
Lchi02478-gene;RI:Chr05:4138607:4138808-4138999:4139586:-	0.328355	0.0194805	0.32895	0.29505	0.614565	0.69738	0.60912	sig
Lchi02486-gene;SE:Chr05:3982557-3984641:3984808-3989053:+	-0.225067	0.0484515	0.782211	1	0.550838	0.755251	0.692026	sig
Lchi02491-gene;A5:Chr05:3837951-3838658:3837912-3838658:+	0.0981551	0.033966	0.0165978	0.0483878	0.0545348	0.153079	0.18433	sig
Lchi02498-gene;A5:Chr05:3644776-3655158:3644735-3655158:+	0.431071	0.017982	0.0276197	0.0469333	0.00880218	0.995077	0.401164	sig
Lchi02513-gene;A5:Chr05:3299010-3299136:3298982-3299136:+	-0.342718	0.044955	0.854923	0.930433	0.649615	0.000295273	0.999967	sig
Lchi02524-gene;SE:Chr05:2969577-2971793:2971812-2971927:+	1	0	0	0	1	1	1	sig
Lchi02532-gene;A3:Chr05:2708281-2708406:2708281-2708414:+	-0.36381	0.013986	0.555007	0.427456	0.314125	0.00971264	0.0584281	sig
Lchi02532-gene;SE:Chr05:2710312-2711487:2711716-2736222:+	0.279742	0.013986	0.610381	0.805764	0.988418	1	0.975027	sig
Lchi02538-gene;RI:Chr05:2520717:2520798-2520908:2521062:+	0.35021	0.041958	0.0721134	0.361131	0.506062	0.688313	0.506122	sig
Lchi02539-gene;RI:Chr05:2503985:2504098-2505533:2506415:+	0.778879	0.0224775	0.0509636	0.105986	0.791178	0.780882	1	sig
Lchi02540-gene;RI:Chr05:2447705:2448026-2448768:2448928:-	0.557842	0.002997	0.0972201	0.194038	0.882882	0.245083	0.982449	sig
Lchi02542-gene;SE:Chr05:2415003-2418397:2418481-2418838:+	0.369153	0.000999001	0.342849	0.255694	0.693622	0.681679	0.629973	sig
Lchi02543-gene;A3:Chr05:2380303-2382961:2380303-2383240:+	-0.351839	0.025974	1	1	0.578796	0.693721	0.671964	sig
Lchi02560-gene;A3:Chr05:1946894-1948552:1946894-1948739:+	0.202554	0.020979	0.673983	0.605661	0.844647	0.87806	0.804421	sig
Lchi02574-gene;SE:Chr05:1611122-1611324:1611620-1616041:+	-0.154744	0.0499501	0.528465	0.485022	0.348494	0.333561	0.373944	sig
Lchi02575-gene;RI:Chr05:1567853:1568784-1568883:1569335:-	0.419654	0.011655	0.0195574	0.00506091	0.444602	0.462754	0.388532	sig
Lchi02575-gene;RI:Chr05:1577955:1578082-1578521:1582448:-	1	0	0	0	1	1	1	sig
Lchi02575-gene;SE:Chr05:1569335-1576127:1576209-1577732:-	0.419654	0.011655	0.0195574	0.00506091	0.444602	0.462754	0.388532	sig
Lchi02575-gene;SE:Chr05:1583234-1583316:1583361-1584283:-	-0.458163	0.0122378	0.984009	0.982361	0.491228	0.715857	0.367981	sig
Lchi02577-gene;A3:Chr05:1561183-1563103:1561183-1563180:+	0.858958	0.001998	0.00580031	0.026984	0.87789	0.856412	0.891746	sig
Lchi02592-gene;SE:Chr05:1142374-1143022:1143153-1143677:+	0.448433	0.0154845	0.0060351	0.999053	0.953819	0.966328	0.932784	sig
Lchi02596-gene;A3:Chr05:1020088-1020914:1020088-1020957:+	-0.971263	0.0254745	1	1	0	0	0.0862108	sig
Lchi02601-gene;A5:Chr05:860981-867524:860924-867524:+	-0.581862	0	0.495583	0.954649	0.278525	0.0705052	0.0807327	sig
Lchi02601-gene;A5:Chr05:860981-867524:860976-867524:+	-0.337347	0.0192308	0.729866	0.999855	1	0.210354	0.372187	sig
Lchi02601-gene;A5:Chr05:860985-867524:860924-867524:+	-0.656633	0	0.673509	0.789115	0.0450171	0.112216	0.0668041	sig
Lchi02601-gene;A5:Chr05:860985-867524:860976-867524:+	-0.380253	0.034965	0.850141	0.999185	1	0.307434	0.325796	sig
Lchi02601-gene;SE:Chr05:857065-860920:860924-867524:+	0.489641	0.00699301	0.342877	0.0480283	0.608956	0.820816	0.625511	sig
Lchi02601-gene;SE:Chr05:857065-860920:860976-867524:+	0.174984	0.034965	0.159479	0.000154031	0	0.566042	0.198359	sig
Lchi02601-gene;SE:Chr05:857065-860920:860981-867524:+	-0.173221	0.034965	0.338907	0.515037	0.37546	0.257869	0.127925	sig
Lchi02601-gene;SE:Chr05:857065-860920:860985-867524:+	-0.157971	0.034965	0.518392	0.158805	0.0683877	0.366694	0.106801	sig
Lchi02606-gene;A5:Chr05:750637-752829:750621-752829:+	0.2549	0.0487013	0.394861	0.297723	0.626143	0.638271	0.539161	sig
Lchi02606-gene;RI:Chr05:758760:758864-760073:760195:+	-0.173228	0.0487013	0.31521	0.183065	0.086557	0.0970932	0.0440799	sig
Lchi02610-gene;SE:Chr05:68261395-68262804:68262938-68264178:-	0.237937	0.0499501	0.778263	0.576654	0.90576	0.938394	0.902032	sig
Lchi02621-gene;RI:Chr05:68016760:68017347-68017979:68018353:-	1	0	0	0	1	1	1	sig
Lchi02633-gene;A3:Chr05:67744682-67747216:67744676-67747216:-	-0.259752	0.0274725	0.980192	0.993927	0.765182	0.705885	0.710855	sig
Lchi02639-gene;A3:Chr05:67623293-67625010:67623247-67625010:-	0.0969022	0.045954	0.180315	0.180657	0.262841	0.267271	0.302053	sig
Lchi02639-gene;RI:Chr05:67619628:67621893-67622408:67623293:-	0.351601	0.045954	0.364049	0.532489	0.809472	0.762386	0.827751	sig
Lchi02644-gene;A3:Chr05:67513904-67517337:67513878-67517337:-	0.0728551	0.0234765	0.00189797	0.00689549	0.0604698	0.0840143	0.0872716	sig
Lchi02647-gene;A5:Chr05:67432423-67432555:67432423-67432574:-	-0.120215	0.048951	0.925304	0.907895	0.82284	0.765042	0.801271	sig
Lchi02647-gene;RI:Chr05:67425587:67425945-67426442:67426565:-	0.123841	0.048951	0.0718655	0.0874538	0.178984	0.236701	0.194815	sig
Lchi02660-gene;SE:Chr05:66993853-66994478:67002845-67003645:-	-0.320581	0.01998	0.558737	0.571954	0.212081	0.239206	0.283008	sig
Lchi02673-gene;RI:Chr05:66696268:66696377-66696713:66696785:-	0.308341	0.032967	0.0719083	0.0758458	0.362475	0.406271	0.377908	sig
Lchi02675-gene;A3:Chr05:66663282-66663732:66663282-66663744:+	-0.289527	0	0.896403	0.911433	0.653096	0.570272	0.619806	sig
Lchi02675-gene;RI:Chr05:66663103:66663282-66663744:66663887:+	-0.369025	0.0014985	0.408881	0.391159	0.0333483	0.0252391	0.034397	sig
Lchi02675-gene;RI:Chr05:66666948:66667176-66667289:66667722:+	0.514826	0	0.356444	0.282803	0.760289	0.883359	0.859701	sig
Lchi02704-gene;A5:Chr05:65913274-65924608:65913274-65925047:-	0.286301	0.0014985	0.0358631	0.0465179	0.276394	0.360698	0.345383	sig
Lchi02704-gene;SE:Chr05:65911187-65911689:65912172-65912795:-	0.117963	0.0157343	0.348653	0.42073	0.5434	0.531141	0.433422	sig
Lchi02718-gene;RI:Chr05:65536623:65536726-65536810:65537289:+	-0.0964899	0.036963	0.958747	0.969887	0.868975	0.881077	0.853429	sig
Lchi02719-gene;A5:Chr05:65508372-65508499:65508372-65511834:-	0.603695	0.028971	0.281808	0.241028	0.836533	1	0.758804	sig
Lchi02719-gene;A5:Chr05:65519004-65519112:65519004-65519220:-	0.397597	0.0470779	0.100501	0.0862419	0.353647	0.507289	0.611968	sig
Lchi02719-gene;A5:Chr05:65519004-65519112:65519004-65519246:-	0.475989	0.0347652	0.0226942	0.0157194	0.206355	0.858381	0.420849	sig
Lchi02719-gene;A5:Chr05:65519004-65519220:65519004-65519246:-	0.339055	0.0362138	0.172072	0.144723	0.322133	0.8548	0.315425	sig
Lchi02719-gene;MX:Chr05:65519004-65519112:65519208-65520670:65519004-65519246:65519353-65520670:-	0.410625	0.0368722	0.170386	0.173791	0.558012	0.545484	0.644643	sig
Lchi02719-gene;MX:Chr05:65519004-65519112:65519208-65521857:65519004-65519246:65519353-65521857:-	0.663772	0.028971	0.240341	0	0.784422	0.999	0.568405	sig
Lchi02719-gene;RI:Chr05:65507679:65507771-65508223:65508372:-	0.305472	0.0362138	0.373143	0.172264	0.646922	0.564081	0.523523	sig
Lchi02719-gene;RI:Chr05:65507679:65508372-65511834:65511930:-	0.388015	0.0362138	0.440303	0.783667	1	1	1	sig
Lchi02719-gene;RI:Chr05:65508223:65508371-65511834:65511930:-	0.625277	0.0362138	0.201671	0.547774	1	1	1	sig
Lchi02719-gene;RI:Chr05:65508223:65508372-65511834:65511930:-	0.566669	0.0347652	0.193145	0.185175	0.622268	1	0.645219	sig
Lchi02719-gene;SE:Chr05:65508372-65508499:65508502-65511834:-	0.68614	0.0347652	0.0374926	0.0199985	0.440281	1	0.704377	sig
Lchi02719-gene;SE:Chr05:65519208-65520670:65520862-65521857:-	-0.458749	0.0362138	0.320902	1	0.208329	0.124614	0.272162	sig
Lchi02721-gene;RI:Chr05:65464839:65465666-65467471:65467891:+	0.434373	0.048951	0.30437	0.270545	0.777112	0.700893	0.687485	sig
Lchi02721-gene;RI:Chr05:65474994:65475100-65475201:65475846:+	0.186139	0.048951	0.0200646	0.0102973	0.203588	0.107713	0.292658	sig
Lchi02730-gene;SE:Chr05:65051195-65051803:65051874-65063193:-	0.179615	0.0014985	0.504023	0.512025	0.698808	0.613896	0.750215	sig
Lchi02783-gene;A3:Chr05:63478216-63478339:63478173-63478339:-	0.199966	0.0144855	0.600068	1	1	1	1	sig
Lchi02786-gene;RI:Chr05:63269425:63269890-63270097:63270449:+	0.406353	0	0.26897	0.221955	0.660682	0.604148	0.690616	sig
Lchi02786-gene;SE:Chr05:63243409-63257120:63257368-63268055:+	-0.0514653	0.045288	0.0653607	0.054862	0.0126487	0.00901496	0.00427449	sig
Lchi02786-gene;SE:Chr05:63268190-63268983:63269051-63269425:+	0.106182	0.012987	0.802341	0.881689	0.935807	0.970893	0.937891	sig
Lchi02809-gene;RI:Chr05:62441226:62441300-62441670:62441736:+	-0.174479	0.020979	0.38563	0.617112	0.432838	0.253573	0.294266	sig
Lchi02810-gene;A3:Chr05:62419134-62419222:62419134-62419226:+	0.380477	0.0464535	8.91e-05	0.434839	0.740175	0.519225	0.534423	sig
Lchi02810-gene;A3:Chr05:62419134-62419226:62419134-62419238:+	-0.669792	0.011988	1	1	0.216284	0.354943	0.419398	sig
Lchi02811-gene;A5:Chr05:62296051-62296197:62295976-62296197:+	-0.872205	0	0.999792	0.744832	4.41e-05	0.000242689	3.25e-05	sig
Lchi02811-gene;A5:Chr05:62296070-62296197:62296051-62296197:+	0.978505	0.00899101	0.0357397	0	0.999225	0.991954	0.997948	sig
Lchi02811-gene;RI:Chr05:62295918:62295976-62296197:62296264:+	-0.406826	0.0472028	0.99844	0.411338	0.335067	0.367619	0.191503	sig
Lchi02811-gene;RI:Chr05:62295918:62296051-62296197:62296264:+	0.844354	0.00899101	0.117714	0.19315	0.999912	0.999583	0.999863	sig
Lchi02814-gene;RI:Chr05:62158351:62158613-62159058:62159097:-	0.173339	0.010989	0.462449	0.500628	0.616061	0.690482	0.65809	sig
Lchi02815-gene;A3:Chr05:62124819-62124927:62124819-62124930:+	-0.245743	0.0334665	0.231271	0.260244	0	4.22e-05	0	sig
Lchi02818-gene;A5:Chr05:62033413-62033728:62033413-62033734:-	-0.165717	0.038961	0.855748	0.982725	0.767184	0.804636	0.688739	sig
Lchi02829-gene;A5:Chr05:61612138-61612931:61612123-61612931:+	-0.164683	0.044955	0.47854	0.327937	0.2636	0.209011	0.243055	sig
Lchi02829-gene;SE:Chr05:61605012-61612057:61612123-61612931:+	0.215601	0.041958	0.713755	0.600935	0.839471	0.909664	0.869702	sig
Lchi02844-gene;A3:Chr05:61109635-61110123:61109573-61110123:-	0.999612	0.0014985	0.000376426	0.000399387	1	1	1	sig
Lchi02862-gene;SE:Chr02:94235515-94236165:94236211-94239020:+	-0.207722	0.00599401	0.854638	0.85354	0.632426	0.62603	0.680646	sig
Lchi02864-gene;RI:Chr02:94170491:94170678-94171025:94171198:+	-0.30772	0	0.524297	0.392623	0.178841	0.0974619	0.175916	sig
Lchi02868-gene;A3:Chr02:94053848-94059626:94053848-94059631:+	-0.176126	0.023976	0.215665	0.231353	0.0634364	0.0381791	0.0405327	sig
Lchi02872-gene;A5:Chr02:93970559-93971231:93970558-93971231:+	-0.145588	0.034632	0.976732	0.97954	0.84359	0.864468	0.789585	sig
Lchi02872-gene;A5:Chr02:93970690-93971231:93970559-93971231:+	0.0762691	0.034632	0.777439	0.763243	0.827769	0.82615	0.885911	sig
Lchi02872-gene;RI:Chr02:93975788:93975930-93976354:93977546:+	0.144585	0.034632	0.0231739	0.0204601	0.155447	0.134882	0.208878	sig
Lchi02883-gene;A3:Chr02:93742001-93742088:93741565-93742088:-	-0.966788	0.014985	1	1	0.042724	0.0217478	0.035163	sig
Lchi02883-gene;SE:Chr02:93741565-93741957:93742001-93742088:-	-0.859254	0.0014985	1	1	0.157512	0.132819	0.131908	sig
Lchi02884-gene;A3:Chr02:93685635-93686147:93685635-93687310:+	0.781809	0.0258492	0.054474	0.156787	0.871135	0.931787	0.859398	sig
Lchi02884-gene;RI:Chr02:93685571:93685635-93687310:93689114:+	0.562147	0.0258492	0.426354	0.147618	0.89634	0.874545	0.776514	sig
Lchi02884-gene;SE:Chr02:93685635-93685899:93685971-93686147:+	-0.151943	0.0258492	0.939445	0.903417	0.799775	0.767443	0.741245	sig
Lchi02884-gene;SE:Chr02:93685635-93686147:93687216-93687310:+	0.406637	0.0258492	0.657614	0.328165	0.891129	0.876492	0.930959	sig
Lchi02885-gene;RI:Chr02:93625526:93625662-93625773:93625833:-	0.110686	0.0214785	0.0626548	0.0622881	0.136234	0.242388	0.140849	sig
Lchi02898-gene;A3:Chr02:93286938-93290869:93286938-93290902:+	0.141744	0.025974	0.13845	0.037572	0.138294	0.257676	0.293294	sig
Lchi02903-gene;A3:Chr02:93200236-93200982:93200236-93202862:+	0.25833	0	0.0275467	0.0409357	0.321651	0.230136	0.325925	sig
Lchi02903-gene;A3:Chr02:93200236-93200982:93200236-93202958:+	0.343204	0.0104895	0.16115	0.283223	0.685154	0.369691	0.641326	sig
Lchi02903-gene;A3:Chr02:93200236-93202862:93200236-93202958:+	-0.130125	0.012987	0.871495	0.90251	0.82109	0.662398	0.787145	sig
Lchi02910-gene;RI:Chr02:92887176:92887464-92887848:92887977:+	0.0709153	0.048951	0.015232	0.0404232	0.109246	0.0754105	0.111572	sig
Lchi02924-gene;A3:Chr02:92682040-92683286:92682040-92683334:+	0.685693	0.00649351	0.000333611	0.146929	0.574537	0.915062	0.788372	sig
Lchi02949-gene;A3:Chr02:92001429-92001515:92001424-92001515:-	-0.0866456	0.0367133	0.971963	0.96118	0.895165	0.892421	0.852192	sig
Lchi02949-gene;RI:Chr02:92002727:92002986-92003421:92003621:-	0.0866456	0.0367133	0.0280367	0.0388196	0.104835	0.107579	0.147808	sig
Lchi02971-gene;A5:Chr02:91290644-91292223:91290644-91292295:-	-0.196046	0.011988	0.409444	0.421423	0.146255	0.209676	0.30223	sig
Lchi02976-gene;RI:Chr02:91059253:91059604-91059641:91059866:+	0.362346	0	0.0825366	0.0453666	0.340355	0.381943	0.556596	sig
Lchi02977-gene;A3:Chr02:90962662-90963466:90962654-90963466:-	-0.24789	0.013986	0.482665	0.500354	0.239998	0.242006	0.248857	sig
Lchi02977-gene;A5:Chr02:90963540-90963688:90963540-90963719:-	-0.215387	0.013986	0.276355	0.339769	0.0868532	0.0991033	0.0920685	sig
Lchi02977-gene;RI:Chr02:90957581:90957671-90959487:90959616:-	-0.101704	0.0477855	0.1487	0.139628	0.0479343	0.0375538	0.0418932	sig
Lchi03009-gene;A3:Chr02:90214704-90215761:90214704-90215784:+	0.208053	0.02331	0.0350623	0.0150941	0.242259	0.214267	0.242867	sig
Lchi03009-gene;A5:Chr02:90196756-90196867:90196564-90196867:+	0.208319	0.018981	0.767479	0.815867	1	1	0.999977	sig
Lchi03009-gene;RI:Chr02:90214485:90214704-90215784:90216329:+	0.331401	0.015984	0.0913393	0.105852	0.436988	0.443332	0.40967	sig
Lchi03016-gene;A3:Chr02:89912150-89912580:89912150-89912585:+	0.581528	0.018981	0	0	0.544791	0.614227	0.585567	sig
Lchi03016-gene;RI:Chr02:89911980:89912150-89912585:89913132:+	0.322407	0.0454545	0	0	0.311707	0.323527	0.331986	sig
Lchi03025-gene;A3:Chr02:89562621-89562694:89562621-89562741:+	0.584465	0.002997	0.148992	0.125595	0.725658	0.670274	0.769343	sig
Lchi03025-gene;A3:Chr02:89562621-89562694:89562621-89562869:+	0.522071	0.011988	0.120942	0.0596053	0.558334	0.636696	0.642004	sig
Lchi03038-gene;A3:Chr02:89109153-89114784:89109153-89114794:+	0.219806	0.011988	0.657934	0.437657	0.753441	0.767742	0.781622	sig
Lchi03040-gene;A5:Chr02:89020870-89024548:89020870-89024611:-	-0.409324	0.000999001	0.98263	0.994364	0.73906	0.375931	0.622528	sig
Lchi03041-gene;RI:Chr02:89002091:89003313-89006543:89006662:-	-0.606251	0.037962	1	1	0.304495	0.380581	0.49617	sig
Lchi03052-gene;A3:Chr02:88781353-88785658:88781338-88785658:-	-0.0989993	0.0424575	0.148704	0.131559	0.0445958	0.043952	0.034849	sig
Lchi03052-gene;A3:Chr02:88783367-88785658:88781353-88785658:-	0.277655	0.02997	0.000893455	0.00315595	0.227159	0.254779	0.3571	sig
Lchi03056-gene;RI:Chr02:88658497:88658589-88661350:88661436:-	0.245631	0.030969	0.318032	0.414112	0.628262	0.597626	0.609221	sig
Lchi03058-gene;A5:Chr02:88579085-88579906:88579034-88579906:+	0.32377	0.00699301	0.413274	0.341676	0.64397	0.771661	0.688104	sig
Lchi03058-gene;RI:Chr02:88598229:88598442-88598587:88599141:+	0.53948	0.00699301	0.144872	0.184752	0.766762	0.61756	0.728553	sig
Lchi03080-gene;SE:Chr02:87911814-87916043:87916139-87917008:-	1	0	0	0	1	1	1	sig
Lchi03083-gene;A3:Chr02:87879923-87880393:87879923-87885888:+	-0.399404	0.0274725	0.625698	0.567058	0.192513	0.194706	0.203702	sig
Lchi03086-gene;A3:Chr02:87817639-87818010:87817639-87818643:+	0.317155	0.011988	0.141603	0.134268	0.431979	0.432551	0.500743	sig
Lchi03086-gene;RI:Chr02:87806000:87806110-87806183:87806261:+	-0.208285	0.0383616	0.459019	0.267943	0.17036	0.178847	0.11638	sig
Lchi03086-gene;RI:Chr02:87815634:87815766-87815983:87819406:+	0.389796	0.0383616	0.568867	0.651163	1	1	0.999433	sig
Lchi03086-gene;RI:Chr02:87817498:87817639-87818643:87819406:+	0.431937	0.01998	0.0615759	0.0287123	0.42144	0.459309	0.550493	sig
Lchi03086-gene;SE:Chr02:87817077-87817322:87817399-87817498:+	0.239595	0.01998	0.504687	0.562858	0.794115	0.710634	0.815353	sig
Lchi03088-gene;A3:Chr02:87686482-87686622:87686482-87687822:+	0.329633	0.02997	0.601317	0.642434	0.854526	1	1	sig
Lchi03088-gene;SE:Chr02:87676625-87686402:87686482-87687822:+	-0.266579	0.02997	0.300294	0.331406	0.147812	0	0	sig
Lchi03094-gene;A3:Chr02:87460526-87463504:87460526-87463512:+	0.775917	0.026973	0.0886155	0.359551	1	1	1	sig
Lchi03094-gene;A3:Chr02:87463879-87463954:87463879-87463976:+	0.612583	0.026973	0.096134	0.426536	0.899215	0.879894	0.842647	sig
Lchi03094-gene;SE:Chr02:87460526-87462722:87463376-87463512:+	0.882105	0.035964	0.124024	0.111765	1	1	1	sig
Lchi03104-gene;SE:Chr02:87110122-87117877:87117993-87123532:+	0.228048	0.026973	0.656922	0.803361	0.933803	1	0.940765	sig
Lchi03120-gene;A3:Chr14:61454764-61459108:61454755-61459108:-	-0.337268	0.013986	0.493593	0.605878	0.248539	0.184558	0.204306	sig
Lchi03159-gene;RI:Chr14:62631955:62631974-62633608:62633756:+	0.530762	0.014985	0.333303	0.288327	0.697485	0.944552	0.882696	sig
Lchi03172-gene;MX:Chr14:63262591-63263889:63263922-63264881:63262591-63264119:63264432-63264881:+	-0.162935	0.031968	0.294409	0.130655	0.0785388	0.0702515	0	sig
Lchi03172-gene;RI:Chr14:63264119:63264432-63264881:63265284:+	0.197732	0.023976	0.243733	0.150074	0.370965	0.306923	0.506019	sig
Lchi03221-gene;A5:Chr14:65096178-65098444:65096174-65098444:+	-0.0855649	0.0434565	0.389166	0.422816	0.356862	0.330345	0.27407	sig
Lchi03227-gene;A5:Chr14:65231479-65231684:65230986-65231684:+	-0.216793	0.025974	0.991504	0.988375	0.755707	0.810148	0.753583	sig
Lchi03227-gene;RI:Chr14:65230817:65231479-65231684:65232409:+	0.612534	0.003996	0.0145107	0.030113	0.654673	0.637806	0.61206	sig
Lchi03230-gene;A3:Chr14:65353488-65354214:65353488-65354283:+	0.242237	0.00599401	0.0214254	0.031495	0.130667	0.365451	0.309973	sig
Lchi03230-gene;A5:Chr14:65353488-65354214:65353291-65354214:+	0.122408	0.022644	0.0176887	0.0220938	0.0400143	0.232764	0.154121	sig
Lchi03230-gene;RI:Chr14:65353088:65353291-65353380:65353488:+	0.242237	0.00599401	0.0214254	0.031495	0.130667	0.365451	0.309973	sig
Lchi03260-gene;A3:Chr14:66283194-66284554:66283194-66284568:+	-0.142068	0.0227273	0.146167	0.19761	0.0440668	0.0175233	0.027871	sig
Lchi03260-gene;RI:Chr14:66282882:66283194-66284554:66284622:+	0.399637	0.0281385	0.071582	0.148491	0.498404	0.550072	0.480545	sig
Lchi03260-gene;RI:Chr14:66285324:66285418-66286172:66286256:+	-0.148159	0.0227273	0.144506	0.197795	0.0380906	0.0102599	0.0206234	sig
Lchi03273-gene;A5:Chr14:66696646-66696764:66696630-66696764:+	0.389062	0.00499501	0.082138	0.117017	0.413209	0.488078	0.564631	sig
Lchi03273-gene;RI:Chr14:66701036:66701513-66701672:66702564:+	0.289118	0.02997	0.0275438	0.0725954	0.280979	0.317111	0.419474	sig
Lchi03275-gene;A3:Chr14:66797379-66797467:66797379-66797504:+	0.158246	0.015984	0.294306	0.485498	0.546517	0.564377	0.53355	sig
Lchi03275-gene;RI:Chr14:66798404:66798427-66798475:66798564:+	-0.0897637	0.02997	0.708322	0.552615	0.489501	0.550522	0.582092	sig
Lchi03279-gene;A3:Chr14:66911429-66911531:66911356-66911531:-	-0.272152	0.0424575	0.649957	0.791386	0.361545	0.679057	0.304956	sig
Lchi03279-gene;A3:Chr14:66915104-66919050:66913630-66919050:-	-0.52612	0.0424575	0.360079	0.87061	0.0651957	0.0244588	0.178017	sig
Lchi03279-gene;A3:Chr14:66915237-66919050:66915099-66919050:-	-0.311401	0.0436706	0.839576	0.546417	0.495178	0.383435	0.266174	sig
Lchi03279-gene;A3:Chr14:66915237-66919050:66915104-66919050:-	-0.334597	0.0436706	0.639002	0.668639	0.218332	0.441769	0.297569	sig
Lchi03279-gene;RI:Chr14:66910883:66911429-66911531:66911632:-	0.583403	0.0424575	0.276329	0.114215	0.80305	0.659684	0.873291	sig
Lchi03279-gene;SE:Chr14:66913630-66914941:66915038-66919050:-	-0.567409	0.0424575	0.340502	0.794316	0	0	0	sig
Lchi03279-gene;SE:Chr14:66913630-66914941:66915104-66919050:-	-0.375258	0.0477647	0.548956	0.934214	0.498845	0.49918	0.100957	sig
Lchi03279-gene;SE:Chr14:66913630-66914941:66915237-66919050:-	-0.601742	0.033966	0.759057	0.976869	0.229292	0.447093	0.122281	sig
Lchi03280-gene;A3:Chr14:67014165-67016716:67014165-67016737:+	0.225708	0.018981	0.224565	0.257455	0.482038	0.557446	0.36067	sig
Lchi03280-gene;A5:Chr14:67016790-67020474:67016785-67020474:+	0.216714	0.018981	0.21419	0.257455	0.477873	0.532176	0.347561	sig
Lchi03289-gene;SE:Chr14:67315521-67316330:67316394-67316513:-	-0.314295	0.02997	1	1	0.635751	0.749632	0.671733	sig
Lchi03289-gene;SE:Chr14:67315521-67316513:67316577-67319925:-	0.90284	0.023976	0	0	1	1	0.708521	sig
Lchi03289-gene;SE:Chr14:67316577-67318065:67318296-67319925:-	0.301996	0.02997	0.343277	0.419989	0.737067	0.754698	0.559123	sig
Lchi03294-gene;A3:Chr14:67399572-67399670:67399572-67399707:+	-0.882542	0.047952	0.982152	0.990832	0.195348	0	0.116501	sig
Lchi03296-gene;A5:Chr14:67500330-67500391:67500311-67500391:+	0.296561	0.0014985	0.0130756	0.0248188	0.362977	0.231426	0.352121	sig
Lchi03299-gene;A3:Chr14:67566600-67567721:67566600-67567761:+	-0.552453	0.047952	0.700902	0.706968	0.188163	0	0.266284	sig
Lchi03333-gene;A5:Chr14:68483267-68485170:68483267-68485173:-	-0.318135	0.0324675	0.488336	0.258478	0.165761	5.45e-05	0	sig
Lchi03333-gene;A5:Chr14:68483267-68485173:68483267-68485193:-	-0.310513	0.0324675	1	1	0.92102	1	0.147441	sig
Lchi03333-gene;A5:Chr14:68485344-68485501:68485344-68485514:-	-0.282731	0.0324675	0.261038	0.363848	0.0329176	0	0.0562181	sig
Lchi03344-gene;SE:Chr14:68810239-68810711:68810851-68811276:-	-0.186391	0.0337163	1	0.969427	0.783622	0.782402	0.828944	sig
Lchi03344-gene;SE:Chr14:68810239-68810711:68810856-68811276:-	-0.379588	0.0337163	1	0.905994	0.542794	0.55912	0.618311	sig
Lchi03353-gene;A5:Chr14:69294607-69296361:69294607-69296574:-	-0.0873377	0.0344655	0.260001	0.334341	0.271947	0.200309	0.157243	sig
Lchi03353-gene;RI:Chr14:69294279:69294607-69296361:69296722:-	0.122495	0.0344655	0.212544	0.126348	0.245394	0.273367	0.35706	sig
Lchi03353-gene;RI:Chr14:69294279:69294607-69296574:69296722:-	0.30669	0.0344655	0.416518	0.285569	0.622251	0.747158	0.603791	sig
Lchi03405-gene;RI:Chr06:10818656:10820323-10820360:10820486:+	0.283314	0.0024975	0.0472851	0.161612	0.369427	0.328888	0.464972	sig
Lchi03406-gene;RI:Chr06:10905757:10906998-10907809:10908370:-	0.158485	0.0494505	0.0496696	0.0406845	0.190894	0.241366	0.178726	sig
Lchi03416-gene;A3:Chr06:11123492-11123573:11123417-11123573:-	-0.305866	0	0.358504	0.43302	0.0305769	0.239112	0	sig
Lchi03416-gene;A3:Chr06:11127920-11128002:11127914-11128002:-	0.124215	0.025974	0.00885494	0.0156327	0.140358	0.100539	0.16848	sig
Lchi03416-gene;A3:Chr06:11127926-11128002:11127914-11128002:-	0.0744207	0.0442058	0.620648	0.632264	0.707478	0.694365	0.700788	sig
Lchi03416-gene;A5:Chr06:11123905-11124110:11123905-11124148:-	-0.301512	0	0.358504	0.43302	0.0305769	0.239112	0.0130613	sig
Lchi03420-gene;A5:Chr06:11218884-11219225:11218884-11219279:-	-0.233023	0.0444555	0.457791	0.0708513	0.0933003	0.00059315	0	sig
Lchi03421-gene;A5:Chr06:11240122-11240201:11240122-11240247:-	0.517499	0.0044955	0.686997	0.278004	1	1	1	sig
Lchi03421-gene;RI:Chr06:11240039:11240122-11240201:11240427:-	-0.099475	0.026973	0.241195	0.611779	0.282446	0.292809	0.405782	sig
Lchi03421-gene;RI:Chr06:11240039:11240122-11240247:11240427:-	0.605704	0.0044955	0.410954	0.377638	1	1	1	sig
Lchi03430-gene;A5:Chr06:11561182-11561271:11561182-11561301:-	-0.318274	0.00799201	0.711282	0.588974	0.356968	0.308537	0.330057	sig
Lchi03433-gene;RI:Chr06:11738830:11739149-11739593:11740086:+	0.481259	0.0324675	0	0.567454	1	0.294958	1	sig
Lchi03442-gene;RI:Chr06:12038249:12038279-12041104:12041268:+	-0.67319	0.0174825	0.698972	1	0.115367	0.146637	0.266883	sig
Lchi03447-gene;A3:Chr06:12148883-12149843:12148883-12149916:+	0.253881	0.034965	0.18264	0.374503	0.623464	0.515556	0.458336	sig
Lchi03447-gene;RI:Chr06:12148596:12148883-12149916:12151608:+	0.455013	0.015984	0.381917	0.577107	0.999609	1	0.803967	sig
Lchi03460-gene;A3:Chr06:12531006-12533803:12531006-12533834:+	-0.301028	0.037962	0.663251	0.653107	0.278298	0.432868	0.360288	sig
Lchi03464-gene;A3:Chr06:12629624-12629760:12629610-12629760:-	-0.191001	0.0254745	0.19496	0.304874	0.0935329	0.0379573	0.0452575	sig
Lchi03468-gene;A3:Chr06:12760891-12760988:12760891-12761006:+	-0.0843913	0.021978	0.96756	0.978029	0.902579	0.926237	0.836393	sig
Lchi03486-gene;SE:Chr06:13236378-13247952:13248030-13248114:-	-0.556005	0.036963	0.112562	0.99982	0.000556688	0	0	sig
Lchi03490-gene;A3:Chr06:13327181-13327297:13327107-13327297:-	0.237981	0.044955	0.67822	0.756828	0.986096	0.880419	1	sig
Lchi03492-gene;SE:Chr06:13356108-13359592:13359693-13359960:-	-0.134791	0.0194805	0.47928	0.374615	0.320967	0.283319	0.272183	sig
Lchi03496-gene;A5:Chr06:13462410-13464095:13462169-13464095:+	-0.174583	0.023976	0.303405	0.35363	0.166516	0.181384	0.113903	sig
Lchi03497-gene;SE:Chr06:13482110-13482262:13482377-13493525:-	-0.762034	0.024975	1	0.809263	0.270064	0	0.15773	sig
Lchi03497-gene;SE:Chr06:13511592-13518250:13518322-13518513:-	-0.264911	0.0462038	1	0.967139	0.78698	0.792558	0.576437	sig
Lchi03526-gene;SE:Chr06:14569524-14578902:14579132-14580823:-	-0.722004	0.0404595	1	1	0.267282	0.17962	0.387087	sig
Lchi03526-gene;SE:Chr06:14582502-14582929:14583092-14585622:-	-0.722004	0.0404595	1	1	0.267282	0.17962	0.387087	sig
Lchi03541-gene;A3:Chr06:14965747-14968488:14965713-14968488:-	0.141967	0.00899101	0.659064	0.692926	0.892266	0.785236	0.776384	sig
Lchi03545-gene;A5:Chr06:15149723-15151278:15147076-15151278:+	0.508078	0.0292208	0.0395374	0.0463552	0.653073	0	1	sig
Lchi03545-gene;RI:Chr06:15146634:15147076-15151278:15151487:+	0.343912	0.0292208	0.0298638	0.0430747	0	0.141144	1	sig
Lchi03550-gene;SE:Chr06:15249328-15250760:15250882-15251289:+	-0.149534	0.0424575	0.742737	0.788387	0.68996	0.511521	0.646605	sig
Lchi03551-gene;RI:Chr06:15270749:15272550-15272958:15273949:-	0.759348	0.035964	0.235874	0.177686	1	1	0.898383	sig
Lchi03553-gene;A5:Chr06:15310765-15311328:15310760-15311328:+	-0.224701	0.017982	0.257064	0.261344	0	0.0526568	0.0508516	sig
Lchi03553-gene;RI:Chr06:15310665:15310760-15311328:15311505:+	-0.229154	0.017982	0.361356	0.206009	0.0518334	0.0144195	0.0973329	sig
Lchi03561-gene;SE:Chr06:15445234-15451502:15451572-15459634:-	-0.342613	0.00899101	0.999981	1	0.759397	0.626857	0.58588	sig
Lchi03576-gene;A5:Chr06:16058594-16058746:16058565-16058746:+	0.474158	0.024975	0.460352	0.452989	0.888244	0.966144	0.938097	sig
Lchi03576-gene;MX:Chr06:16028155-16041348:16041481-16043746:16028155-16043671:16043678-16043746:+	0.100585	0.0434565	0.865822	0.900772	0.976114	0.987855	0.987679	sig
Lchi03577-gene;SE:Chr06:16061038-16061653:16061827-16063937:-	0.0576732	0.022977	0.073622	0.0533466	0.110459	0.119874	0.133139	sig
Lchi03618-gene;RI:Chr17:63062042:63062131-63062337:63065044:+	0.335718	0.00749251	0.108209	0.18507	0.470333	0.468884	0.507856	sig
Lchi03632-gene;A3:Chr17:62658322-62660127:62655822-62660127:-	0.0666042	0.0434565	0.0172944	0.00869789	0.0600274	0.068024	0.11075	sig
Lchi03634-gene;A5:Chr17:62565252-62565541:62565110-62565541:+	0.358792	0.0014985	0.639113	0.643304	1	1	1	sig
Lchi03665-gene;A5:Chr17:61534618-61540626:61534552-61540626:+	-0.175414	0.031968	0.17102	0.261033	0.0641023	0.029796	0.0279385	sig
Lchi03677-gene;RI:Chr17:61118809:61118857-61121906:61121987:+	0.128336	0.0144855	0.0448406	0.0845851	0.201908	0.202369	0.17487	sig
Lchi03703-gene;A5:Chr17:60118837-60120205:60118837-60120211:-	0.657333	0.003996	0	0	0.724711	0.717022	0.530267	sig
Lchi03754-gene;A3:Chr17:57677213-57680354:57677180-57680354:-	-0.0992787	0.0204795	0.907485	0.867477	0.793447	0.786105	0.785055	sig
Lchi03772-gene;A3:Chr17:57166124-57169074:57166124-57169150:+	0.190702	0.020979	0.85174	0.766804	1	1	0.999921	sig
Lchi03772-gene;A5:Chr17:57171904-57172068:57171898-57172068:+	0.156954	0.020979	0.779967	0.826886	0.965955	0.959889	0.955298	sig
Lchi03772-gene;SE:Chr17:57169494-57169608:57169673-57169948:+	-0.156954	0.020979	0.220033	0.173114	0.0340454	0.0401115	0.044702	sig
Lchi03777-gene;A5:Chr17:56980572-56980865:56980510-56980865:+	-0.0354804	0.0424575	0.376318	0.389088	0.34564	0.318907	0.37712	sig
Lchi03778-gene;SE:Chr17:56894652-56896940:56896979-56903607:+	-0.423895	0.01998	0.474721	0.37312	2.85e-05	1.09e-05	3.93e-05	sig
Lchi03784-gene;A3:Chr17:56467043-56467192:56467028-56467192:-	0.322226	0.001332	0.163757	0.11179	0.418544	0.44771	0.513744	sig
Lchi03784-gene;A5:Chr17:56439096-56439130:56439096-56439163:-	-0.481727	0	0.619732	0.764277	0.357298	0.0483292	0.225205	sig
Lchi03784-gene;RI:Chr17:56438323:56439096-56439130:56439530:-	0.636466	0	0.244006	0.151287	0.709967	0.956682	0.835688	sig
Lchi03784-gene;RI:Chr17:56438323:56439096-56439163:56439530:-	0.211709	0.003996	0.344697	0.366267	0.576424	0.528646	0.596501	sig
Lchi03814-gene;A5:Chr17:54786376-54786751:54786036-54786751:+	0.23525	0.0174825	0.0175615	0.0332938	0.249341	0.269857	0.262834	sig
Lchi03820-gene;A5:Chr17:54519477-54521958:54519473-54521958:+	-0.0723304	0.0344655	0.924066	0.922065	0.858649	0.832411	0.861146	sig
Lchi03822-gene;A5:Chr17:54487513-54487664:54487513-54487723:-	0.86017	0	6.14e-05	0	0.580603	1	1	sig
Lchi03822-gene;RI:Chr17:54425018:54425576-54425845:54425980:-	-0.602246	0.0044955	0.777174	0.768802	0.206955	0.133428	0.171845	sig
Lchi03822-gene;SE:Chr17:54480794-54483188:54483269-54487664:-	-0.259819	0.014985	0.63615	0.523544	0.267859	0.459857	0.232367	sig
Lchi03824-gene;SE:Chr17:54370520-54370676:54370726-54372977:-	-0.221787	0.045954	0.723261	0.736136	0.525021	0.482589	0.516124	sig
Lchi03835-gene;A5:Chr17:53767884-53770101:53767884-53770224:-	-0.0786739	0.012987	0.971977	0.972957	0.930052	0.875509	0.875818	sig
Lchi03849-gene;A3:Chr15:70621541-70624161:70619172-70624161:-	0.970685	0.0044955	0.0314627	0.0271665	1	1	1	sig
Lchi03849-gene;A5:Chr15:70624188-70624328:70624188-70624333:-	-0.622591	0.0044955	0.593737	0.651445	0	0	0	sig
Lchi03853-gene;A3:Chr15:70516271-70516380:70516271-70516408:+	0.475803	0.047619	0	0	0.523928	0.400614	0.502866	sig
Lchi03853-gene;A3:Chr15:70516271-70516383:70516271-70516386:+	-0.952095	0.00162338	0.998595	0.998984	0.0511244	0.0444039	0.0445546	sig
Lchi03853-gene;A3:Chr15:70516271-70516383:70516271-70516408:+	0.499185	0.0324675	0.283487	0.212169	0.727538	0.737383	0.776119	sig
Lchi03853-gene;A3:Chr15:70516271-70516386:70516271-70516408:+	0.983141	0.00162338	0.000556305	0.000273839	0.980221	0.98372	0.986727	sig
Lchi03853-gene;A3:Chr15:70516271-70516386:70516271-70516419:+	0.380783	0.00162338	3.49e-05	1.26e-05	0.361212	0.379019	0.402188	sig
Lchi03853-gene;RI:Chr15:70516419:70516528-70517577:70519704:+	0.421384	0.00162338	0.00958059	0.0401277	0.5101	0.465465	0.36315	sig
Lchi03869-gene;RI:Chr15:69614050:69614358-69621679:69621778:-	0.399458	0.047952	0.399479	0.496662	0.838823	0.806736	0.897025	sig
Lchi03876-gene;A5:Chr15:69387969-69388394:69387893-69388394:+	-0.114502	0.040959	0.184354	0.171928	0.0965444	0.0591691	0.0352026	sig
Lchi03876-gene;SE:Chr15:69399851-69400869:69401008-69401096:+	0.0763566	0.040959	0.888555	0.839147	0.942474	0.951688	0.926462	sig
Lchi03888-gene;SE:Chr15:69141621-69141959:69141969-69142168:+	0.315036	0.00499501	0.316855	0.35773	0.366219	0.961979	0.62879	sig
Lchi03892-gene;A3:Chr15:69014643-69015313:69014619-69015313:-	0.0544117	0.0434565	0.118312	0.103092	0.160033	0.136701	0.198607	sig
Lchi03892-gene;RI:Chr15:69015313:69015480-69016431:69016570:-	0.0544117	0.0434565	0.118312	0.103092	0.160033	0.136701	0.198607	sig
Lchi03894-gene;A5:Chr15:68986925-68988322:68986925-68988409:-	0.473449	0.027972	0.0514044	0.657023	0.786606	1	0.696382	sig
Lchi03938-gene;RI:Chr15:67883195:67883271-67884582:67885987:-	0.292654	0.012987	0.282992	0.154969	0.463762	0.479348	0.591793	sig
Lchi03944-gene;A3:Chr15:67749403-67751726:67749403-67751737:+	-0.282399	0.000499501	0.440306	0.506654	0.210615	0.168779	0.193849	sig
Lchi03966-gene;A5:Chr15:67240775-67241598:67240567-67241598:+	-0.46807	0.0472028	1	0.331203	0.157789	0.245058	0.189749	sig
Lchi03966-gene;SE:Chr15:67240567-67240763:67240775-67241598:+	-0.299921	0.0472028	1	0.402357	0.541924	0.455023	0.206826	sig
Lchi03970-gene;SE:Chr15:67132134-67147330:67147452-67149815:+	0.191669	0.041958	0.697148	0.719076	0.947985	0.922407	0.828953	sig
Lchi03984-gene;RI:Chr15:66783160:66783289-66784961:66785085:-	0.134127	0.00849151	0.0520768	0.0696425	0.168603	0.169369	0.246989	sig
Lchi04002-gene;A5:Chr15:66063503-66063595:66063503-66063599:-	-0.666089	0.0464535	0.7684	0.673374	0	0	0.164394	sig
Lchi04002-gene;SE:Chr15:66048251-66049438:66049581-66050703:-	0.666089	0.0464535	0.2316	0.326626	1	1	0.835606	sig
Lchi04002-gene;SE:Chr15:66058813-66058902:66058973-66059102:-	0.666089	0.0464535	0.2316	0.326626	1	1	0.835606	sig
Lchi04005-gene;A3:Chr15:65864862-65864945:65864788-65864945:-	0.219864	0.018981	0.76337	0.723291	0.889583	1	1	sig
Lchi04005-gene;A5:Chr15:65865155-65881119:65865155-65881774:-	0.219864	0.018981	0.76337	0.723291	0.889583	1	1	sig
Lchi04022-gene;A3:Chr15:65406152-65406246:65406108-65406246:-	0.398079	0.0499501	0.210588	0.477625	0.739154	0.685976	0.801428	sig
Lchi04036-gene;A5:Chr15:64868402-64869733:64868383-64869733:+	-0.293309	0	0.261029	0.603982	0.160752	0.134521	0.122317	sig
Lchi04040-gene;A5:Chr15:64755005-64755095:64754967-64755095:+	-0.216856	0.0164835	0.318596	0.313625	0.12521	0.0562001	0.116354	sig
Lchi04040-gene;SE:Chr15:64754319-64754821:64754967-64755095:+	-0.176466	0.0164835	0.854084	0.68736	0.521563	0.569392	0.691813	sig
Lchi04040-gene;SE:Chr15:64754319-64754821:64755005-64755095:+	-0.471396	0.011988	0.732387	0.501145	0.134973	0.0729912	0.228145	sig
Lchi04062-gene;A3:Chr15:63915914-63916928:63915905-63916928:-	0.38746	0.002997	0.510801	0.605467	0.937794	0.974555	0.92443	sig
Lchi04062-gene;A5:Chr15:63919014-63920809:63919014-63921732:-	-0.773692	0.00974026	0.932818	0.614566	0	0	0	sig
Lchi04062-gene;A5:Chr15:63919014-63920809:63919014-63921752:-	-0.224611	0.020979	0.2683	0.180922	0	0	0	sig
Lchi04062-gene;RI:Chr15:63915567:63915905-63916928:63917005:-	0.50991	0.002997	0.363415	0.40219	0.868264	0.945723	0.86415	sig
Lchi04062-gene;RI:Chr15:63915567:63915914-63916928:63917005:-	-0.235076	0.00974026	0.75793	0.718898	0.5029	0.457825	0.549288	sig
Lchi04063-gene;A3:Chr15:63874421-63884236:63874420-63884236:-	-0.130244	0.00732601	0.82543	0.845914	0.738549	0.700547	0.677189	sig
Lchi04063-gene;A3:Chr15:63884302-63884466:63884301-63884466:-	-0.130926	0.00732601	0.828768	0.850799	0.741261	0.703897	0.681417	sig
Lchi04063-gene;A3:Chr15:63884503-63885572:63884502-63885572:-	-0.130926	0.00732601	0.828768	0.850799	0.741261	0.703897	0.681417	sig
Lchi04065-gene;A5:Chr15:63835443-63835765:63835443-63835770:-	-0.223534	0.044955	0.439588	0.406962	0.231344	0.129771	0.238108	sig
Lchi04077-gene;RI:Chr15:63462563:63462710-63462873:63463410:+	0.304459	0	0.514762	0.327495	0.696278	0.691972	0.788511	sig
Lchi04079-gene;A3:Chr15:63357327-63360342:63357314-63360342:-	0.299085	0.014985	0.450666	0.419088	0.878131	0.513513	0.810243	sig
Lchi04079-gene;A3:Chr15:63357335-63360342:63357314-63360342:-	0.281565	0.014985	0.524108	0.482976	0.886735	0.657309	0.811277	sig
Lchi04080-gene;RI:Chr15:63347865:63347981-63348819:63349058:+	0.137266	0.00599401	0.0156539	0.013276	0.129186	0.164836	0.161172	sig
Lchi04082-gene;A5:Chr15:63321100-63328062:63320602-63328062:+	0.275318	0.027972	0.142917	0.136883	0.322067	0.458586	0.465001	sig
Lchi04084-gene;A3:Chr15:63188820-63189997:63188774-63189997:-	0.352031	0.02997	0.0217492	0	0.250766	0.533301	0.304649	sig
Lchi04091-gene;A3:Chr04:10673863-10674693:10673729-10674693:-	0.174341	0.00749251	0.034745	0.0474544	0.201531	0.182028	0.262763	sig
Lchi04091-gene;RI:Chr04:10705726:10705888-10705995:10706099:-	0.174306	0.00749251	0.034745	0.0475243	0.201531	0.182028	0.262763	sig
Lchi04109-gene;SE:Chr04:8823939-8824037:8824159-8825003:+	0.377533	0.010989	0.0927277	0.000154267	0.416329	0.421195	0.434399	sig
Lchi04133-gene;SE:Chr04:6774699-6782358:6782503-6783847:+	-0.0994303	0.0484515	0.364352	0.359046	0.213844	0.292602	0.280361	sig
Lchi04141-gene;A3:Chr04:6436307-6436417:6436307-6436453:+	0.0675995	0.0244755	0.0417182	0.050583	0.103529	0.114867	0.122855	sig
Lchi04143-gene;RI:Chr04:6390744:6390871-6392016:6395439:+	0.873861	0.00899101	0.0708704	0.0690549	0.949568	1	0.881904	sig
Lchi04187-gene;A3:Chr04:4748021-4748688:4747835-4748688:-	0.0336616	0.047952	0.0189318	0.0736021	0.0696022	0.0908062	0.0793771	sig
Lchi04187-gene;RI:Chr04:4747730:4747835-4748688:4749005:-	0.115752	0.014985	0.0536095	0.0783967	0.20061	0.17054	0.174113	sig
Lchi04187-gene;RI:Chr04:4747730:4748021-4748688:4749005:-	0.0862303	0.047952	0.745901	0.517068	0.770358	0.673053	0.709733	sig
Lchi04191-gene;RI:Chr04:4654987:4655244-4655335:4655457:+	0.325817	0	0.0666491	0.0636772	0.386404	0.364282	0.422255	sig
Lchi04191-gene;SE:Chr04:4651704-4653078:4653237-4654987:+	-0.2108	0.00749251	1	0.940264	0.709861	0.805461	0.762673	sig
Lchi04191-gene;SE:Chr04:4653237-4654891:4654908-4654987:+	0.222296	0.00749251	0.0666491	0.0330502	0.240135	0.248968	0.327334	sig
Lchi04195-gene;A5:Chr04:4539254-4539358:4539254-4539569:-	0.214649	0.02997	0.0833592	0.0409734	0.207474	0.303103	0.319869	sig
Lchi04195-gene;RI:Chr04:4537940:4538816-4538879:4539254:-	0.473147	0.026973	0.318893	0.127196	0.561087	0.669219	0.85827	sig
Lchi04205-gene;A5:Chr04:4360472-4380694:4360351-4380694:+	0.175921	0.00499501	0.291682	0.27604	0.457577	0.450376	0.471391	sig
Lchi04228-gene;A3:Chr04:3768836-3769350:3768803-3769350:-	0.180203	0.02997	0.0421917	0.0193999	0.154942	0.293591	0.184464	sig
Lchi04265-gene;A5:Chr04:3000158-3000306:3000158-3000794:-	-0.188355	0.003996	0.121296	0.258369	0.001481	0.0014457	0.00150491	sig
Lchi04265-gene;A5:Chr04:3003548-3009126:3003548-3009147:-	-0.155755	0.0047952	0.133222	0.188202	0.00642855	0.00355133	0.00489206	sig
Lchi04265-gene;A5:Chr04:3009263-3009358:3009263-3009370:-	0.885471	0	0.0650582	0.0386165	0.928121	0.954733	0.929072	sig
Lchi04265-gene;MX:Chr04:3000897-3001054:3001061-3003468:3000897-3001206:3001282-3003468:-	0.884799	0	0.068375	0.0412022	0.931055	0.95628	0.931427	sig
Lchi04265-gene;SE:Chr04:3000158-3000306:3000404-3000794:-	-0.886094	0	0.934115	0.960308	0.0700978	0.0438353	0.0694181	sig
Lchi04267-gene;A3:Chr04:2983562-2983661:2983562-2983664:+	0.238555	0.000499501	0.224746	0.212851	0.46794	0.493812	0.410309	sig
Lchi04284-gene;A3:Chr04:2537876-2538014:2537876-2538063:+	0.274186	0.0287213	0.0903841	0.0902464	0.252568	0.403879	0.437058	sig
Lchi04284-gene;A3:Chr04:2538567-2539627:2538567-2539712:+	0.142201	0.0407925	0	0	0.144091	0.112935	0.169578	sig
Lchi04284-gene;MX:Chr04:2538567-2538998:2539061-2540888:2538567-2539627:2540084-2540888:+	-0.94225	0.0287213	1	1	0	0.173249	0	sig
Lchi04285-gene;SE:Chr04:2498164-2501731:2502001-2507604:-	-0.078942	0.048951	0.375592	0.431726	0.290397	0.355813	0.327941	sig
Lchi04297-gene;A5:Chr04:2205773-2205882:2205773-2205897:-	0.179075	0.0254745	0.0387188	0.0445368	0.218199	0.184221	0.259689	sig
Lchi04319-gene;A3:Chr04:1528706-1537037:1528706-1537069:+	0.229448	0.00999001	0.814861	0.675556	0.948085	1	0.975886	sig
Lchi04322-gene;A5:Chr04:1421390-1421476:1421390-1421480:-	-0.283329	0.034965	0.903673	0.999985	0.999932	0.00564727	0.999923	sig
Lchi04341-gene;SE:Chr04:555003-555496:555563-555647:-	0.151661	0.0224775	0.574306	0.400639	0.634533	0.696113	0.586752	sig
Lchi04346-gene;A3:Chr04:477819-477997:477806-477997:-	-0.850187	0.00899101	1	1	0	0.449128	0.000312089	sig
Lchi04353-gene;A3:Chr04:367583-379802:367583-379838:+	-0.169438	0.038961	0.312365	0.180785	0.0732753	0.0491448	0.10899	sig
Lchi04366-gene;A5:Chr04:65345-66308:65314-66308:+	0.376675	0	0.305005	0.358712	0.723839	0.638199	0.763561	sig
Lchi04403-gene;RI:Chr10:20201070:20201270-20201502:20201880:+	-0.15371	0.0237263	0.458478	0.511471	0.352127	0.319199	0.322467	sig
Lchi04403-gene;RI:Chr10:20211535:20211882-20211954:20212538:+	0.307882	0.0237263	0.0932873	0.104439	0.397014	0.312873	0.510348	sig
Lchi04421-gene;A3:Chr10:18778106-18778213:18778060-18778213:-	-0.0711719	0.03996	0.709493	0.715206	0.700969	0.6188	0.603764	sig
Lchi04438-gene;RI:Chr10:17735770:17735814-17735932:17736366:-	-0.252637	0.0494505	0.905087	0.593936	0.575481	0.46204	0.453101	sig
Lchi04438-gene;RI:Chr10:17740549:17740662-17743711:17744080:-	-0.12198	0.0494505	0.30371	0.236723	0.146938	0.13755	0.160221	sig
Lchi04449-gene;A3:Chr10:17506123-17517963:17505281-17517963:-	0.321056	0.0374625	0.516217	0.624025	0.92196	0.869043	0.882529	sig
Lchi04456-gene;A3:Chr10:17158549-17158639:17158549-17158645:+	-0.131304	0.018981	0.814442	0.934711	0.791425	0.70811	0.730281	sig
Lchi04456-gene;A5:Chr10:17152779-17153580:17152599-17153580:+	-0.131304	0.018981	0.814442	0.934711	0.791425	0.70811	0.730281	sig
Lchi04523-gene;SE:Chr10:14111763-14111876:14111893-14112066:-	-0.164501	0.00899101	0.325756	0.314947	0.170851	0.137249	0.159452	sig
Lchi04524-gene;A5:Chr10:14091315-14091435:14091309-14091435:+	-0.452028	0.010989	0.483016	0.490926	0.0203936	0	0.0844345	sig
Lchi04554-gene;RI:Chr10:12912693:12912890-12913663:12913728:-	0.123848	0.0484515	0.275426	0.314659	0.351402	0.434957	0.470311	sig
Lchi04584-gene;RI:Chr10:11915853:11916259-11918434:11918601:-	0.129998	0.00599401	0.00968681	0.0187027	0.151572	0.136141	0.144864	sig
Lchi04586-gene;SE:Chr10:11849616-11851197:11851252-11851584:-	-0.973217	0.0024975	0.955432	0.992386	0.000447974	0.000395865	0.00123278	sig
Lchi04591-gene;A3:Chr10:11733069-11734687:11733033-11734687:-	-0.16185	0.018981	0.237098	0.249695	0.106582	0.0498619	0.0881959	sig
Lchi04603-gene;A3:Chr10:11381594-11381687:11381594-11381690:+	0.132749	0.032967	0.145392	0.202012	0.337963	0.339121	0.242267	sig
Lchi04603-gene;SE:Chr10:11407249-11407364:11407393-11408153:+	0.132742	0.032967	0.145392	0.202012	0.337963	0.339121	0.242248	sig
Lchi04604-gene;SE:Chr10:11342260-11342380:11342682-11342771:+	-0.314166	0.0374625	0.983532	0.934343	1	0.318548	0.615766	sig
Lchi04622-gene;SE:Chr10:10635908-10638836:10639018-10643671:-	-0.445671	0.0454545	0.632206	0.831724	0.291576	0.275828	0.291478	sig
Lchi04640-gene;RI:Chr01:85297129:85297649-85301673:85301861:-	-0.0421983	0.0274725	0.0515374	0.0569772	0.0138172	0.0117099	0.0106501	sig
Lchi04643-gene;A3:Chr01:85519108-85519847:85519108-85519870:+	-0.201384	0.0454545	0.41101	0.439943	0.228594	0.196406	0.247277	sig
Lchi04666-gene;A3:Chr01:86383439-86386422:86383418-86386422:-	-0.243513	0.0142358	0.888417	0.906514	0.613976	0.654383	0.693499	sig
Lchi04666-gene;A3:Chr01:86386784-86386891:86386658-86386891:-	-0.556539	0.0166084	0.708012	0.661741	0	0	0.385012	sig
Lchi04666-gene;RI:Chr01:86386592:86386871-86387095:86390535:-	0.169241	0.0166084	0.895304	0.427879	0.775678	0.804737	0.912085	sig
Lchi04666-gene;RI:Chr01:86386592:86390430-86390449:86390558:-	-0.262718	0.0142358	0.192922	0.332514	0	0	0	sig
Lchi04666-gene;SE:Chr01:86376968-86377104:86377181-86383258:-	0.0834346	0.0436563	0.822574	0.826128	0.884919	0.912134	0.926304	sig
Lchi04675-gene;A3:Chr01:86719437-86719933:86719437-86720110:+	-0.59864	0.00599401	0.628565	0.608477	0	0.0310579	0.0285856	sig
Lchi04675-gene;A3:Chr01:86721465-86735333:86721465-86735339:+	-0.46538	0.0134865	0.99768	0.999803	0.767126	4.74e-05	0.83291	sig
Lchi04675-gene;A5:Chr01:86719547-86720110:86719437-86720110:+	-0.621488	0.00599401	0.632812	0.62217	0.0180094	0	0	sig
Lchi04675-gene;RI:Chr01:86719933:86719942-86720110:86720229:+	-0.41112	0.0104895	0.463517	0.422311	0	0.0212675	0.0741145	sig
Lchi04675-gene;SE:Chr01:86711026-86711103:86711157-86718672:+	-0.407656	0	0.584163	0.580464	0.212433	0.141802	0.169737	sig
Lchi04675-gene;SE:Chr01:86719437-86719933:86719942-86720110:+	-0.251901	0.0134865	0.662008	0.680095	0.392673	0.595976	0.268802	sig
Lchi04681-gene;SE:Chr01:86955161-86959490:86959542-86959685:+	-0.240861	0.00499501	0.641006	0.599009	0.369691	0.352774	0.414974	sig
Lchi04721-gene;RI:Chr01:88653784:88654211-88655256:88655507:-	0.457143	0.045288	0.0913911	0.0233808	0.277296	0.266334	0.999957	sig
Lchi04721-gene;RI:Chr01:88653784:88654962-88655256:88655507:-	0.597611	0.045288	0.546637	0.172358	1	1	0.871325	sig
Lchi04721-gene;SE:Chr01:88660797-88662412:88662427-88662516:-	0.252612	0.045288	0.0802928	0.0366947	0.245482	3.48e-05	0.687801	sig
Lchi04722-gene;RI:Chr01:88676481:88676569-88677562:88677752:-	0.300732	0.0494505	0.592348	0.574261	0.84823	0.867676	0.936205	sig
Lchi04758-gene;A3:Chr01:90447716-90448802:90445647-90448802:-	0.201786	0.00799201	0.154837	0.177267	0.367562	0.349271	0.386682	sig
Lchi04770-gene;A5:Chr01:90800016-90801655:90799821-90801655:+	-0.231835	0.032967	0.320121	0.798178	0.306095	0.420448	0.255401	sig
Lchi04770-gene;SE:Chr01:90799706-90799792:90799821-90801655:+	0.127257	0.032967	0.0840942	0.0143832	0.113019	0.158556	0.257912	sig
Lchi04774-gene;A5:Chr01:90879317-90879456:90879123-90879456:+	0.672249	0.011988	0.0486153	0.117089	0.672783	0.794558	0.797961	sig
Lchi04774-gene;A5:Chr01:90882387-90884338:90882359-90884338:+	0.469381	0.011988	0.0353625	0.0896349	0.477442	0.566887	0.55131	sig
Lchi04801-gene;RI:Chr01:91693402:91693918-91694805:91694914:-	0.548584	0.0014985	0.247717	0.202198	0.760768	0.751	0.808858	sig
Lchi04817-gene;RI:Chr01:92096881:92097037-92100334:92101602:+	0.158594	0.0184815	0.0134369	0.0180825	0.162366	0.167891	0.192804	sig
Lchi04829-gene;A3:Chr01:92459367-92459449:92458769-92459449:-	0.373853	0.0384615	0.416074	0.317079	0.635881	0.836178	0.749229	sig
Lchi04829-gene;SE:Chr01:92458769-92459298:92459367-92459449:-	0.141418	0.0384615	0.902672	0.734324	0.944314	0.978496	0.956937	sig
Lchi04841-gene;A3:Chr11:52439039-52439252:52438988-52439252:-	0.163876	0.002997	0.700027	0.703928	0.86845	0.89019	0.838921	sig
Lchi04843-gene;A3:Chr11:52384553-52384851:52384553-52384885:+	0.325923	0.015984	0.166087	0.961642	0.903678	0.999948	0.765737	sig
Lchi04900-gene;A5:Chr11:50775533-50779052:50775533-50779161:-	0.457624	0.043956	0	1	0.928717	0.976438	0.967716	sig
Lchi04927-gene;RI:Chr11:50089502:50089956-50091393:50091694:+	0.210342	0.00999001	0.0296151	0.0261912	0.19368	0.205922	0.315133	sig
Lchi04931-gene;A3:Chr11:49947625-49948732:49947598-49948732:-	0.179227	0.015984	0.114226	0.122542	0.256082	0.271654	0.365097	sig
Lchi04938-gene;A3:Chr11:49822634-49823845:49822593-49823845:-	-0.069756	0.0424575	1	0.999256	0.94104	0.908575	0.940001	sig
Lchi04938-gene;RI:Chr11:49821905:49822593-49823845:49824032:-	-0.267385	0.0424575	1	0.966361	0.739867	0.621753	0.785766	sig
Lchi04954-gene;A3:Chr11:49324715-49325453:49324150-49325453:-	0.260117	0.001998	0.252057	0.248415	0.526143	0.465263	0.539651	sig
Lchi04954-gene;A5:Chr11:49322986-49323087:49322986-49323091:-	-0.312233	0	0.276362	0.348104	0	0	0	sig
Lchi04954-gene;A5:Chr11:49324150-49324238:49324150-49325453:-	0.15343	0.0127872	0.421436	0.302196	0.529204	0.575572	0.440961	sig
Lchi04954-gene;A5:Chr11:49324150-49324379:49324150-49325453:-	0.174387	0.0127872	0.25302	0.303128	0.445892	0.435569	0.475923	sig
Lchi04954-gene;RI:Chr11:49329644:49329717-49329801:49329944:-	-0.252055	0.00666001	1	1	0.75242	0.749868	0.741546	sig
Lchi04959-gene;A3:Chr11:49076332-49076831:49075892-49076831:-	-0.479261	0.02997	0.655366	0.858412	0.158601	0.204871	0.469412	sig
Lchi04959-gene;A3:Chr11:49076345-49076831:49076332-49076831:-	0.288241	0.02997	0.673243	0.61703	0.975182	0.959524	0.865426	sig
Lchi04970-gene;RI:Chr11:48849840:48850095-48850644:48850856:+	0.194419	0.014985	0.177391	0.198145	0.406696	0.381813	0.358051	sig
Lchi04993-gene;A3:Chr11:48168851-48168947:48168823-48168947:-	-0.100682	0.0457043	0.876536	0.897943	0.79249	0.788882	0.778301	sig
Lchi04993-gene;A5:Chr11:48176483-48176680:48176483-48176719:-	-0.0908591	0.0457043	0.0169597	0.181831	0.00884908	0.0119788	0.00478105	sig
Lchi04998-gene;SE:Chr11:48042490-48042600:48042679-48042788:-	-0.134305	0.0304695	0.488883	0.592031	0.447298	0.39903	0.372129	sig
Lchi05004-gene;A3:Chr11:47834778-47835211:47834778-47835214:+	-0.491653	0.003996	0.986917	0.0154679	0.0119443	0.0111579	0.00551726	sig
Lchi05011-gene;A3:Chr11:47579758-47593980:47579620-47593980:-	0.266456	0.047952	0.297847	0.0813815	0.531402	0.431715	0.405093	sig
Lchi05011-gene;A3:Chr11:47579839-47593980:47579758-47593980:-	-0.19515	0.0494505	0.664001	0.915507	0.528568	0.635749	0.619495	sig
Lchi05029-gene;SE:Chr11:46739012-46739159:46739196-46741491:-	0.423857	0.0024975	0.467265	0.652427	0.988702	1	0.962407	sig
Lchi05033-gene;RI:Chr11:46670888:46671154-46673039:46673713:+	0.313635	0.0227273	0.0815018	0.0486056	0.357549	0.392955	0.385562	sig
Lchi05033-gene;SE:Chr11:46671154-46673039:46673713-46673838:+	-0.286576	0.0104895	0.448161	0.489333	0.168199	0.193275	0.185037	sig
Lchi05034-gene;A5:Chr11:46648848-46648955:46648848-46649060:-	0.499417	0.011988	0.999728	0.000700413	0.999819	1	0.999075	sig
Lchi05047-gene;A3:Chr11:46270724-46280047:46270724-46280191:+	0.276932	0.0104895	0.566746	0.622347	0.923967	0.825131	0.865338	sig
Lchi05047-gene;SE:Chr11:46270724-46280047:46280097-46280191:+	0.272433	0.020979	0.62595	0.603845	0.924376	0.863365	0.874249	sig
Lchi05051-gene;RI:Chr11:46137258:46138533-46138817:46139714:+	0.78156	0	0.0415165	0.0962937	0.731383	0.820042	0.999969	sig
Lchi05061-gene;A3:Chr17:63899817-63903020:63899817-63903042:+	-0.601751	0.000499501	0.630551	0.690442	0.0491046	0.0555556	0.0715767	sig
Lchi05073-gene;A3:Chr17:64296756-64296945:64296756-64296950:+	-0.284379	0.044955	0.739416	0.186364	0.310728	0.149861	0.0749458	sig
Lchi05078-gene;A3:Chr17:64395038-64395615:64395038-64395675:+	0.181075	0.017982	0.490652	0.56326	0.719667	0.710035	0.69439	sig
Lchi05078-gene;A5:Chr17:64397024-64397101:64397021-64397101:+	0.170318	0.017982	0.481997	0.560808	0.705731	0.697563	0.671866	sig
Lchi05082-gene;A5:Chr17:64472512-64476494:64472495-64476494:+	-0.424628	0.023976	0.366178	0.608426	0.0867071	0	0.101316	sig
Lchi05082-gene;SE:Chr17:64472495-64475554:64475736-64476494:+	-0.403336	0	0.961733	0.959015	0.655659	0.544158	0.471299	sig
Lchi05096-gene;A5:Chr17:64956369-64959873:64956308-64959873:+	-0.17096	0.038295	0.215828	0.460394	0.139704	0.254624	0.107125	sig
Lchi05096-gene;A5:Chr17:64961792-64962140:64961758-64962140:+	-0.355982	0.00999001	0.51467	0.664129	0.230658	0.234248	0.235344	sig
Lchi05096-gene;SE:Chr17:64966244-64966673:64966728-64971325:+	0.158806	0.038295	0.695498	0.705812	0.84705	0.878051	0.853283	sig
Lchi05099-gene;A3:Chr17:65112247-65113647:65112222-65113647:-	0.331796	0.003996	0.606079	0.541441	0.996085	0.925305	0.79528	sig
Lchi05100-gene;A3:Chr17:65153933-65157663:65152827-65157663:-	0.516143	0.00824176	0.058051	0.123916	0.704139	0.391562	0.72568	sig
Lchi05100-gene;RI:Chr17:65151020:65152827-65153746:65153933:-	0.753183	0.002997	0.0217464	0.0466488	0.764617	0.69245	0.905075	sig
Lchi05107-gene;A5:Chr17:65352471-65354632:65352471-65354692:-	0.556923	0.0304695	0.841944	0	0.978707	0.95498	1	sig
Lchi05134-gene;A3:Chr17:65986104-65986407:65986104-65986425:+	-0.352294	0.0034965	0.563016	0.459267	0.166945	0.0901921	0.219406	sig
Lchi05142-gene;RI:Chr17:66139610:66139719-66139793:66140119:-	-0.13483	0.00599401	0.973896	0.980953	0.855647	0.822807	0.849329	sig
Lchi05156-gene;A5:Chr17:66732051-66732520:66732051-66732531:-	-0.501054	0.041958	0.998802	0.59859	0.0019944	0.890213	0.000718174	sig
Lchi05156-gene;RI:Chr17:66731676:66732051-66732520:66733326:-	0.656559	0.044955	0.137026	0.155022	0.99044	0.417875	0.999436	sig
Lchi05167-gene;RI:Chr17:67142472:67142627-67143439:67143650:+	0.183089	0.044955	0.038656	0.0394855	0.220782	0.238583	0.207114	sig
Lchi05167-gene;SE:Chr17:67135331-67135441:67135702-67135806:+	0.328569	0.044955	0.433006	0.592353	1	0.646742	0.877005	sig
Lchi05178-gene;RI:Chr17:67397814:67398072-67399353:67400051:+	0.543447	0	0.330591	0.500772	0.926115	0.977311	0.973959	sig
Lchi05178-gene;RI:Chr17:67397814:67398076-67399333:67400051:+	0.236768	0.0314685	0.674599	0.811403	0.97328	1	0.966027	sig
Lchi05182-gene;A3:Chr17:67550781-67550874:67550742-67550874:-	0.667338	0.0367965	0.000117174	0.000100289	1	0.00233929	1	sig
Lchi05182-gene;A3:Chr17:67550792-67550874:67550742-67550874:-	0.285414	0.012987	0.729911	0.642211	1	0.914424	1	sig
Lchi05182-gene;A5:Chr17:67546471-67546544:67546471-67546610:-	0.122047	0.0367965	0.0395292	0.0179766	0.106349	0.197671	0.148381	sig
Lchi05182-gene;A5:Chr17:67546647-67546790:67546647-67547440:-	0.365225	0.0405844	0.239161	0.0564814	0.781444	0.381586	0.376108	sig
Lchi05193-gene;A3:Chr17:67853336-67853471:67853319-67853471:-	-0.325468	0.0104895	0.795411	0.876929	0.600424	0.384865	0.54682	sig
Lchi05193-gene;A3:Chr17:67875889-67879685:67875885-67879685:-	-0.149201	0.0324675	0.859889	0.859902	0.747672	0.737916	0.646497	sig
Lchi05193-gene;SE:Chr17:67831683-67838656:67838720-67841592:-	-0.272362	0.0104895	0.863925	0.877104	0.600629	0.646907	0.546923	sig
Lchi05213-gene;RI:Chr17:68463878:68464182-68466113:68466171:-	0.183801	0.041958	0.126662	0.112576	0.289798	0.303412	0.317051	sig
Lchi05218-gene;RI:Chr17:68561151:68561276-68561748:68561833:+	0.237592	0.038961	0.14347	0.181109	0.419345	0.409529	0.370769	sig
Lchi05229-gene;RI:Chr17:68751178:68752317-68752863:68752986:-	0.23135	0.015984	0.0366813	0.0164681	0.198076	0.304974	0.270725	sig
Lchi05245-gene;A3:Chr17:69063114-69063230:69063114-69063777:+	0.361134	0.025974	0.24547	0.218179	0.520158	0.587955	0.67076	sig
Lchi05245-gene;SE:Chr17:69058092-69058323:69058452-69060585:+	-0.731121	0.0487013	1	0.619193	0.0155958	0	0.219832	sig
Lchi05250-gene;A5:Chr17:69177005-69177153:69176822-69177153:+	0.264561	0.000999001	0.438783	0.486681	0.773149	0.729414	0.679316	sig
Lchi05253-gene;A5:Chr17:69281701-69292802:69281701-69292803:-	-0.172428	0.0474525	0.949202	0.984677	0.786607	0.807573	0.789355	sig
Lchi05253-gene;RI:Chr17:69240318:69240390-69240588:69240644:-	0.192937	0.0474525	0.0544071	0.0164991	0.225981	0.235303	0.223885	sig
Lchi05255-gene;A5:Chr17:69299799-69299926:69299799-69299956:-	-0.291051	0.00599401	0.295793	0.297339	0.00636509	0.00844305	0.00173634	sig
Lchi05255-gene;SE:Chr17:69300839-69301577:69301657-69301859:-	-0.142827	0.028971	1	1	0.892778	0.794452	0.884289	sig
Lchi05297-gene;A3:Chr03:42723964-42724057:42723956-42724057:-	0.231954	0.044955	0.124067	0.147996	0.394404	0.340776	0.368777	sig
Lchi05298-gene;A3:Chr03:42705740-42709003:42705714-42709003:-	-0.205774	0.01998	0.168045	0.347434	0.047091	0.0554731	0.0533317	sig
Lchi05308-gene;A3:Chr03:42438104-42439961:42438104-42439977:+	-0.19694	0.0137363	0.245052	0.195485	0	0	0.0699858	sig
Lchi05308-gene;A3:Chr03:42440050-42441315:42440050-42441343:+	0.14715	0.0137363	0.719422	0.91604	0.966202	0.96046	0.96798	sig
Lchi05308-gene;SE:Chr03:42438104-42439731:42439793-42439977:+	0.387157	0.00374625	0.059921	0.0405818	0.4693	0.37567	0.467254	sig
Lchi05308-gene;SE:Chr03:42441624-42457953:42458018-42465444:+	-0.336665	0.0024975	0.9998	0.931859	0.674079	0.574629	0.638786	sig
Lchi05316-gene;A3:Chr03:42203249-42203535:42203219-42203535:-	0.357695	0.002997	0.602161	0.65281	1	1	0.95554	sig
Lchi05394-gene;A5:Chr03:38946513-38946605:38945732-38946605:+	0.252716	0.014985	0.131704	0.149373	0.399693	0.459582	0.320487	sig
Lchi05416-gene;A3:Chr03:37869161-37877048:37869161-37879872:+	0.555927	0.013986	0.109514	0.170135	0.488147	0.686506	0.912599	sig
Lchi05416-gene;A3:Chr03:37869161-37879872:37869161-37879884:+	-0.353716	0.013986	0.537449	0.544707	0.278223	0.226773	0.0570866	sig
Lchi05461-gene;A5:Chr03:36684423-36684516:36684420-36684516:+	0.208158	0.003996	0.0972871	0.107069	0.355074	0.22216	0.353774	sig
Lchi05479-gene;RI:Chr03:36086227:36086310-36086954:36087034:+	0.122541	0.0384615	0.0196239	0.0387397	0.154221	0.143067	0.157881	sig
Lchi05479-gene;RI:Chr03:36088333:36088701-36089581:36090219:+	0.126247	0.0384615	0.0328799	0.0544789	0.155551	0.150128	0.204101	sig
Lchi05515-gene;A5:Chr06:22787160-22790261:22787078-22790261:+	0.198342	0.01998	0.593309	0.679296	0.836632	0.854731	0.812571	sig
Lchi05516-gene;A5:Chr06:22860079-22860191:22859755-22860191:+	0.497188	0.0254745	0.0381356	0.125973	0.405702	0.658135	0.673888	sig
Lchi05516-gene;RI:Chr06:22859694:22859755-22860002:22860079:+	0.123991	0.0262238	0.00465969	0.0187942	0.141742	0.0957936	0.169617	sig
Lchi05520-gene;A5:Chr06:23016085-23023065:23016052-23023065:+	-0.316428	0.001998	0.951828	0.965467	0.671459	0.592438	0.662761	sig
Lchi05526-gene;RI:Chr06:23213745:23214616-23215508:23215638:-	0.103906	0.011988	0.571963	0.576491	0.684742	0.663764	0.685893	sig
Lchi05562-gene;A3:Chr06:24318511-24318952:24318511-24320866:+	0.183397	0.00999001	0.0895997	0.110052	0.283951	0.296544	0.269173	sig
Lchi05595-gene;A3:Chr06:25376809-25400177:25376803-25400177:-	0.28738	0.00599401	0.472123	0.441902	0.667318	0.795922	0.769938	sig
Lchi05610-gene;RI:Chr06:25800412:25800537-25801643:25801682:-	0.467197	0.026973	0.0945558	0.132342	0.597859	0.747711	0.396368	sig
Lchi05613-gene;A3:Chr06:25882173-25883501:25882173-25883542:+	0.102472	0.0363636	0.00973963	0.0182337	0.139314	0.0783435	0.13172	sig
Lchi05613-gene;A5:Chr06:25885173-25885305:25884799-25885305:+	0.192522	0.02331	0.0135142	0.0238279	0.211238	0.202237	0.220106	sig
Lchi05613-gene;A5:Chr06:25886226-25886345:25886178-25886345:+	0.484585	0.00524476	2.1e-05	1.99e-05	0.270681	0.738571	0.444564	sig
Lchi05613-gene;RI:Chr06:25885305:25886178-25886345:25887271:+	0.590836	0	0.0439547	0.0679849	0.538012	0.747433	0.654971	sig
Lchi05613-gene;RI:Chr06:25885305:25886226-25886345:25887271:+	-0.341854	0.0384615	0.999543	0.999727	0.758324	0.511602	0.703416	sig
Lchi05613-gene;SE:Chr06:25884799-25885081:25885173-25885305:+	0.196935	0.0340909	0.0500955	0.0253844	0.22245	0.208675	0.272901	sig
Lchi05653-gene;A3:Chr06:27350358-27350451:27350358-27350458:+	-0.111315	0.037962	0.213482	0.141672	0.0680321	0.0724035	0.0583494	sig
Lchi05664-gene;A5:Chr06:27647405-27647570:27647405-27647575:-	0.486101	0.00999001	0.0207709	0.0181319	0.525246	0.541804	0.449608	sig
Lchi05666-gene;RI:Chr06:27673423:27674140-27674889:27675041:-	0.231244	0.017982	0.0457755	0.0403385	0.237867	0.214503	0.370535	sig
Lchi05666-gene;SE:Chr06:27677513-27680684:27681598-27681701:-	-0.204455	0.017982	0.790716	0.779479	0.581694	0.60161	0.558623	sig
Lchi05670-gene;A3:Chr06:27789424-27789754:27789424-27789857:+	0.0755959	0.0264735	0.0498198	0.0461651	0.124786	0.145956	0.100023	sig
Lchi05674-gene;RI:Chr06:27858369:27858490-27859542:27859625:-	0.186267	0.0281385	0.109288	0.157652	0.372178	0.328735	0.258298	sig
Lchi05674-gene;RI:Chr06:27859542:27859625-27860339:27860417:-	0.261231	0.012987	0.079792	0.174592	0.400516	0.443419	0.321334	sig
Lchi05674-gene;RI:Chr06:27859542:27859625-27860342:27860417:-	0.516422	0.012987	0.0916136	0.189357	0.6652	0.694806	0.610717	sig
Lchi05674-gene;RI:Chr06:27861094:27861166-27861448:27861944:-	0.541087	0.0308442	0.03869	0.186882	0.504046	0.735634	0.72194	sig
Lchi05677-gene;A5:Chr06:27976040-27976108:27976040-27976128:-	-0.182239	0.0034965	0.415321	0.427413	0.24968	0.246219	0.221485	sig
Lchi05679-gene;RI:Chr06:28040365:28041174-28043226:28043369:-	0.472923	0.048951	0.202052	0.205483	0.763825	0.604323	0.661924	sig
Lchi05679-gene;SE:Chr06:28041174-28042092:28042182-28043226:-	0.153757	0.048951	0.817045	0.821886	0.979929	0.966142	0.973597	sig
Lchi05687-gene;A3:Chr06:28441451-28441905:28441451-28442100:+	0.688538	0.015984	0.0899019	0	0.78083	0.646132	0.773506	sig
Lchi05687-gene;RI:Chr06:28421481:28421532-28422490:28422581:+	0.165429	0.0431568	0.0601371	0.132747	0.253205	0.249701	0.282706	sig
Lchi05687-gene;RI:Chr06:28422673:28422800-28422894:28422944:+	0.322383	0.037962	0.310161	0.250144	0.71072	0.458679	0.638208	sig
Lchi05687-gene;SE:Chr06:28422800-28422894:28422944-28426643:+	-0.411265	0.015984	0.668553	0.584518	0.113049	0.350702	0.18206	sig
Lchi05687-gene;SE:Chr06:28441451-28441905:28442151-28442645:+	0.253793	0.037962	0.0130299	0	0.231112	0.252785	0.297026	sig
Lchi05691-gene;A3:Chr06:28539300-28539627:28539300-28539637:+	-0.225625	0.0183566	0.327306	0.330268	0.133095	0.089779	0.0866107	sig
Lchi05691-gene;A3:Chr06:28540028-28540889:28540028-28541811:+	0.779502	0.0183566	0.118544	0.309932	0.98122	1	1	sig
Lchi05691-gene;MX:Chr06:28540028-28540889:28541080-28543122:28540028-28541811:28541947-28543122:+	0.603074	0.0183566	0.269429	0.51216	0.981606	1	1	sig
Lchi05691-gene;SE:Chr06:28540028-28540889:28541080-28541811:+	0.291983	0.0183566	0.612841	0.80107	0.996815	1	1	sig
Lchi05706-gene;A3:Chr07:5624837-5630771:5624837-5630777:+	0.351714	0.011988	0.0283605	0.054524	0.0421455	0.529906	0.607417	sig
Lchi05706-gene;A3:Chr07:5710073-5710964:5710073-5710970:+	0.917781	0.002997	0.0515194	0.00954101	1	0.902691	0.942242	sig
Lchi05706-gene;SE:Chr07:5710073-5710498:5710531-5710964:+	-0.287563	0.024975	0.977213	0.99626	0.629202	0.837557	0.630761	sig
Lchi05719-gene;A3:Chr07:6194673-6196010:6194673-6196084:+	-0.708127	0.0044955	0.999743	0.999768	0.335246	0.337321	0.202317	sig
Lchi05719-gene;A3:Chr07:6194673-6196060:6194673-6196084:+	-0.576222	0.002997	0.999898	0.999909	0.480949	0.536952	0.253145	sig
Lchi05721-gene;RI:Chr07:6211602:6212722-6213994:6214059:-	0.0777062	0.0474525	0.0921555	0.0636514	0.220628	0.128341	0.11786	sig
Lchi05735-gene;A3:Chr07:6840601-6841990:6840601-6842011:+	0.144749	0.00649351	0.809498	0.745426	0.911978	0.928586	0.92607	sig
Lchi05740-gene;RI:Chr07:6985089:6985316-6986039:6986099:-	0.434459	0.0024975	0.0109114	0.0505989	0.521761	0.41807	0.455811	sig
Lchi05769-gene;SE:Chr07:8130732-8147115:8147346-8154156:-	-0.405919	0.0224775	0.987227	0.918764	0.578521	0.630234	0.432474	sig
Lchi05770-gene;A3:Chr07:8257684-8258198:8257671-8258198:-	0.284126	0.026973	0.0764039	0.244272	0.503624	0.402946	0.42682	sig
Lchi05770-gene;RI:Chr07:8257803:8257868-8258198:8258305:-	0.52846	0.0314685	0.197625	0.281641	0.655762	0.648519	1	sig
Lchi05770-gene;SE:Chr07:8257671-8257803:8257868-8258198:-	-0.234543	0.0314685	0.356567	0.325408	0.133001	0.186333	0	sig
Lchi05771-gene;A3:Chr07:8342430-8345811:8342430-8345921:+	-0.0836025	0.030969	1	0.981931	0.91922	0.915209	0.88766	sig
Lchi05795-gene;A3:Chr07:9471684-9472351:9471645-9472351:-	0.132256	0.03996	0.014872	0.00477888	0.109968	0.164475	0.151802	sig
Lchi05815-gene;A5:Chr07:10401181-10401284:10401172-10401284:+	-0.231203	0.041958	0.856914	0.808127	0.716274	0.544104	0.543575	sig
Lchi05825-gene;RI:Chr07:10894170:10894340-10894616:10894771:+	0.34452	0.000999001	0.0240498	0.060633	0.38405	0.376213	0.400322	sig
Lchi05834-gene;SE:Chr07:11408615-11426405:11426563-11429385:+	-0.503986	0.023976	0.541573	0.602366	0	0	0.20395	sig
Lchi05835-gene;A5:Chr07:11472394-11473959:11472394-11473970:-	0.178426	0.0104895	0.625615	1	0.99406	0.990858	0.988781	sig
Lchi05835-gene;RI:Chr07:11470790:11470877-11472080:11472253:-	-0.358638	0.0104895	0.773796	0.690032	0.444958	0.336103	0.338766	sig
Lchi05835-gene;RI:Chr07:11470790:11470877-11472147:11472253:-	-0.121422	0.0148601	0.173821	0.250127	0.117714	0.0734698	0.0804706	sig
Lchi05835-gene;RI:Chr07:11472346:11472394-11473970:11474062:-	0.366935	0.013986	0.167205	1	0.964873	0.94542	0.94132	sig
Lchi05843-gene;RI:Chr07:11997016:11997144-11998013:11998855:+	0.0651	0.036963	0.102847	0.117561	0.154657	0.209017	0.162237	sig
Lchi05844-gene;A3:Chr07:12093019-12093266:12093010-12093266:-	-0.57604	0.043956	0.9997	0.774417	0.580944	0.0234345	0.328676	sig
Lchi05904-gene;A5:Chr08:74903905-74905965:74903905-74906136:-	-0.105283	0.0374625	0.98431	0.994935	0.942671	0.818694	0.891653	sig
Lchi05905-gene;A5:Chr08:74882931-74884449:74882931-74885131:-	0.633578	0.00749251	0.0317119	0.0405881	0.857755	0.569458	0.581969	sig
Lchi05925-gene;A3:Chr08:74393890-74395810:74392584-74395810:-	0.484386	0.041625	0.241396	0.249021	0.72086	0.77912	0.688801	sig
Lchi05925-gene;A5:Chr08:74392584-74395586:74392584-74395810:-	0.306615	0.041625	0.475547	0.658919	0.886371	0.887746	0.847427	sig
Lchi05925-gene;SE:Chr08:74392584-74395810:74395864-74397819:-	-0.395217	0.041625	0.59607	0.602724	0.162165	0.114408	0.335967	sig
Lchi05928-gene;A3:Chr08:74276437-74277232:74276433-74277232:-	0.328406	0.003996	0.505429	0.529632	0.914834	0.771957	0.851019	sig
Lchi05928-gene;A3:Chr08:74276465-74277232:74276433-74277232:-	0.376917	0.022644	0.0541397	0.0604193	0.487627	0.385537	0.429427	sig
Lchi05928-gene;SE:Chr08:74276302-74276378:74276437-74277232:-	-0.792936	0.022644	1	1	0.271614	0.202005	0.147574	sig
Lchi05928-gene;SE:Chr08:74276302-74276383:74276433-74277232:-	-0.3173	0.025974	1	1	0.651944	0.77448	0.621676	sig
Lchi05931-gene;A3:Chr08:74239387-74240715:74239376-74240715:-	-0.138274	0.0499501	0.536106	0.826164	0.693208	0.446449	0.488926	sig
Lchi05938-gene;A5:Chr08:73993736-73993811:73993736-73993833:-	-0.672694	0.011988	0.976302	1	0.0974116	0.179166	0.669794	sig
Lchi05942-gene;A3:Chr08:73867124-73867241:73866215-73867241:-	0.524186	0.0172328	0.237983	0.245999	0.48333	0.81704	0.998161	sig
Lchi05942-gene;SE:Chr08:73866215-73867046:73867155-73867241:-	0.118238	0.0172328	0.864499	0.878624	0.976614	0.99286	0.999926	sig
Lchi05949-gene;A3:Chr08:73676755-73679806:73676755-73679809:+	0.172092	0.011988	0.735804	0.764129	0.916474	0.931143	0.918558	sig
Lchi05949-gene;A5:Chr08:73673226-73673857:73672498-73673857:+	0.14694	0.011988	0	0	0.147604	0.103101	0.190116	sig
Lchi05949-gene;RI:Chr08:73672407:73672498-73673857:73673914:+	0.141705	0.011988	0.0540589	0.0761157	0.233261	0.173853	0.213263	sig
Lchi05949-gene;RI:Chr08:73672407:73673226-73673857:73673914:+	-0.393365	0.0134865	1	1	0.637269	0.646725	0.535911	sig
Lchi05953-gene;A5:Chr08:73605579-73607894:73605579-73607942:-	0.177091	0.0499501	0.493058	0.641618	0.706128	0.691425	0.835733	sig
Lchi05967-gene;RI:Chr08:73090801:73090952-73091075:73091170:+	0.0552899	0.026973	0.0302281	0.027063	0.0805224	0.0875936	0.0836903	sig
Lchi05977-gene;A3:Chr08:72839767-72840809:72839767-72840813:+	-0.0950412	0.038295	0.976361	0.968755	0.945626	0.833203	0.853722	sig
Lchi05977-gene;A5:Chr08:72839385-72839466:72839342-72839466:+	0.321428	0.00999001	0.0968886	0.141284	0.179195	0.58972	0.552628	sig
Lchi05977-gene;A5:Chr08:72839385-72839466:72839376-72839466:+	0.107898	0.038295	0.0303198	0.0385689	0.0724079	0.188694	0.165927	sig
Lchi05983-gene;SE:Chr08:72659390-72663511:72663655-72668847:-	0.539712	0.0324675	0	0.0212261	0.442849	0.686505	0.521622	sig
Lchi06007-gene;RI:Chr08:71880429:71880718-71882219:71882298:+	0.0553647	0.0404595	0.0184128	0.0199094	0.0694218	0.0557987	0.0983569	sig
Lchi06015-gene;A5:Chr08:71642328-71646368:71642328-71646369:-	-0.1055	0.0164835	0.281476	0.313451	0.192827	0.215297	0.167766	sig
Lchi06022-gene;RI:Chr08:71481304:71481734-71482039:71482296:-	-0.506504	0.0314685	1	1	0.231206	0.249283	1	sig
Lchi06032-gene;SE:Chr08:71248010-71248869:71248920-71249316:-	-0.844626	0.041958	1	0.689251	0	0	0	sig
Lchi06035-gene;RI:Chr08:71081321:71081751-71082199:71082837:-	0.363305	0.0174825	0.189652	0.204412	0.539039	0.649863	0.49211	sig
Lchi06035-gene;RI:Chr08:71085903:71086005-71088351:71088478:-	0.38468	0.0174825	0.0546098	0.0966364	0.455735	0.498777	0.426398	sig
Lchi06037-gene;A5:Chr08:71050166-71050266:71050150-71050266:+	0.421365	0.047952	0.26725	0.195649	0.610016	0.658318	0.690111	sig
Lchi06037-gene;RI:Chr08:71050465:71050615-71053622:71053698:+	0.881998	0.047952	0	0	0.966189	0.751403	0.928401	sig
Lchi06050-gene;A5:Chr08:70754955-70755140:70754951-70755140:+	-0.120379	0.0174825	0.467204	0.389406	0.338802	0.290212	0.294763	sig
Lchi06076-gene;A3:Chr08:69785421-69804772:69782361-69804772:-	0.349364	0.026973	0.3107	0.17892	0.374265	0.533984	0.874274	sig
Lchi06076-gene;SE:Chr08:69782361-69785386:69785421-69804772:-	0.176014	0.0292208	0.663179	0.561037	0.630175	0.789007	0.945184	sig
Lchi06089-gene;RI:Chr01:114698103:114698317-114698371:114698487:+	0.115645	0.032967	0.113706	0.0749643	0.186158	0.219212	0.224571	sig
Lchi06092-gene;A3:Chr01:114555465-114555789:114555446-114555789:-	-0.355046	0.016983	0.999931	0.999988	0.998931	0.270559	0.665253	sig
Lchi06093-gene;A3:Chr01:114518852-114527369:114518824-114527369:-	0.17724	0.0024975	0.0412929	0.0379046	0.226811	0.20564	0.218065	sig
Lchi06111-gene;RI:Chr01:114000827:114000943-114001375:114002023:+	0.150019	0.0398352	0.030475	0.0292329	0.13325	0.181486	0.224884	sig
Lchi06111-gene;SE:Chr01:113984337-113989438:113989737-113991777:+	-0.209386	0.0398352	0.955983	0.960961	0.806043	0.738482	0.702734	sig
Lchi06111-gene;SE:Chr01:113994416-113995713:113995869-114000827:+	-0.417991	0.032967	0.770711	0.695007	0.351646	0.301655	0.291303	sig
Lchi06111-gene;SE:Chr01:113994416-113995713:113995877-114000827:+	-0.386428	0.0164835	0.95521	0.941856	0.63098	0.530145	0.525192	sig
Lchi06114-gene;A3:Chr01:113924556-113925085:113924433-113925085:-	-0.315622	0.042957	1	1	0.746124	0.645808	0.6612	sig
Lchi06116-gene;A3:Chr01:113821417-113824435:113821413-113824435:-	0.107266	0.0227273	0.497064	0.528781	0.556104	0.671475	0.632987	sig
Lchi06116-gene;RI:Chr01:113819947:113819981-113820013:113820037:-	0.303912	0.00699301	0.67763	0.714546	1	1	1	sig
Lchi06116-gene;RI:Chr01:113819947:113820037-113820274:113820524:-	0.35293	0.00699301	0.191294	0.265114	0.503782	0.643614	0.596005	sig
Lchi06116-gene;SE:Chr01:113809099-113810116:113810700-113818293:-	0.680608	0.00699301	0.0112383	0.0310239	0.454502	1	0.650714	sig
Lchi06122-gene;A5:Chr01:113554269-113555827:113554269-113558950:-	-0.472661	0.0468282	0.70157	1	0.29223	0.433484	0.408659	sig
Lchi06122-gene;A5:Chr01:113554269-113558950:113554269-113559319:-	0.0712738	0.0468282	0.00589649	0	0.0663846	0.111867	0.0444145	sig
Lchi06122-gene;A5:Chr01:113554269-113558950:113554269-113559363:-	0.0958771	0.0468282	0.015486	0	0.184988	0.0219261	0.103946	sig
Lchi06122-gene;A5:Chr01:113554269-113559319:113554269-113559363:-	-0.194283	0.014985	0.726169	0.746724	0.761458	0.151088	0.713947	sig
Lchi06122-gene;RI:Chr01:113551972:113551999-113552045:113552110:-	-0.0579317	0.0468282	1	1	1	0.826698	0.999507	sig
Lchi06122-gene;RI:Chr01:113563119:113563407-113563446:113563767:-	-0.134818	0.0374625	1	1	1	0.596303	0.999242	sig
Lchi06122-gene;SE:Chr01:113554269-113559319:113559377-113562056:-	-0.100855	0.0374625	0.611773	0.66537	0.535696	0.356574	0.720878	sig
Lchi06122-gene;SE:Chr01:113554269-113559363:113559377-113562056:-	0.122558	0.0374625	0.372735	0.402779	0.265483	0.756914	0.508547	sig
Lchi06141-gene;A3:Chr01:112927581-112927825:112927581-112927828:+	0.45013	0.016983	0.31774	0.355285	0.56694	0.793002	0.999984	sig
Lchi06146-gene;A3:Chr01:112815285-112815408:112815285-112815427:+	0.105724	0.021978	0.86081	0.848734	0.968104	0.987605	0.925778	sig
Lchi06166-gene;A5:Chr01:112358207-112358412:112358207-112358458:-	0.640836	0.049284	0	0	0.725413	0.646848	0.550248	sig
Lchi06166-gene;RI:Chr01:112358102:112358207-112358412:112358654:-	-0.388071	0.049284	1	1	0.584879	0.667635	0.583274	sig
Lchi06166-gene;RI:Chr01:112358102:112358210-112358458:112358654:-	-0.150005	0.049284	0.320674	0.346747	0.155395	0.223666	0.172055	sig
Lchi06169-gene;RI:Chr01:112299392:112299499-112299914:112300756:+	-0.357576	0.017982	0.550731	0.454046	0.13963	0.151975	0.142835	sig
Lchi06169-gene;SE:Chr01:112297410-112297548:112297606-112299392:+	0.619999	0.026973	0.247037	0.410077	0.997305	0.874314	0.97405	sig
Lchi06179-gene;A3:Chr01:112057766-112059303:112057623-112059303:-	0.20741	0.03996	0.225888	0.145218	0.347021	0.454224	0.377643	sig
Lchi06204-gene;SE:Chr01:111484709-111485333:111485360-111491756:-	-0.477327	0.00899101	0.999878	0.999153	0.926981	0.584137	0.0554475	sig
Lchi06212-gene;RI:Chr01:111290704:111293716-111293795:111294103:+	0.1884	0.0324675	0.535901	0.254023	0.376385	0.375013	0.998688	sig
Lchi06213-gene;SE:Chr01:111240209-111241442:111241546-111247247:-	-0.236291	0.013986	0.929243	0.947303	0.757857	0.610218	0.737869	sig
Lchi06226-gene;SE:Chr01:110962782-110963026:110963295-110963390:-	-0.18794	0.0474525	0.216418	0.198155	0.0580394	0	0	sig
Lchi06227-gene;A3:Chr01:110958537-110959082:110958537-110959085:+	0.0965017	0.025974	0.897004	0.866035	0.969301	1	0.964763	sig
Lchi06227-gene;RI:Chr01:110958404:110958537-110959082:110960579:+	0.109247	0.037296	0.0707052	0.0473679	0.199272	0.100242	0.205338	sig
Lchi06227-gene;RI:Chr01:110958404:110958537-110959085:110960579:+	0.662562	0.00999001	0.273697	0.159761	0.81711	1	0.820762	sig
Lchi06233-gene;A3:Chr01:110723406-110724758:110722182-110724758:-	0.390627	0.027972	0.181585	0.537336	0.641974	0.79272	0.81557	sig
Lchi06233-gene;SE:Chr01:110722182-110723082:110723406-110724758:-	0.35024	0.023976	0.373817	0.756128	0.861372	0.950784	0.933481	sig
Lchi06253-gene;A3:Chr01:110121795-110126585:110121764-110126585:-	0.188147	0.011988	0.140734	0.161383	0.32374	0.333174	0.360703	sig
Lchi06283-gene;A3:Chr01:109353086-109353399:109353076-109353399:-	-0.182225	0.043956	0.22529	0.280627	0.0677474	0.0636868	0.0807685	sig
Lchi06286-gene;A5:Chr01:109308010-109308131:109306430-109308131:+	0.396474	0.042957	0.00578869	0.0903271	0.497461	0.422932	0.413202	sig
Lchi06286-gene;A5:Chr01:109308022-109308131:109306430-109308131:+	0.575772	0.042957	0.135082	0.164332	0.653628	0.815952	0.706857	sig
Lchi06286-gene;SE:Chr01:109293887-109294060:109294183-109304777:+	-0.316458	0.042957	0.669217	0.596017	0.391389	0.144355	0.412733	sig
Lchi06286-gene;SE:Chr01:109304906-109306046:109306082-109306199:+	-0.29308	0.042957	0.744438	0.786041	0.576248	0.514595	0.325635	sig
Lchi06306-gene;A5:Chr10:2523866-2524580:2523866-2524661:-	-0.930046	0.002997	0.961626	0.899359	0.000728228	0.000271416	0.000339022	sig
Lchi06325-gene;SE:Chr10:2987627-2988486:2988505-2988579:+	0.357115	0.020979	0.448343	0.448346	0.687362	0.949793	0.779225	sig
Lchi06326-gene;A3:Chr10:3026935-3037515:3026935-3037523:+	-0.170264	0.027972	0.906197	0.887501	0.795941	0.668505	0.715309	sig
Lchi06326-gene;A3:Chr10:3026935-3037515:3026935-3037614:+	0.15199	0.0332168	0.574445	0.671983	0.77975	0.933155	0.612706	sig
Lchi06326-gene;A3:Chr10:3026935-3037523:3026935-3037614:+	0.414272	0.0122378	0.122599	0.206148	0.475791	0.873776	0.386368	sig
Lchi06326-gene;A5:Chr10:3037986-3038158:3037983-3038158:+	0.234259	0.0122378	0.083367	0.0994141	0.372592	0.22527	0.379087	sig
Lchi06350-gene;A5:Chr10:3537169-3537272:3537168-3537272:+	-0.0864636	0.0344655	0.855617	0.887756	0.796329	0.80429	0.755051	sig
Lchi06352-gene;RI:Chr10:3583923:3584193-3584255:3585231:+	-0.793222	0.037962	1	0.713989	0	0.139291	0.0520276	sig
Lchi06356-gene;SE:Chr10:3649755-3649873:3649977-3654548:-	-0.129681	0.030969	0.683774	0.652395	0.530542	0.605083	0.479585	sig
Lchi06361-gene;SE:Chr10:3783303-3783815:3784085-3787496:-	-0.35513	0.0134865	0.97911	0.995109	0.7789	0.197754	0.919285	sig
Lchi06362-gene;A5:Chr10:3809177-3809601:3809177-3809987:-	-0.187777	0.017982	0.848288	1	0.747923	0.701428	0.759752	sig
Lchi06362-gene;A5:Chr10:3810540-3811244:3810540-3811284:-	-0.272163	0.017982	0.828051	1	0.725296	0.675226	0.525066	sig
Lchi06382-gene;A3:Chr10:4441691-4442202:4441691-4442204:+	-0.169861	0.0431568	0.985684	0.985309	1	0.845947	0.600959	sig
Lchi06382-gene;A3:Chr10:4441691-4442202:4441691-4442230:+	0.263081	0.025308	0.703808	0.711892	0.912844	1	0.999949	sig
Lchi06382-gene;A3:Chr10:4441691-4442204:4441691-4442230:+	0.632195	0.025308	0.0333607	0.0355319	0	1	0.999923	sig
Lchi06382-gene;SE:Chr10:4441691-4442204:4442339-4451924:+	0.21769	0.0431568	0.0226717	0.0136699	0	0.334398	0.373184	sig
Lchi06382-gene;SE:Chr10:4441691-4442230:4442339-4451924:+	-0.286008	0.025308	0.401971	0.273359	0.154923	0	4.57e-05	sig
Lchi06387-gene;RI:Chr10:4555536:4555661-4556865:4557949:-	0.323118	0.0254745	0.124003	0.105878	0.412582	0.43969	0.461904	sig
Lchi06387-gene;RI:Chr10:4555536:4555772-4556865:4557949:-	0.261806	0.0254745	0.117961	0.153027	0.384681	0.40975	0.39747	sig
Lchi06414-gene;RI:Chr10:5294686:5295789-5295872:5297266:-	0.204407	0.02997	0.492317	0.658545	0.813844	0.786432	0.739241	sig
Lchi06417-gene;A5:Chr10:5392696-5392824:5392696-5392845:-	0.164774	0.0324675	0.0357972	0	0.0133062	0.184089	0.350624	sig
Lchi06429-gene;A5:Chr10:5644901-5645104:5644901-5645132:-	-0.143173	0.027972	0.984252	0.999954	0.872162	0.850533	0.824096	sig
Lchi06465-gene;SE:Chr10:7144843-7145712:7145873-7146375:-	0.214996	0.01998	0.0941581	0.0630736	0.225516	0.288574	0.366745	sig
Lchi06467-gene;SE:Chr10:7247023-7248904:7249011-7249197:+	0.271346	0	0.49764	0.521811	0.784123	0.726555	0.832536	sig
Lchi06471-gene;A3:Chr08:54697861-54698018:54697861-54698025:+	-0.527384	0.00599401	1	1	0.42638	0.477009	0.514459	sig
Lchi06474-gene;A3:Chr08:54585650-54585728:54585650-54585818:+	-0.380876	0	0.434065	0.496939	0.047759	0.161248	0.0448736	sig
Lchi06474-gene;SE:Chr08:54579158-54583818:54584192-54584330:+	-0.273836	0.000499501	0.342516	0.339383	0.101209	0.0537969	0.0463366	sig
Lchi06476-gene;RI:Chr08:54485319:54485380-54485656:54485896:-	0.114538	0.0194805	0.00796958	0.00887506	0.11559	0.14379	0.1095	sig
Lchi06481-gene;A3:Chr08:54284229-54284353:54284229-54286378:+	-0.18347	0.014985	0.251002	0.191558	0.0438096	0.0411717	0.0284488	sig
Lchi06481-gene;RI:Chr08:54284353:54286457-54287004:54287834:+	-0.470044	0.014985	1	1	0.753211	0.486182	0.350476	sig
Lchi06490-gene;A3:Chr08:53991465-53992826:53991465-53992894:+	0.429193	0.010989	0.247923	0.137652	0.593016	0.538683	0.734241	sig
Lchi06490-gene;SE:Chr08:53979883-53979953:53979988-53980088:+	-0.468175	0.010989	1	1	0.546708	0.63945	0.409317	sig
Lchi06490-gene;SE:Chr08:53987138-53987309:53987360-53991352:+	0.387292	0.010989	0.424743	0.673067	1	0.874721	0.933869	sig
Lchi06491-gene;A3:Chr08:53891307-53891400:53891226-53891400:-	-0.591312	0.00999001	0.70844	1	0.180551	0.289428	0.318746	sig
Lchi06491-gene;A3:Chr08:53891307-53891400:53891286-53891400:-	-0.480906	0.0124875	0.881968	0.829823	0.32763	0.327297	0.470043	sig
Lchi06548-gene;SE:Chr08:50804863-50805035:50805250-50822121:-	-0.271797	0.037962	0.979107	0.961513	0.726023	0.673558	0.695959	sig
Lchi06557-gene;A5:Chr08:50236093-50237550:50236093-50237564:-	-0.176575	0.002997	0.213133	0.176429	0.015917	0.0206729	0.0180289	sig
Lchi06561-gene;RI:Chr08:50036410:50036516-50037261:50037322:-	-0.470119	0.011988	1	0	0.0242846	0.0267769	0.0385828	sig
Lchi06606-gene;SE:Chr08:46828701-46828811:46829166-46831057:+	0.144306	0.0414585	0	0.0401465	0.129345	0.157284	0.206509	sig
Lchi06611-gene;MX:Chr08:46655977-46656121:46656383-46658844:46655977-46656449:46656489-46658844:-	0.369832	0.00699301	0.180611	0.220031	0.52401	0.669495	0.516952	sig
Lchi06611-gene;SE:Chr08:46655977-46656449:46656489-46658844:-	-0.34883	0	0.550875	0.385784	0.0966898	0.109177	0.152631	sig
Lchi06622-gene;A5:Chr08:46066148-46066250:46066131-46066250:+	-0.0977378	0.00799201	0.132322	0.159196	0.054756	0.044397	0.0449104	sig
Lchi06622-gene;A5:Chr08:46073226-46073859:46073217-46073859:+	0.120466	0.00799201	0.665002	0.649118	0.769689	0.796298	0.76659	sig
Lchi06638-gene;A3:Chr08:44724269-44724615:44723834-44724615:-	0.446244	0.000999001	0.41595	0.510134	0.790762	0.999921	0.937175	sig
Lchi06641-gene;SE:Chr08:44599352-44613552:44613608-44623410:-	-0.685597	0	1	1	0.272866	0.330654	0.339688	sig
Lchi06692-gene;A3:Chr08:39160175-39160308:39160116-39160308:-	0.813585	0.0367965	0.296078	0	0.965251	0.966224	0.953397	sig
Lchi06692-gene;SE:Chr08:39111996-39145723:39145836-39159182:-	-0.187776	0.0367965	0.691398	0.089594	0.16109	0.160813	0.286256	sig
Lchi06692-gene;SE:Chr08:39160175-39160308:39160330-39160418:-	0.495912	0.0367965	0.99426	0	0.992595	0.996825	0.989707	sig
Lchi06696-gene;RI:Chr06:140481:140758-141448:141928:-	0.148943	0.0217283	0.171617	0.135656	0.292978	0.26818	0.346581	sig
Lchi06696-gene;RI:Chr06:141448:141676-141835:141928:-	0.161625	0.0217283	0.726697	0.650441	0.843323	0.865534	0.841725	sig
Lchi06712-gene;A5:Chr06:587752-590265:587695-590265:+	0.173903	0.02997	0.0955886	0.0794557	0.198505	0.298893	0.286877	sig
Lchi06712-gene;A5:Chr06:606000-607168:605995-607168:+	0.170574	0.02997	0.143348	0.0857244	0.29577	0.270794	0.288767	sig
Lchi06712-gene;RI:Chr06:587532:587752-590265:591060:+	-0.375968	0.047952	0.56453	0.781127	0.357347	0.226447	0.306789	sig
Lchi06712-gene;RI:Chr06:638339:638390-640195:640307:+	0.12459	0.03996	0.0293209	0.0133045	0.140413	0.159719	0.137575	sig
Lchi06712-gene;RI:Chr06:645197:645580-645819:647000:+	0.410975	0	0.256889	0.153073	0.545285	0.612754	0.689829	sig
Lchi06743-gene;A5:Chr06:1757936-1758886:1757933-1758886:+	1	0	0	0	1	1	1	sig
Lchi06751-gene;MX:Chr06:1988724-1995373:1995459-2013424:1988724-2000202:2000267-2013424:-	0.271982	0.0224775	0.325812	0.310109	0.600471	0.571994	0.597362	sig
Lchi06751-gene;MX:Chr06:1988724-1995376:1995459-2013424:1988724-2000202:2000267-2013424:-	0.220322	0.011988	0.697108	0.687426	0.907045	0.945767	0.884954	sig
Lchi06760-gene;A5:Chr06:2254606-2256834:2254606-2258221:-	0.435161	0.0122378	0.177013	0.13872	0.60002	0.611852	0.567209	sig
Lchi06760-gene;SE:Chr06:2254606-2256834:2256899-2258221:-	0.247726	0.0104895	0.641432	0.804146	0.966996	0.978032	0.966516	sig
Lchi06765-gene;A5:Chr06:2353616-2363323:2353614-2363323:+	0.0957165	0.030969	0.0881988	0.0731291	0.166296	0.139755	0.22309	sig
Lchi06767-gene;RI:Chr06:2371968:2372159-2372276:2372646:-	0.696798	0.023976	0.229488	0.166638	0.839403	0.999773	0.845406	sig
Lchi06767-gene;SE:Chr06:2375112-2375244:2375285-2375890:-	-0.176682	0.043956	1	1	0.790163	0.908673	0.771118	sig
Lchi06770-gene;A5:Chr06:2547786-2547953:2547786-2548009:-	-0.248547	0.00666001	0.839827	1	0.794063	0.60049	0.619547	sig
Lchi06770-gene;A5:Chr06:2548024-2548127:2548024-2548216:-	-0.668834	0.0024975	0.968319	0.91735	0.340793	0.219421	0.261789	sig
Lchi06770-gene;A5:Chr06:2548024-2548127:2548024-2548344:-	-0.546139	0.0024975	0.835449	1	0.567856	0.24801	0.29889	sig
Lchi06773-gene;A5:Chr06:2620540-2620901:2620540-2620906:-	-0.24269	0.044955	0.559437	0.555212	0.326353	0.188188	0.429362	sig
Lchi06783-gene;A5:Chr06:2892469-2895122:2892439-2895122:+	0.112425	0.031968	0.999392	0.755117	0.991406	0.990102	0.987531	sig
Lchi06817-gene;A5:Chr06:3846175-3846262:3844754-3846262:+	0.217984	0.0454545	0.0593364	0.0313212	0.241644	0.25109	0.297205	sig
Lchi06817-gene;RI:Chr06:3849640:3852216-3852292:3856478:+	-0.977018	0.038961	0.99012	0.963915	0	0	0	sig
Lchi06847-gene;A5:Chr06:4711165-4711269:4711165-4711275:-	-0.12361	0.0294705	0.786317	0.784841	0.670074	0.643222	0.672613	sig
Lchi06848-gene;RI:Chr06:4754925:4755051-4757237:4757781:-	0.200939	0.014985	0.0296746	0.0181125	0.211259	0.216248	0.246991	sig
Lchi06855-gene;A3:Chr06:4972246-4975361:4972145-4975361:-	0.0294499	0.0454545	0.0187585	0.0196285	0.0455311	0.0488705	0.0515288	sig
Lchi06941-gene;A3:Chr03:24034281-24040626:24034281-24040676:+	-0.704856	0.00599401	0.746174	0.933081	0.404314	0	0	sig
Lchi06946-gene;SE:Chr03:23950677-23952881:23952922-23956311:+	-0.269285	0.0104895	0.272529	0.289421	0.0231585	0	0.0119114	sig
Lchi06948-gene;MX:Chr03:23898589-23906140:23906284-23908597:23898589-23908481:23908522-23908597:-	-0.419924	0.021978	0.284189	0.652543	0.0360495	0.0660134	0.0432622	sig
Lchi06969-gene;A5:Chr03:23403045-23403143:23402955-23403143:+	0.444636	0.0304695	0.62446	0.120025	1	0.559884	0.890749	sig
Lchi06969-gene;A5:Chr03:23408057-23411025:23407948-23411025:+	0.444636	0.0304695	0.62446	0.120025	1	0.559884	0.890749	sig
Lchi06969-gene;SE:Chr03:23403294-23406545:23406783-23407929:+	0.444636	0.0304695	0.62446	0.120025	1	0.559884	0.890749	sig
Lchi06970-gene;A3:Chr03:23383052-23383129:23383041-23383129:-	-0.0561878	0.0442058	0.866112	0.869175	0.810631	0.807033	0.816702	sig
Lchi06970-gene;A3:Chr03:23383052-23383129:23383049-23383129:-	-0.0650006	0.0442058	0.907291	0.904694	0.848588	0.830055	0.844332	sig
Lchi06981-gene;A3:Chr03:23066750-23075584:23066750-23075659:+	-0.489853	0.0034965	0.495658	0.537658	0.0144263	0.0477634	0.018226	sig
Lchi06981-gene;A3:Chr03:23070240-23075584:23070240-23075659:+	-0.376495	0.0034965	0.41491	0.343139	0.00758958	0	0	sig
Lchi06981-gene;SE:Chr03:23066750-23067417:23067511-23070129:+	0.280297	0.004662	0.721974	0.696254	1	0.97992	0.988314	sig
Lchi06981-gene;SE:Chr03:23066750-23070129:23070240-23075584:+	-0.340153	0.0342657	0.315728	0.364578	0	0	0	sig
Lchi06981-gene;SE:Chr03:23066750-23070129:23070240-23075659:+	-0.193782	0.0201049	0.195858	0.21354	0	0.0189114	0.013839	sig
Lchi06988-gene;RI:Chr03:22879984:22880100-22882285:22882485:-	-0.119335	0.035964	0.206886	0.182603	0.0707366	0.0749944	0.0804959	sig
Lchi07004-gene;RI:Chr03:22469832:22470164-22470775:22470933:-	0.171288	0.015984	0.00350011	0.0061424	0.139217	0.224745	0.164367	sig
Lchi07012-gene;A3:Chr03:22218672-22228934:22218586-22228934:-	-0.16822	0.0442058	1	0.993899	0.809915	0.942588	0.733686	sig
Lchi07012-gene;SE:Chr03:22213155-22218510:22218672-22228934:-	-0.12694	0.0442058	1	1	0.893201	0.800417	0.925564	sig
Lchi07040-gene;A3:Chr03:21314090-21314242:21314090-21314285:+	0.543262	0.0344655	0.0983909	0.172029	1	0.428619	0.606795	sig
Lchi07045-gene;RI:Chr03:21213712:21213922-21214314:21214691:+	-0.225277	0.0324675	0.789592	1	0.745254	0.568116	0.695186	sig
Lchi07077-gene;A5:Chr16:222848-222979:222848-223019:-	-0.239643	0.0194805	0.770471	0.731327	0.489688	0.503137	0.540944	sig
Lchi07081-gene;RI:Chr16:316940:318844-319508:320016:+	0.146945	0.013986	0.158923	0.211321	0.294591	0.374549	0.327063	sig
Lchi07093-gene;RI:Chr16:602035:603169-603386:604237:+	0.230098	0.0484515	0.650129	0.765561	1	0.915075	0.898754	sig
Lchi07101-gene;RI:Chr16:805886:806123-806193:806380:+	-0.172853	0.02997	0.603937	0.665898	0.49191	0.391552	0.502733	sig
Lchi07108-gene;A3:Chr16:958767-960783:958763-960783:-	0.183928	0.0224775	0.446397	0.462162	0.651548	0.630146	0.63293	sig
Lchi07108-gene;MX:Chr16:955307-956769:957022-958672:955307-957314:957336-958672:-	-0.120864	0.0374625	0.9975	0.983222	0.995311	0.929929	0.683249	sig
Lchi07122-gene;MX:Chr16:1335896-1338933:1339066-1339732:1335896-1339235:1339619-1339732:+	-0.305987	0.00899101	0.925367	0.957498	0.75541	0.406392	0.744534	sig
Lchi07122-gene;SE:Chr16:1335896-1339235:1339619-1339732:+	0.297398	0.0112388	0.0565308	0.0269536	0.216957	0.479026	0.321439	sig
Lchi07129-gene;RI:Chr16:1739654:1739755-1740844:1741573:+	-0.931933	0.00599401	1	0.863866	0	0	0	sig
Lchi07129-gene;SE:Chr16:1739355-1739435:1739470-1739654:+	0.590158	0.00599401	0	0	0.668149	0.466919	0.635407	sig
Lchi07137-gene;SE:Chr16:1952885-1964234:1964722-1968460:-	0.144117	0.047952	0.703687	0.676392	0.828383	0.860416	0.813671	sig
Lchi07139-gene;A5:Chr16:2043785-2043850:2043748-2043850:+	-0.736458	0.022644	0.551805	0.921618	0.000231326	0.000280751	0.000248019	sig
Lchi07139-gene;RI:Chr16:2043494:2043748-2043850:2043977:+	-0.775386	0.022644	0.633093	0.91768	0	0	0	sig
Lchi07139-gene;SE:Chr16:2033546-2033639:2033730-2034035:+	0.852462	0.021978	0.252739	0.041831	0.999769	0.999719	0.999752	sig
Lchi07149-gene;SE:Chr16:2323127-2323382:2323438-2324726:+	0.291629	0.020979	0.57158	0.58781	0.82719	0.882845	0.903938	sig
Lchi07164-gene;A3:Chr16:2812129-2818819:2812129-2818853:+	0.132278	0.044955	0.232145	0.19469	0.331518	0.340272	0.365295	sig
Lchi07167-gene;A5:Chr16:2888299-2900057:2888299-2900569:-	0.237761	0.018981	0.442319	0.502979	0.758756	0.694821	0.677654	sig
Lchi07180-gene;A5:Chr16:3280468-3280551:3280446-3280551:+	-0.0537301	0.0454545	0.913164	0.862611	0.848079	0.792799	0.861594	sig
Lchi07223-gene;A5:Chr16:5009955-5012462:5009955-5012465:-	0.14106	0.0134865	0.753379	0.753102	0.902343	0.910273	0.870286	sig
Lchi07231-gene;A5:Chr16:5313241-5313828:5313241-5313863:-	-0.2079	0.044955	0.919519	0.944351	0.747834	0.634914	0.789357	sig
Lchi07243-gene;SE:Chr16:6016120-6016282:6016352-6016460:+	-0.301068	0.02997	0.828102	0.000193447	0.0841159	0.187487	0.0676367	sig
Lchi07249-gene;RI:Chr16:6268752:6268947-6270187:6271679:+	0.603522	0.011988	0.206195	0.234312	0.753833	1	0.717492	sig
Lchi07252-gene;A3:Chr16:6352544-6353571:6352544-6353587:+	-0.152203	0.00974026	0.420962	0.522664	0.34843	0.26709	0.34331	sig
Lchi07252-gene;MX:Chr16:6352544-6353177:6353301-6353587:6352544-6353355:6353457-6353587:+	-0.851195	0	1	0.958911	0.153463	0	0.231318	sig
Lchi07252-gene;RI:Chr16:6353587:6354497-6354564:6354806:+	0.703434	0	0.269395	0.269142	1	0.918162	0.999945	sig
Lchi07252-gene;SE:Chr16:6352544-6353177:6353301-6353587:+	-0.218687	0.003996	0.224187	0.231353	0.00950976	0	0.0177399	sig
Lchi07267-gene;A5:Chr18:66330002-66334055:66330002-66334056:-	0.2543	0.000499501	0.235712	0.177851	0.419049	0.483222	0.480973	sig
Lchi07296-gene;A3:Chr18:65427016-65428298:65427016-65428836:+	0.196086	0.024975	0.0523933	0.0277401	0.16943	0.275185	0.263843	sig
Lchi07299-gene;RI:Chr18:65322961:65323331-65323750:65324005:-	0.36624	0.00899101	0.314284	0.344846	0.731006	0.777363	0.579043	sig
Lchi07299-gene;RI:Chr18:65334257:65334454-65335240:65335331:-	-0.293204	0.00999001	0.921697	1	0.750798	0.692731	0.559405	sig
Lchi07305-gene;SE:Chr18:65066461-65066935:65067003-65067278:-	0.333333	0.041958	0	0	0	1	0	sig
Lchi07305-gene;SE:Chr18:65066461-65067278:65067346-65067635:-	-0.380518	0.00799201	0.714611	0.429563	0.161234	0	0.413473	sig
Lchi07307-gene;SE:Chr18:64946924-64947752:64947820-64948110:-	0.172809	0.032967	0	0	0.116954	0.158632	0.24284	sig
Lchi07309-gene;RI:Chr18:64845543:64846782-64847891:64849292:-	-0.386987	0.032967	1	1	0.458056	0.74487	0.636114	sig
Lchi07316-gene;SE:Chr18:64581200-64585701:64585933-64586063:-	0.700426	0.00799201	0.0109026	0.032673	0.759697	0.516313	0.890631	sig
Lchi07345-gene;A5:Chr18:63031701-63031807:63031701-63032684:-	0.20128	0.035964	0.108373	0.114262	0.293492	0.293326	0.350974	sig
Lchi07346-gene;SE:Chr18:62990368-63002697:63002735-63005044:+	0.35598	0.0014985	0.0256599	0.0481616	0.31224	0.371446	0.494987	sig
Lchi07378-gene;SE:Chr18:61594438-61594922:61595067-61595397:-	-0.0305796	0.0484515	0.0474805	0.0627954	0.0194823	0.0309326	0.0232603	sig
Lchi07399-gene;A5:Chr18:60898472-60900048:60898472-60900052:-	-0.141281	0.00599401	0.206691	0.124396	0.037218	0.0142734	0.0212968	sig
Lchi07399-gene;RI:Chr18:60898362:60898472-60900048:60900173:-	0.430374	0.00599401	0.0917229	0.179766	0.43945	0.681926	0.57698	sig
Lchi07399-gene;SE:Chr18:60898472-60899812:60899816-60900048:-	0.56769	0.00599401	0.23739	0.25772	0.752659	0.861494	0.831582	sig
Lchi07411-gene;RI:Chr18:60378760:60378888-60380920:60380988:+	0.410466	0.00999001	0.134444	0.258898	0.576663	0.652304	0.592443	sig
Lchi07433-gene;A3:Chr18:59712224-59712336:59712224-59712341:+	-0.145792	0.035964	0.395668	0.468526	0.324208	0.300494	0.234214	sig
Lchi07452-gene;A5:Chr18:59013644-59014500:59013644-59014546:-	-0.48399	0.002997	1	0.976231	0.442383	0.551591	0.518404	sig
Lchi07467-gene;A3:Chr12:68600682-68601435:68600673-68601435:-	-0.126319	0.027972	0.179865	0.318393	0.0963971	0.154868	0.117166	sig
Lchi07474-gene;A3:Chr12:68805158-68806909:68805158-68806994:+	-0.176306	0.023976	0.999914	0.93406	0.849986	0.718864	0.803193	sig
Lchi07518-gene;A3:Chr12:69931403-69932614:69931399-69932614:-	-0.108648	0.03996	0.862156	0.810461	0.810329	0.740828	0.631825	sig
Lchi07518-gene;RI:Chr12:69931294:69931403-69932614:69932838:-	0.143258	0.03996	0.0326028	0.0551897	0.162681	0.18557	0.213211	sig
Lchi07536-gene;A3:Chr12:70367464-70367625:70367464-70367629:+	0.154973	0.0114885	0.339694	0.291945	0.486269	0.387107	0.539002	sig
Lchi07543-gene;RI:Chr12:70681576:70681662-70682112:70682277:+	0.35048	0.0314685	0.338437	0.285738	0.64857	0.625565	0.713568	sig
Lchi07543-gene;SE:Chr12:70646103-70646445:70646679-70651560:+	-0.388618	0.027972	1	0.973932	0.584659	0.550956	0.659427	sig
Lchi07554-gene;A3:Chr12:70900209-70900603:70900172-70900603:-	-0.206269	0.024975	0.50578	0.425573	0.256938	0.234626	0.286658	sig
Lchi07556-gene;RI:Chr12:70961322:70962158-70963429:70964233:-	0.490248	0.013986	0.399113	0.351627	1	0.666616	0.930237	sig
Lchi07570-gene;A5:Chr12:71352426-71352520:71352426-71352524:-	0.898104	0.00499501	0.0524379	0.151354	1	1	1	sig
Lchi07570-gene;SE:Chr12:71351341-71351449:71351557-71352308:-	-0.8973	0.00499501	0.947186	0.847414	0	0	0	sig
Lchi07573-gene;A3:Chr12:71410266-71410429:71410266-71410447:+	0.393898	0.00699301	0	0.134922	0.53248	0.385848	0.46575	sig
Lchi07582-gene;A3:Chr12:71568247-71568324:71568247-71568345:+	0.400999	0.0114885	0.187658	0.167216	0.658514	0.697571	0.379222	sig
Lchi07589-gene;RI:Chr12:71680987:71681736-71682546:71683517:-	0.487816	0.0224775	0.0793588	0.0801392	0.603614	0.666384	0.432698	sig
Lchi07595-gene;RI:Chr12:71837313:71837924-71838476:71839319:-	0.294775	0.045954	0.700097	0.710354	1	1	1	sig
Lchi07598-gene;SE:Chr12:71948067-71948156:71948300-71949030:+	-0.662439	0.031968	1	0.407514	0	0.123953	0	sig
Lchi07598-gene;SE:Chr12:71948067-71948184:71948300-71949030:+	-0.119248	0.031968	1	0.986419	0.859688	0.849097	0.9131	sig
Lchi07633-gene;A3:Chr06:76092890-76093044:76092873-76093044:-	-0.512593	0.024975	0.775153	0.999679	0.312588	0.0605699	0.751311	sig
Lchi07633-gene;SE:Chr06:76092890-76093044:76093296-76093439:-	-0.271836	0.034965	0.393304	0.524089	0.201548	0.00109995	0.357933	sig
Lchi07634-gene;SE:Chr06:75961920-75995612:75995747-75997354:-	0.623191	0	0.110767	0.354578	0.826569	0.86937	0.871651	sig
Lchi07651-gene;A3:Chr06:74255630-74255717:74255630-74255722:+	0.159128	0.012987	0.633525	0.653844	0.803092	0.815586	0.78976	sig
Lchi07655-gene;RI:Chr06:73840343:73841173-73841277:73841633:+	0.491408	0.026973	0	0.0757743	0.477641	0.48219	0.628054	sig
Lchi07677-gene;SE:Chr06:71569271-71570168:71570267-71574765:+	0.280077	0.044955	0	0	0.260376	0.221577	0.358278	sig
Lchi07684-gene;A3:Chr06:71058115-71092981:71058041-71092981:-	0.638637	0.016983	0.122467	0.243864	0.999809	0.817446	0.648154	sig
Lchi07684-gene;A5:Chr06:71058041-71091929:71058041-71092977:-	-0.433781	0.041292	1	0.860123	0.386901	0.39853	0.70341	sig
Lchi07684-gene;A5:Chr06:71058041-71091929:71058041-71092981:-	0.40865	0.0311688	0.180922	0.429239	0.999544	0.648926	0.492719	sig
Lchi07684-gene;A5:Chr06:71058041-71092977:71058041-71092981:-	0.620975	0.016983	0	0.108973	0.999712	0.736123	0.290549	sig
Lchi07684-gene;RI:Chr06:71092981:71093053-71093137:71093733:-	-0.607366	0.016983	0.999534	0.878482	0.000330055	0.335842	0.658753	sig
Lchi07684-gene;SE:Chr06:71058041-71091929:71092790-71092981:-	0.607366	0.016983	0.000466289	0.121518	0.99967	0.664158	0.341247	sig
Lchi07787-gene;RI:Chr06:61387960:61389512-61391342:61391470:-	-0.96614	0.02997	1	0.999447	0.0223134	0.0222546	0.0561833	sig
Lchi07797-gene;A3:Chr06:61046648-61046885:61046648-61046889:+	0.186891	0.015984	0.590663	0.679313	0.818931	0.839729	0.806977	sig
Lchi07808-gene;A3:Chr06:60007014-60007628:60005276-60007628:-	-0.312555	0.0024975	0.881874	0.806825	0.561772	0.562547	0.471067	sig
Lchi07833-gene;A3:Chr10:54900561-54900650:54900561-54900661:+	0.226716	0.0404595	0.321278	0.298039	0.589035	0.509052	0.511036	sig
Lchi07833-gene;RI:Chr10:54902983:54903409-54903575:54904039:+	0.267593	0.0404595	0.340652	0.331886	0.655856	0.576934	0.578795	sig
Lchi07871-gene;A3:Chr10:56363695-56364837:56363695-56364889:+	-0.400615	0.0314685	0.661291	0.630243	0.114705	0.278171	0.342579	sig
Lchi07871-gene;A3:Chr10:56363695-56364837:56363695-56365203:+	-0.635284	0.0202298	1	0.604805	0.072792	0.119964	0.3086	sig
Lchi07871-gene;A3:Chr10:56363695-56364889:56363695-56365203:+	-0.369891	0.0344655	1	0.473093	0.377302	0.261301	0.461364	sig
Lchi07871-gene;RI:Chr10:56363547:56363695-56364837:56365484:+	0.771159	0.0202298	0.00015983	0	0.920014	0.795656	0.598047	sig
Lchi07871-gene;RI:Chr10:56363547:56363695-56364889:56365484:+	0.544926	0.0314685	0.000312002	0	0.598442	0.600083	0.43672	sig
Lchi07871-gene;SE:Chr10:56350078-56352315:56352551-56353621:+	-0.256841	0.0314685	0.878479	0.892178	0.696688	0.572705	0.61607	sig
Lchi07873-gene;SE:Chr10:56510408-56510499:56510561-56511297:-	0.55001	0.00599401	0.0984598	0.234124	0.562157	0.932987	0.65376	sig
Lchi07881-gene;A5:Chr10:56888134-56888236:56888071-56888236:+	0.381916	0.03996	0.453431	0	0.575313	0.619065	0.631516	sig
Lchi07883-gene;A3:Chr10:56976486-56976702:56976486-56976953:+	0.267615	0.02997	0.0665725	0.0720307	0.370621	0.304233	0.335895	sig
Lchi07883-gene;RI:Chr10:56976702:56976834-56976953:56977483:+	0.861728	0.023976	0	0	0.788627	1	0.796556	sig
Lchi07883-gene;SE:Chr10:56969725-56969972:56970028-56976332:+	-0.288744	0.02997	0.927712	0.957371	0.525571	0.703568	0.732252	sig
Lchi07890-gene;A5:Chr10:57215374-57215574:57215347-57215574:+	-0.798608	0.012987	0.940743	0.948285	0.121156	0.212273	0.10429	sig
Lchi07900-gene;A3:Chr10:57701631-57718783:57701626-57718783:-	0.392775	0.001998	0.00852686	0.000627816	0.000222873	0.248122	0.943712	sig
Lchi07900-gene;SE:Chr10:57701345-57701609:57701626-57718783:-	-0.219375	0.025308	0.943354	0.928511	0.898281	0.919227	0.332163	sig
Lchi07900-gene;SE:Chr10:57701345-57701609:57701631-57718783:-	0.494848	0.025308	0.125281	0.00809325	0.00196477	0.78972	0.892921	sig
Lchi07963-gene;A5:Chr10:60274025-60274194:60274024-60274194:+	0.119211	0.0404595	0.706505	0.805235	0.861414	0.880885	0.882943	sig
Lchi07980-gene;A3:Chr10:61155673-61156589:61152304-61156589:-	0.245901	0.025974	0.102657	0.0964949	0.274815	0.367811	0.393805	sig
Lchi07980-gene;A3:Chr10:61160528-61160608:61160525-61160608:-	0.198301	0.025974	0.0495999	0.0262508	0.37286	0.152458	0.18336	sig
Lchi07985-gene;RI:Chr10:61296356:61296836-61297187:61297579:-	0.187443	0.02997	0.109908	0.103704	0.256478	0.237611	0.388658	sig
Lchi08027-gene;A3:Chr15:11154547-11159410:11154547-11159442:+	-0.264855	0.00999001	0.526964	0.469258	0.199918	0.284543	0.215308	sig
Lchi08032-gene;RI:Chr15:10959576:10959644-10960876:10961510:+	0.0905374	0.0394605	0.0547425	0.0706339	0.131966	0.159118	0.168593	sig
Lchi08032-gene;SE:Chr15:10954494-10958743:10958808-10959576:+	0.0738201	0.0394605	0.854626	0.936238	0.976853	0.938593	0.99231	sig
Lchi08051-gene;A3:Chr15:9951148-9968885:9951130-9968885:-	0.999509	0.00599401	0	0.000832367	0.999857	1	0.999919	sig
Lchi08074-gene;A3:Chr15:9150525-9150639:9150525-9150784:+	-0.313663	0.00799201	0.924692	0.853223	0.59612	0.548328	0.581436	sig
Lchi08074-gene;RI:Chr15:9149821:9150525-9150639:9151163:+	0.227037	0.00799201	0.0859382	0.100381	0.29815	0.275894	0.386548	sig
Lchi08076-gene;A3:Chr15:9105679-9105787:9105679-9105942:+	0.460084	0.041958	0.140311	0.553131	0.84611	0.857184	0.71712	sig
Lchi08076-gene;SE:Chr15:9096490-9097860:9097930-9098954:+	-0.314695	0.017982	0.94915	0.75992	0.547073	0.456036	0.616414	sig
Lchi08076-gene;SE:Chr15:9096490-9097860:9097939-9098954:+	-0.535759	0.0314685	0.871985	0.554739	0.229119	0.144917	0.158773	sig
Lchi08086-gene;A5:Chr15:8467365-8468478:8466948-8468478:+	0.15799	0.041958	0.556293	0.55665	0.724104	0.701321	0.717959	sig
Lchi08088-gene;A3:Chr15:8393429-8397560:8393429-8397588:+	-0.159965	0.0494505	0.782671	0.773635	0.622494	0.612318	0.619752	sig
Lchi08089-gene;RI:Chr15:8174644:8175990-8176419:8176953:-	0.204573	0.0487013	0.790156	0.749013	0.948232	0.97497	0.99927	sig
Lchi08089-gene;SE:Chr15:8178187-8178328:8178350-8179738:-	0.502034	0.0487013	0.20251	0.138079	0.479918	0.858922	0.678144	sig
Lchi08110-gene;A5:Chr15:7293342-7295617:7293342-7295620:-	0.20651	0.00499501	0.562951	0.529542	0.761021	0.806584	0.690664	sig
Lchi08114-gene;A3:Chr15:7171075-7172150:7171030-7172150:-	0.215823	0.021978	0.146772	0.119519	0.33721	0.203654	0.50604	sig
Lchi08116-gene;RI:Chr15:7121367:7121539-7121787:7121898:+	0.283384	0.002997	0.177201	0.110322	0.327795	0.475386	0.478255	sig
Lchi08132-gene;RI:Chr15:6764289:6764347-6764589:6764771:-	0.266613	0.020979	0.0631627	0.0607915	0.283712	0.415448	0.28661	sig
Lchi08147-gene;A5:Chr15:44061660-44061793:44061660-44061839:-	-0.0906953	0.0247253	0.912968	0.886772	0.818322	0.79689	0.812312	sig
Lchi08147-gene;RI:Chr15:44058041:44059154-44061365:44061660:-	0.359079	0.0134865	0.100706	0.326999	0.646427	0.554529	0.517836	sig
Lchi08159-gene;RI:Chr15:44819563:44819639-44820527:44820659:-	0.416195	0.023976	0.173259	0.390839	0.780048	0.708297	0.606386	sig
Lchi08173-gene;A3:Chr15:46866503-46867950:46866488-46867950:-	-0.206658	0.0202298	0.435698	0.40811	0.207572	0.223593	0.214573	sig
Lchi08173-gene;RI:Chr15:46837674:46838346-46838401:46838660:-	0.202278	0.0202298	0.497055	0.507055	0.697175	0.694936	0.72089	sig
Lchi08173-gene;RI:Chr15:46839271:46839663-46839753:46839913:-	-0.11406	0.0374625	0.866624	0.828137	0.686537	0.734752	0.778671	sig
Lchi08173-gene;SE:Chr15:46841163-46843886:46843965-46863796:-	0.0886156	0.0415834	0.430596	0.419791	0.477879	0.509345	0.554203	sig
Lchi08174-gene;SE:Chr15:46902671-46922723:46922852-46923306:-	-0.0762765	0.041958	0.947303	0.961095	0.877838	0.916694	0.839237	sig
Lchi08209-gene;RI:Chr15:48823379:48823904-48824915:48833097:-	-0.300736	0.0404595	0.880366	0.47274	0.359014	0.251415	0.517022	sig
Lchi08215-gene;RI:Chr15:49033346:49033770-49034198:49034949:+	0.603269	0.044955	0.368544	0.307537	1	0.920163	0.903766	sig
Lchi08224-gene;A5:Chr15:49503890-49503995:49503869-49503995:+	0.378911	0.03996	0.0936728	0.116299	0.504327	0.477809	0.469555	sig
Lchi08224-gene;RI:Chr15:49502078:49502535-49503233:49503336:+	0.378911	0.03996	0.0936728	0.116299	0.504327	0.477809	0.469555	sig
Lchi08224-gene;SE:Chr15:49460358-49460563:49460698-49461303:+	0.559763	0.01998	0.470965	0.409497	0.999983	1	1	sig
Lchi08224-gene;SE:Chr15:49499674-49499970:49500175-49502078:+	-0.485429	0.03996	0.906327	0.883701	0.495673	0.429302	0.30378	sig
Lchi08232-gene;A3:Chr15:49603021-49603997:49603005-49603997:-	-0.2884	0.038295	0.324603	0.430453	0	0.141743	0.125642	sig
Lchi08232-gene;A3:Chr15:49603025-49603997:49603005-49603997:-	-0.226514	0.014985	0.903245	0.930804	0.708857	0.669286	0.693389	sig
Lchi08232-gene;RI:Chr15:49590144:49590689-49590818:49591154:-	0.314934	0.0262238	0.717123	0.504717	0.877865	0.931406	0.968291	sig
Lchi08239-gene;A3:Chr15:49923758-49926247:49923758-49926317:+	-0.612907	0.021978	0.809736	0.957122	0.243655	0.282117	0.285795	sig
Lchi08241-gene;A5:Chr15:49992921-50017955:49992909-50017955:+	-0.0892294	0.0294705	0.946421	0.923327	0.843804	0.840862	0.852268	sig
Lchi08248-gene;A5:Chr15:50371220-50373940:50371124-50373940:+	-0.318057	0.0224775	0.771364	0.801618	0.631217	0.3786	0.395484	sig
Lchi08248-gene;SE:Chr15:50371220-50371328:50371381-50373940:+	0.350005	0.0224775	0.214918	0.129324	0.376247	0.583092	0.607038	sig
Lchi08321-gene;SE:Chr08:77731527-77732161:77734355-77734977:-	-0.143551	0.048951	0.986577	0.995134	0.909792	0.834174	0.797948	sig
Lchi08323-gene;A3:Chr08:77798978-77807366:77798978-77807373:+	0.693126	0.0034965	0.232319	0.229671	0.855448	0.978641	0.938275	sig
Lchi08323-gene;A3:Chr08:77807444-77807623:77807444-77807647:+	-0.379975	0.02331	0.872798	0.706066	0.505043	0.286718	0.436609	sig
Lchi08323-gene;A3:Chr08:77807764-77809895:77807764-77809947:+	0.365782	0.02331	0.600434	0.44626	0.86362	0.869977	0.933791	sig
Lchi08333-gene;A3:Chr08:78037778-78042998:78037778-78043016:+	-0.189296	0.0427073	0.241215	0.391979	0.146393	0.119664	0.115847	sig
Lchi08333-gene;A3:Chr08:78037778-78043016:78037778-78043035:+	0.151137	0.0427073	0.90783	0.728395	0.963964	0.964922	0.978862	sig
Lchi08333-gene;A3:Chr08:78048742-78049077:78048742-78049137:+	-0.161539	0.0427073	0.252652	0.397857	0.0732591	0.236292	0.181595	sig
Lchi08333-gene;A5:Chr08:78044526-78047383:78044458-78047383:+	-0.184179	0.0427073	0.370211	0.252764	0.12916	0.124668	0.128097	sig
Lchi08334-gene;RI:Chr08:78056839:78058148-78058612:78058721:-	0.715369	0	0.109736	0.0985508	0.996382	0.656595	0.80556	sig
Lchi08334-gene;SE:Chr08:78058148-78058612:78058721-78061802:-	-0.327871	0.00724276	0.409606	0.322017	0.000489478	0.059979	0.0533533	sig
Lchi08335-gene;A3:Chr08:78083680-78083852:78083680-78084029:+	-0.0674183	0.027972	0.0813875	0.0994083	0.0193575	0.0254527	0.0241287	sig
Lchi08337-gene;A3:Chr08:78130338-78130850:78130338-78130902:+	0.102586	0.0264735	0.0318946	0.010523	0.146868	0.0491271	0.175389	sig
Lchi08339-gene;A5:Chr08:78206819-78207254:78206669-78207254:+	-0.526625	0.0044955	0.95719	1	0.672908	0.356122	0.326881	sig
Lchi08339-gene;A5:Chr08:78206828-78207254:78206669-78207254:+	-0.198493	0.0407592	0.952432	1	0.878557	0.721889	0.732724	sig
Lchi08339-gene;A5:Chr08:78206828-78207254:78206819-78207254:+	0.358122	0.00674326	0.472435	0.446291	0.778589	0.824348	0.849517	sig
Lchi08339-gene;RI:Chr08:78203943:78204181-78204354:78204561:+	-0.60299	0.00674326	0.778161	0.759235	0.257609	0.00686688	0.232648	sig
Lchi08339-gene;RI:Chr08:78205909:78206819-78207254:78208061:+	0.798981	0	0.0123129	0.0620745	0.83395	0.83592	0.838656	sig
Lchi08341-gene;RI:Chr08:78239793:78239868-78241150:78241325:-	0.161093	0.044955	0.0428268	0.0419499	0.20335	0.161788	0.245306	sig
Lchi08341-gene;RI:Chr08:78239793:78239896-78241148:78241325:-	0.207253	0.044955	0.100868	0.127671	0.329518	0.305261	0.329786	sig
Lchi08347-gene;A3:Chr08:78412933-78413006:78412933-78413080:+	0.129882	0.0244755	0.499949	0.632043	0.617584	0.69458	0.775471	sig
Lchi08348-gene;RI:Chr08:78434852:78434917-78435157:78436127:+	0.431901	0.011988	0.427038	0.659301	0.92536	1	0.999851	sig
Lchi08349-gene;SE:Chr08:78479236-78491232:78491402-78491930:-	0.154395	0.014985	0.375396	0.276493	0.419373	0.497706	0.523942	sig
Lchi08361-gene;A5:Chr08:78762169-78763291:78762049-78763291:+	0.187625	0.011988	0	0	0.200009	0.132302	0.230564	sig
Lchi08361-gene;A5:Chr08:78762169-78763291:78762164-78763291:+	1	0	0	0	1	1	1	sig
Lchi08366-gene;A3:Chr08:79053296-79053420:79053296-79054074:+	0.207737	0.0227273	0.534545	0.712262	0.857339	0.916087	0.719994	sig
Lchi08366-gene;A3:Chr08:79053296-79053718:79053296-79054074:+	0.290722	0.012987	0.393902	0.670094	0.85113	0.8984	0.718631	sig
Lchi08380-gene;A3:Chr08:79404870-79411002:79404870-79411013:+	-0.185486	0.020979	0.967215	0.955864	0.795268	0.658123	0.874769	sig
Lchi08380-gene;MX:Chr08:79401406-79401629:79402826-79404788:79401406-79404677:79404679-79404788:+	0.367526	0.020979	0.0427416	0.0562948	0.243341	0.676771	0.331019	sig
Lchi08380-gene;SE:Chr08:79401406-79404677:79404679-79404788:+	-0.399965	0	0.604671	0.454852	0.211751	0.0384229	0.139218	sig
Lchi08396-gene;A5:Chr08:79685977-79687562:79685977-79687577:-	0.565825	0.00599401	0.447544	0.390217	0.986471	0.984807	0.982839	sig
Lchi08396-gene;RI:Chr08:79687577:79687693-79687772:79687826:-	1	0	0	0	1	1	1	sig
Lchi08400-gene;SE:Chr08:79783662-79785156:79785379-79786291:+	-0.961861	0.001998	1	0.999968	0.0450831	0.0291678	0.0401186	sig
Lchi08409-gene;A3:Chr08:80193240-80194379:80193240-80194382:+	-0.164429	0.0384615	0.720854	0.704811	0.540799	0.557212	0.547199	sig
Lchi08410-gene;A3:Chr08:80208872-80210186:80208864-80210186:-	0.592531	0.00849151	0.574849	0.239799	0.999826	0.999846	0.999891	sig
Lchi08426-gene;A5:Chr08:80676748-80679067:80676748-80679101:-	0.234274	0.017982	0.498043	0.378568	0.73235	0.602972	0.682418	sig
Lchi08428-gene;A3:Chr08:80768751-80769671:80768646-80769671:-	-0.628121	0.017982	0.794867	0.752421	0.172952	0.168438	0.09518	sig
Lchi08428-gene;RI:Chr08:80768577:80768751-80769671:80769792:-	0.51753	0.017982	0.116696	0.0218031	0.422475	0.551915	0.785949	sig
Lchi08429-gene;A3:Chr08:80781131-80782393:80781131-80782409:+	-0.911985	0.00999001	1	1	0.0384493	0.094032	0.131564	sig
Lchi08435-gene;RI:Chr08:80955197:80955404-80956967:80957119:+	0.410741	0.0034965	0.234172	0.204953	0.672591	0.708074	0.510247	sig
Lchi08439-gene;A3:Chr08:81022251-81023621:81022251-81023691:+	-0.130295	0.0337163	1	0.93115	0.905218	0.857563	0.74306	sig
Lchi08439-gene;RI:Chr08:81050347:81050646-81050954:81051326:+	0.175501	0.0337163	0.293469	0.24386	0.538875	0.399388	0.394234	sig
Lchi08440-gene;A3:Chr08:81098235-81098361:81098235-81098739:+	-0.31015	0.0474525	0.544691	0.177588	0.0526212	0.0506093	0.0497371	sig
Lchi08440-gene;SE:Chr08:81098235-81098361:81098439-81098739:+	-0.17899	0.0474525	0.7557	0.624098	0.492512	0.523121	0.517095	sig
Lchi08442-gene;A5:Chr08:81135021-81135166:81134902-81135166:+	-0.352747	0	0.740579	0.72268	0.420151	0.222524	0.493972	sig
Lchi08452-gene;A5:Chr08:81406507-81410439:81406507-81410459:-	-0.105991	0.0454545	0.829151	0.8873	0.755408	0.756575	0.744721	sig
Lchi08455-gene;A3:Chr08:81545927-81548313:81545927-81548623:+	-0.197346	0.0442058	0.258958	0.258944	0.11258	0.0365721	0.0356625	sig
Lchi08455-gene;A5:Chr08:81545927-81548623:81545836-81548623:+	0.270614	0.023976	0.71668	0.426408	0.708729	0.93812	0.879625	sig
Lchi08478-gene;A3:Chr15:70948984-70955094:70948984-70955346:+	0.156057	0.027972	0	0	0.0755288	0.159827	0.232816	sig
Lchi08489-gene;A5:Chr15:71222965-71223528:71222965-71223702:-	-0.276215	0.0357143	0.818639	0.724261	0.502983	0.462636	0.520084	sig
Lchi08489-gene;SE:Chr15:71215284-71222862:71222965-71223528:-	0.424992	0.00649351	0.659095	0.476909	0.992649	0.986332	1	sig
Lchi08495-gene;SE:Chr15:71397236-71402860:71402946-71404298:-	-0.166728	0.0104895	0.921025	0.909012	0.736624	0.748945	0.759301	sig
Lchi08516-gene;A5:Chr15:71950449-71950551:71950449-71950554:-	0.412953	0.0404595	0.0555545	0.0539014	0.386171	0.194172	0.8227	sig
Lchi08518-gene;MX:Chr15:71967485-71969251:71969376-71976769:71967485-71971515:71971595-71976769:-	-0.723188	0.041958	1	0.986071	0.086746	0.260638	0.462157	sig
Lchi08525-gene;A3:Chr15:72181804-72186110:72181767-72186110:-	-0.169101	0.047952	0.798203	0.800168	0.746599	0.540442	0.603214	sig
Lchi08536-gene;A5:Chr15:72439649-72444579:72439649-72444580:-	0.07895	0.0264735	0.0470438	0.0421527	0.10365	0.129145	0.13785	sig
Lchi08542-gene;RI:Chr15:72610943:72611082-72612545:72612622:+	0.0799535	0.031968	0.0432138	0.0341993	0.130965	0.110824	0.114191	sig
Lchi08546-gene;A5:Chr15:72650784-72650882:72650784-72650890:-	1	0	0	0	1	1	1	sig
Lchi08550-gene;RI:Chr15:72826530:72826941-72829321:72829415:-	0.449932	0.0164835	0.260049	0.220308	0.650758	0.640694	0.778879	sig
Lchi08550-gene;SE:Chr15:72826941-72829321:72829415-72832206:-	-0.403749	0.010989	0.67636	0.494714	0.264106	0.140608	0.14065	sig
Lchi08565-gene;RI:Chr15:73162208:73162329-73163133:73163704:+	0.409441	0.015984	0.321629	0.546249	0.815027	0.793014	0.922098	sig
Lchi08570-gene;RI:Chr15:73320701:73320842-73321441:73322200:+	0.314237	0.014985	0.143353	0.20933	0.5092	0.30403	0.658505	sig
Lchi08586-gene;A5:Chr15:73631102-73632311:73631102-73632462:-	0.316965	0.0194805	0.628237	0.114056	0.706243	0.701875	0.656216	sig
Lchi08586-gene;SE:Chr15:73627846-73627925:73627953-73628594:-	-0.332399	0.0194805	0.371763	0.885944	0.281475	0.282971	0.324918	sig
Lchi08588-gene;RI:Chr15:73695555:73695638-73696373:73696483:+	0.0623664	0.016983	0.0475339	0.0712183	0.111398	0.139847	0.113983	sig
Lchi08589-gene;SE:Chr15:73706321-73706515:73706613-73706816:-	-0.828269	0	0.943686	0.971731	0.142527	0.0946262	0.151166	sig
Lchi08602-gene;A3:Chr15:74038287-74038423:74038287-74038470:+	0.365894	0.0434565	0.627502	0.546723	0.922202	0.936863	0.999952	sig
Lchi08602-gene;A3:Chr15:74038287-74038423:74038287-74040648:+	0.426574	0.017982	0.421497	0.250655	0.626238	0.902371	0.759341	sig
Lchi08602-gene;SE:Chr15:74038287-74038470:74041026-74044241:+	-0.554283	0.017982	0.902729	0.240634	0.0517974	0.000336869	5.94e-05	sig
Lchi08602-gene;SE:Chr15:74038287-74040648:74041026-74044241:+	-0.517785	0.017982	0.956029	0.53514	0.315706	0.0847895	0.282903	sig
Lchi08618-gene;MX:Chr15:74312560-74312743:74312788-74313506:74312560-74313254:74313387-74313506:+	-0.0893042	0.0494505	0.429575	0.566553	0.412615	0.417991	0.395674	sig
Lchi08618-gene;RI:Chr15:74313506:74313525-74313582:74313679:+	-0.0893042	0.0494505	0.429575	0.566553	0.412615	0.417991	0.395674	sig
Lchi08621-gene;A5:Chr15:74386203-74387243:74386203-74387259:-	0.108072	0.01998	0.912309	0.850356	0.992015	0.991613	0.984587	sig
Lchi08677-gene;RI:Chr02:19165195:19165298-19166973:19167117:-	-0.392873	0.013986	0.323771	0.584343	0.0669806	0.0689205	0.0476521	sig
Lchi08677-gene;RI:Chr02:19167759:19167817-19167952:19168430:-	-0.572075	0.00874126	0.534829	0.774258	0.0692973	0.0583834	0.119725	sig
Lchi08677-gene;SE:Chr02:19165298-19165795:19165883-19166973:-	-0.502863	0.00874126	0.395925	0.77415	0.0692973	0.0576846	0.119542	sig
Lchi08687-gene;A5:Chr02:18688477-18688543:18688455-18688543:+	0.211745	0.017982	5.85e-05	0	0.176805	0.213382	0.245134	sig
Lchi08695-gene;A3:Chr02:18332562-18338367:18332528-18338367:-	-0.3368	0.044955	0.392961	0.465634	5.74e-05	0.0411794	0.236255	sig
Lchi08695-gene;A3:Chr02:18338794-18339288:18338591-18339288:-	0.402619	0.0464535	0.58566	0.609102	1	1	1	sig
Lchi08695-gene;RI:Chr02:18338367:18338591-18339288:18339621:-	0.656542	0.044955	0.344975	0.341941	1	1	1	sig
Lchi08696-gene;A3:Chr02:18286347-18286427:18286347-18286438:+	-0.326679	0.002997	0.436374	0.39207	0.104224	0.0284274	0.12998	sig
Lchi08699-gene;RI:Chr02:18180490:18180607-18182308:18185185:+	0.393139	0.0134865	0.205193	0.152323	0.510455	0.562757	0.642481	sig
Lchi08715-gene;A5:Chr02:17309612-17309709:17309612-17309724:-	0.35114	0.01998	0.38189	0.320215	0.70775	0.699683	0.699144	sig
Lchi08715-gene;RI:Chr02:17304378:17304810-17304926:17305078:-	0.476264	0.00499501	0.482677	0.427701	0.794384	1	0.999976	sig
Lchi08762-gene;A5:Chr02:15060049-15060129:15060049-15062286:-	0.115188	0.0482517	0.00495102	0.0281682	0.109361	0.122225	0.163656	sig
Lchi08762-gene;A5:Chr02:15072119-15072269:15072119-15072989:-	-0.867764	0.0482517	1	1	0.110126	0.180202	0.106381	sig
Lchi08762-gene;A5:Chr02:15080129-15081620:15080129-15081892:-	0.116986	0.048514	0.0278284	0.080175	0.195099	0.143647	0.174219	sig
Lchi08762-gene;RI:Chr02:15058662:15058765-15058877:15058945:-	0.0918758	0.048514	0.00948348	0.00874025	0.108038	0.0890303	0.105895	sig
Lchi08762-gene;RI:Chr02:15079704:15080129-15081620:15081972:-	0.889754	0.0482517	0.220492	0	1	1	1	sig
Lchi08762-gene;RI:Chr02:15081620:15081803-15081892:15082106:-	0.928736	0	0	0.0388944	0.950423	0.939356	0.954769	sig
Lchi08762-gene;SE:Chr02:15060049-15060129:15060236-15062286:-	0.127482	0.0482517	0.00873869	0.00397357	0.0985083	0.124807	0.1782	sig
Lchi08762-gene;SE:Chr02:15072119-15072269:15072342-15072989:-	-0.112766	0.048514	1	1	0.876048	0.907767	0.877886	sig
Lchi08806-gene;A3:Chr02:12967179-12971543:12967010-12971543:-	0.175656	0.02997	0.405185	0.3149	0.453807	0.506913	0.646375	sig
Lchi08808-gene;A3:Chr02:12812766-12820834:12812762-12820834:-	0.197849	0.031968	0.606347	0.485518	0.746985	0.710767	0.773593	sig
Lchi08834-gene;A3:Chr06:20658538-20659906:20658136-20659906:-	-0.144084	0.0347985	0.96068	0.970521	0.814294	0.808362	0.841893	sig
Lchi08834-gene;RI:Chr06:20657444:20657531-20658033:20658538:-	0.101232	0.0472527	0.0294398	0.0186985	0.122537	0.116889	0.136477	sig
Lchi08834-gene;RI:Chr06:20658033:20658136-20658396:20658538:-	0.0947779	0.0472527	0.457269	0.554114	0.578143	0.571007	0.652258	sig
Lchi08834-gene;SE:Chr06:20657531-20657897:20657952-20658033:-	0.235269	0	0.0123006	0.00857368	0.215656	0.239297	0.282165	sig
Lchi08834-gene;SE:Chr06:20658136-20658396:20658538-20659906:-	-0.225309	0	0.965715	0.962969	0.747256	0.746378	0.723468	sig
Lchi08836-gene;SE:Chr06:20604727-20606387:20606536-20608208:-	-0.258579	0.00599401	0.891286	0.890841	0.641746	0.653744	0.601964	sig
Lchi08850-gene;SE:Chr06:20269269-20271613:20273572-20273723:+	-0.165188	0.00749251	0.280478	0.342082	0.150113	0.133811	0.154352	sig
Lchi08851-gene;A3:Chr06:20237202-20237309:20237117-20237309:-	0.109509	0.043956	0.843244	0.813075	0.924871	0.961992	0.926142	sig
Lchi08851-gene;RI:Chr06:20215397:20215683-20215967:20216107:-	0.113073	0.043956	0.341952	0.393237	0.533878	0.36943	0.538694	sig
Lchi08851-gene;SE:Chr06:20237585-20238039:20238150-20238744:-	-0.182537	0.00549451	0.874566	1	0.860353	0.713795	0.690092	sig
Lchi08859-gene;RI:Chr06:19984348:19984492-19984607:19984644:+	0.195695	0.0134865	0.280945	0.253968	0.606277	0.368822	0.414355	sig
Lchi08876-gene;A3:Chr06:19510311-19511623:19510311-19511627:+	0.218478	0.040959	0.669673	0.665712	0.821586	0.947324	0.8896	sig
Lchi08876-gene;RI:Chr06:19512696:19512811-19519026:19519837:+	0.399613	0.040959	0.0728102	0.155179	0.457152	0.626644	0.457027	sig
Lchi08884-gene;SE:Chr06:19165384-19165670:19165728-19166212:+	-0.325195	0.014985	0.290908	0.484212	0.107883	0.0350166	0.0441952	sig
Lchi08892-gene;RI:Chr06:18955277:18955339-18956645:18957185:+	-0.124822	0.0314685	0.240299	0.163081	0.0939247	0.0598405	0.0768389	sig
Lchi08936-gene;RI:Chr06:17497936:17498160-17498414:17498988:-	-0.291834	0.0494505	0.406655	0.469856	0.19928	0	0.239984	sig
Lchi08938-gene;RI:Chr06:17387919:17387983-17388865:17388903:-	0.475832	0.0108225	0.134445	0.176958	0.617616	0.579207	0.697779	sig
Lchi08938-gene;SE:Chr06:17387983-17388555:17388637-17388865:-	0.202923	0.0108225	0.730983	0.748276	0.936864	0.947672	0.943119	sig
Lchi08938-gene;SE:Chr06:17387983-17388567:17388637-17388865:-	0.180154	0.0108225	0.801565	0.755805	0.963443	0.959092	0.953982	sig
Lchi08964-gene;RI:Chr13:3817442:3817769-3818155:3818748:+	0.425465	0.0244755	0.62207	0.480914	1	1	0.93087	sig
Lchi08965-gene;A3:Chr13:3808739-3809971:3808739-3810065:+	0.0679914	0.032967	0.90254	0.889568	0.971191	0.968573	0.952371	sig
Lchi08965-gene;RI:Chr13:3808246:3808739-3809971:3810299:+	0.0326266	0.0494505	0.0021242	0.00396477	0.0240939	0.0392356	0.0436838	sig
Lchi09028-gene;A3:Chr13:2367203-2367409:2367203-2367444:+	-0.151227	0.0284715	0.37755	0.069606	0.0625657	0.0716202	0.082867	sig
Lchi09036-gene;A3:Chr13:2135507-2148522:2135507-2148568:+	0.175243	0.016983	0.535677	0.999963	1	0.829187	1	sig
Lchi09042-gene;A3:Chr13:1972467-1973028:1971757-1973028:-	0.323684	0.041958	0.0409718	0.0982333	0.460226	0.311411	0.408221	sig
Lchi09052-gene;A5:Chr13:1753284-1753895:1753166-1753895:+	-0.159629	0.0394605	0.685615	0.584942	0.477149	0.412237	0.537562	sig
Lchi09066-gene;A3:Chr13:1228423-1229405:1228396-1229405:-	-0.206937	0.032967	0.885712	0.8718	0.724345	0.672576	0.618535	sig
Lchi09070-gene;SE:Chr13:1142781-1142899:1142993-1143656:+	0.252061	0.0404595	0.012736	0.0356156	0.232374	0.399634	0.196702	sig
Lchi09071-gene;SE:Chr13:1125688-1125991:1126016-1127058:+	0.175936	0.012987	0.304142	0.352888	0.478555	0.461357	0.573441	sig
Lchi09072-gene;RI:Chr13:1115944:1116075-1116292:1116362:+	-0.466325	0.0362138	0.677969	0.475614	0.161102	0.108728	0.0615686	sig
Lchi09072-gene;SE:Chr13:1115694-1115944:1116075-1116292:+	0.275706	0.0362138	0.183316	0.194262	0.368908	0.523911	0.500667	sig
Lchi09084-gene;A3:Chr13:702398-702537:702398-702646:+	0.23612	0.0384615	0.554384	0.210511	0.425048	0.999644	0.431011	sig
Lchi09085-gene;SE:Chr13:662410-662634:662789-662870:+	-0.114115	0.023976	0.966022	0.97076	0.885232	0.812537	0.865061	sig
Lchi09085-gene;SE:Chr13:675863-676716:676805-678621:+	-0.107066	0.023976	0.957833	0.959845	0.880324	0.812192	0.862803	sig
Lchi09093-gene;A3:Chr13:389752-408229:389752-408300:+	-0.261476	0.0464535	0.886873	0.910857	0.755959	0.507624	0.648584	sig
Lchi09095-gene;A3:Chr13:346739-346843:346739-346951:+	-0.992528	0.017316	0.995516	0.98954	0	0	0	sig
Lchi09095-gene;A5:Chr13:346861-347456:346739-347456:+	0.653555	0.017316	0.212069	0.303002	0.738214	0.995508	0.99955	sig
Lchi09095-gene;A5:Chr13:346969-347456:346739-347456:+	0.378906	0.0467532	0.57113	0.604858	0.902741	0.998099	0.99986	sig
Lchi09095-gene;RI:Chr13:346639:346739-346951:346969:+	-0.33281	0.0467532	0.999859	0.999092	0.593482	0.725315	0.681201	sig
Lchi09095-gene;SE:Chr13:346739-346951:346969-347456:+	0.95214	0	0.000187309	0.00138929	0.864089	0.994995	0.999702	sig
Lchi09097-gene;A3:Chr13:279215-280073:279200-280073:-	0.214486	0.0194805	0.699767	0.724067	0.916049	0.940549	0.92261	sig
Lchi09109-gene;A3:Chr13:8590-43643:8590-43726:+	0.451505	0.041958	0	0.009876	0.380219	0.653708	0.335403	sig
Lchi09120-gene;RI:Chr15:62789682:62789865-62790592:62790716:+	0.27025	0.013986	0.0765453	0	0.383044	0.249054	0.293469	sig
Lchi09120-gene;RI:Chr15:62789682:62790716-62791024:62792521:+	-0.33371	0.0407925	0.740572	1	0.490334	0.639422	0.479973	sig
Lchi09120-gene;RI:Chr15:62790592:62790716-62791024:62792521:+	0.239715	0.013986	0.159179	0.0517978	0.378594	0.316255	0.340762	sig
Lchi09124-gene;A3:Chr15:62637885-62638154:62637885-62638192:+	-0.171703	0.0174825	0.236425	0.227165	0.0804267	0.0436236	0.0562247	sig
Lchi09135-gene;A3:Chr15:62380138-62388493:62380107-62388493:-	0.119553	0.0194805	0.548205	0.549417	0.592884	0.69583	0.716377	sig
Lchi09151-gene;RI:Chr15:61863620:61864001-61865266:61865510:-	0.226476	0.035964	0.280094	0.270178	0.573633	0.53229	0.398912	sig
Lchi09157-gene;RI:Chr15:61684489:61685924-61686509:61686675:-	0.241381	0.0224775	0.227625	0.186753	0.47031	0.414309	0.46109	sig
Lchi09159-gene;A3:Chr15:61638011-61638178:61638011-61638181:+	0.0776637	0.032967	0.757615	0.781129	0.842524	0.850402	0.848181	sig
Lchi09178-gene;A3:Chr15:61199457-61205511:61199457-61205514:+	0.107064	0.02997	0.380147	0.384278	0.482201	0.542722	0.442906	sig
Lchi09178-gene;A3:Chr15:61208295-61208399:61208295-61208460:+	-0.131118	0.02997	0.969974	0.932659	0.80747	0.822394	0.83073	sig
Lchi09185-gene;A3:Chr15:61040300-61040371:61040285-61040371:-	-0.563179	0.022977	0.776568	0.385595	0.000218266	0.0257822	0.0277057	sig
Lchi09185-gene;A5:Chr15:61040285-61040366:61040285-61040371:-	-0.411957	0.022977	0.962631	0.00947005	0.0634785	0	0.158802	sig
Lchi09185-gene;RI:Chr15:61040168:61040285-61040371:61040479:-	-0.339528	0.038295	0.845576	0.223246	0.265485	0.139059	0.180105	sig
Lchi09185-gene;RI:Chr15:61040168:61040300-61040371:61040479:-	0.451684	0.0402098	0.611718	0.314109	0.999396	0.85922	0.885176	sig
Lchi09198-gene;A5:Chr15:60840288-60841088:60840200-60841088:+	0.134229	0.0291375	0.659453	0.695894	0.736605	0.80431	0.894793	sig
Lchi09198-gene;RI:Chr15:60885258:60885419-60886387:60886872:+	0.11728	0.0291375	0.0268178	0.0286955	0.145698	0.12726	0.162153	sig
Lchi09198-gene;SE:Chr15:60842249-60849068:60849126-60860527:+	-0.172048	0.0291375	0.346596	0.304106	0.263395	0.0911096	0.105405	sig
Lchi09203-gene;SE:Chr15:60736162-60745750:60745847-60758585:+	-0.0587088	0.047952	0.555031	0.648948	0.570858	0.503638	0.555345	sig
Lchi09204-gene;A3:Chr15:60730416-60730570:60730397-60730570:-	0.449166	0.03996	0.363058	0.51943	0.86536	0.920401	0.885468	sig
Lchi09204-gene;SE:Chr15:60730416-60730570:60730637-60732640:-	0.43347	0.03996	0.42896	0.621538	0.95984	0.916318	1	sig
Lchi09238-gene;SE:Chr15:59647771-59649029:59649148-59649223:-	-0.123056	0.0304695	0.932377	0.868683	0.799843	0.638087	0.89449	sig
Lchi09246-gene;A3:Chr15:59447404-59448872:59447396-59448872:-	0.135121	0.045954	0.106046	0.0706349	0.206146	0.199722	0.264518	sig
Lchi09246-gene;RI:Chr15:59446463:59446550-59446959:59447005:-	0.280593	0.00799201	0.152368	0.145693	0.391449	0.408931	0.488493	sig
Lchi09267-gene;A3:Chr04:55683280-55686486:55683280-55686510:+	0.162407	0.020979	0.37685	0.382461	0.515102	0.617541	0.493544	sig
Lchi09279-gene;SE:Chr04:54716267-54739960:54740105-54776024:-	-0.218793	0.035964	1	0.88422	0.788779	0.691681	0.68949	sig
Lchi09282-gene;SE:Chr04:54488057-54489106:54490940-54516531:-	0.422639	0.0244755	0.137973	0.0308956	0.623462	0.623458	0.2743	sig
Lchi09333-gene;A5:Chr04:51260656-51263626:51260651-51263626:+	-0.245384	0.035964	0.324486	0.429021	0.249532	0.144575	0	sig
Lchi09342-gene;RI:Chr04:50778849:50779156-50779183:50780370:-	-0.162466	0.0157343	0.374927	0.377405	0.185162	0.177182	0.278754	sig
Lchi09342-gene;SE:Chr04:50764851-50765173:50765450-50771213:-	0.155115	0.0157343	0.723323	0.743603	0.914003	0.898773	0.852959	sig
Lchi09345-gene;A5:Chr04:50546016-50557571:50546011-50557571:+	-0.756889	0.012987	0.835996	0.800499	0.032973	0.014881	0.136223	sig
Lchi09345-gene;SE:Chr04:50534988-50541377:50541664-50545942:+	-0.756889	0.012987	0.835996	0.800499	0.032973	0.014881	0.136223	sig
Lchi09357-gene;A3:Chr04:49962186-49962281:49962183-49962281:-	0.0729213	0.0499501	0.420867	0.428813	0.510876	0.475873	0.506534	sig
Lchi09366-gene;SE:Chr04:49580862-49592220:49592290-49594377:-	0.517466	0.0044955	0.412776	0.478257	1	0.943501	0.945445	sig
Lchi09372-gene;A5:Chr04:49284590-49285937:49284590-49286030:-	-0.138228	0.0374625	0.763367	0.833675	0.769614	0.6553	0.555965	sig
Lchi09423-gene;A3:Chr07:45035348-45036310:45033049-45036310:-	0.0715989	0.0424575	0.0477846	0.0981521	0.188878	0.161749	0.0830749	sig
Lchi09423-gene;RI:Chr07:45031376:45031445-45032155:45032246:-	0.0715989	0.0424575	0.0477846	0.0981521	0.188878	0.161749	0.0830749	sig
Lchi09473-gene;A5:Chr07:50449019-50449148:50449001-50449148:+	0.240911	0.0044955	0.315746	0.305741	0.529166	0.561299	0.564496	sig
Lchi09523-gene;MX:Chr07:55103638-55125039:55125095-55133260:55103638-55132935:55133165-55133260:-	-0.63962	0.044955	0.945906	1	1	0	0	sig
Lchi09523-gene;SE:Chr07:55103638-55125039:55125095-55133260:-	-0.184464	0.044955	0.215348	0.178823	0.0378648	0	0	sig
Lchi09536-gene;A5:Chr07:55960802-55961202:55960751-55961202:+	0.275177	0.00799201	0.410193	0.505178	0.788027	0.754846	0.655716	sig
Lchi09541-gene;A3:Chr07:56229906-56240092:56229906-56241723:+	0.273998	0.0402455	0.139707	0.146938	0.392129	0.501049	0.358783	sig
Lchi09541-gene;A3:Chr07:56229906-56241723:56229906-56241728:+	-0.239582	0.0402455	0.610266	0.759767	0.499903	0.327972	0.50843	sig
Lchi09541-gene;A3:Chr07:56240185-56241723:56240185-56241728:+	-0.184391	0.035964	0.35237	0.310729	0.150521	0.153354	0.137602	sig
Lchi09541-gene;RI:Chr07:56240092:56240185-56241723:56241765:+	0.409337	0.0314685	0.104812	0.189858	0.528969	0.538483	0.602565	sig
Lchi09541-gene;SE:Chr07:56229906-56240092:56241765-56241875:+	-0.593519	0.0314685	1	1	0.313149	0.463939	0.442355	sig
Lchi09541-gene;SE:Chr07:56229906-56241723:56241765-56241875:+	-0.512208	0.0314685	1	1	0.414094	0.462896	0.586385	sig
Lchi09541-gene;SE:Chr07:56229906-56241728:56241765-56241875:+	-0.45639	0.0314685	1	1	0.414188	0.638459	0.578183	sig
Lchi09577-gene;A5:Chr14:57259249-57260147:57259245-57260147:+	-0.150164	0.0044955	0.208571	0.141772	0.0343944	0.0161042	0.0245233	sig
Lchi09587-gene;SE:Chr14:57617443-57654164:57655138-57664753:-	-0.991351	0.010989	1	1	0.0143319	0	0.0116138	sig
Lchi09622-gene;A3:Chr14:58937547-58940872:58937547-58940890:+	0.109143	0.00599401	0.0245612	0.0255121	0.132184	0.120929	0.149425	sig
Lchi09638-gene;A3:Chr14:59532490-59534822:59532490-59534839:+	0.0657826	0.033966	0.950451	0.882547	0.987671	0.979261	0.979914	sig
Lchi09659-gene;RI:Chr14:60182933:60183023-60183371:60183459:+	0.331761	0.00799201	0.232727	0.180391	0.635355	0.46041	0.519196	sig
Lchi09663-gene;RI:Chr14:60292627:60293957-60294226:60294418:-	0.114804	0.036963	0	0.0164354	0.138932	0.104878	0.125253	sig
Lchi09664-gene;RI:Chr14:60329721:60330181-60330392:60330438:-	0.535091	0.015984	0.406936	0.522881	1	1	1	sig
Lchi09670-gene;SE:Chr14:60642527-60642632:60642664-60644758:+	0.428771	0.036963	0.745016	0.195289	0.913568	0.931107	0.852095	sig
Lchi09688-gene;RI:Chr04:93340655:93341241-93341621:93342223:-	0.438289	0.001998	0.629515	0.493906	1	1	1	sig
Lchi09693-gene;A3:Chr04:93474050-93474435:93474050-93474623:+	0.105031	0.0284715	0.0406124	0.0637065	0.132036	0.182323	0.157213	sig
Lchi09693-gene;A5:Chr04:93474534-93474619:93474517-93474619:+	0.664339	0.0284715	0	0	0.999895	0	0.993122	sig
Lchi09708-gene;A5:Chr04:93965040-93968066:93964935-93968066:+	-0.199026	0.00599401	0.987236	0.983695	0.8445	0.689921	0.824897	sig
Lchi09717-gene;RI:Chr04:94241066:94241103-94241494:94241530:+	0.183475	0.0454545	0.760475	0.549843	0.853355	0.836473	0.826074	sig
Lchi09746-gene;A3:Chr04:95002632-95004974:95002424-95004974:-	0.178004	0.036963	0.0651898	0.0901233	0.230348	0.248396	0.288238	sig
Lchi09755-gene;RI:Chr04:95252334:95253148-95253754:95254460:-	0.220458	0.0474525	0.0478468	0.134959	0.311767	0.294349	0.329464	sig
Lchi09760-gene;RI:Chr04:95473137:95473223-95474759:95478023:+	-0.39456	0.02997	0.411159	0.453671	0.0465737	0.0296561	0.0373365	sig
Lchi09774-gene;A3:Chr04:95753826-95755465:95753757-95755465:-	-0.141237	0.026973	0.176482	0.290145	0.0661689	0.126996	0.0830636	sig
Lchi09777-gene;RI:Chr04:95799535:95799696-95800272:95800352:+	0.0821885	0.0404595	0.0582885	0.06181	0.147206	0.134035	0.145472	sig
Lchi09777-gene;RI:Chr04:95805013:95805313-95805417:95805518:+	0.194594	0.00899101	0.426652	0.358946	0.505554	0.596639	0.659985	sig
Lchi09797-gene;RI:Chr04:96329226:96329295-96331634:96332478:+	0.33976	0.002997	0.0712436	0.108874	0.442517	0.430463	0.416477	sig
Lchi09819-gene;SE:Chr03:4325471-4325606:4325707-4325815:+	0.26014	0.0304695	0.559538	0.539116	0.925803	0.503363	0.999232	sig
Lchi09823-gene;A5:Chr03:4474984-4475707:4474984-4475732:-	0.50844	0.045954	0.294286	0.428627	0.890885	0.928388	0.790415	sig
Lchi09832-gene;A5:Chr03:4698771-4699704:4698771-4699716:-	1	0	0	0	1	1	1	sig
Lchi09833-gene;SE:Chr03:4717992-4730636:4730670-4731442:+	-0.121713	0.015984	0.912025	0.938305	0.817808	0.840462	0.752087	sig
Lchi09834-gene;RI:Chr03:4744105:4744152-4746128:4746851:+	0.575405	0.032967	0.0255515	0.0464575	0.305417	0.999938	0.528872	sig
Lchi09840-gene;SE:Chr03:4929276-4933531:4933647-4933736:+	-0.247709	0.0014985	1	1	0.76371	0.745673	0.747491	sig
Lchi09844-gene;A3:Chr03:4988704-4990225:4988655-4990225:-	-0.211545	0.031968	0.846587	0.878531	0.73192	0.685528	0.535594	sig
Lchi09854-gene;A3:Chr03:5206984-5210770:5206984-5210773:+	0.149533	0.041958	0	0	0.115026	0.169523	0.164049	sig
Lchi09859-gene;RI:Chr03:5271605:5271883-5272843:5274300:+	0.24711	0.000999001	0.0216033	0.0382305	0.228987	0.281395	0.320699	sig
Lchi09870-gene;A3:Chr03:5600274-5600804:5600274-5601587:+	-0.188568	0.00824176	0.980665	0.999197	0.828171	0.823101	0.752819	sig
Lchi09870-gene;A3:Chr03:5600274-5600852:5600274-5601587:+	-0.714079	0.00599401	0.554851	0.975474	0	0.0705184	0.0827347	sig
Lchi09878-gene;A3:Chr03:5863974-5864075:5863974-5864094:+	-0.18378	0.015984	0.297603	0.226028	0.0883593	0.0808506	0.0648963	sig
Lchi09878-gene;MX:Chr03:5851099-5851184:5851234-5862951:5851099-5852459:5852517-5862951:+	0.171902	0.015984	0.701115	0.760189	0.899124	0.890902	0.917635	sig
Lchi09878-gene;SE:Chr03:5851099-5852459:5852517-5862951:+	-0.481282	0.015984	0.993695	0.957661	0.517318	0.546744	0.419126	sig
Lchi09892-gene;RI:Chr03:6241744:6241909-6242020:6242987:-	0.226622	0.00999001	0.555082	0.5392	0.795815	0.752073	0.773402	sig
Lchi09892-gene;RI:Chr03:6241744:6241934-6242020:6242987:-	0.303668	0.00499501	0.268289	0.236904	0.515264	0.550242	0.603286	sig
Lchi09927-gene;SE:Chr03:7355887-7359012:7359200-7359827:+	-0.329942	0.0184815	0.96403	0.959345	0.953475	0.860163	0.0815964	sig
Lchi10015-gene;A3:Chr15:36686620-36730846:36686620-36730850:+	-0.278238	0.012987	0.407448	0.413761	0.12188	0.153131	0.12209	sig
Lchi10026-gene;A5:Chr15:35575214-35575703:35575165-35575703:+	0.333622	0.0224775	0.570414	0.703917	0.933792	1	0.97857	sig
Lchi10026-gene;A5:Chr15:35575343-35575703:35575165-35575703:+	0.929976	0.00899101	7.54e-05	0	0.918718	1	0.871324	sig
Lchi10026-gene;A5:Chr15:35575343-35575703:35575214-35575703:+	0.23752	0.0494505	5.68e-05	0	0.444877	0.13863	0.129139	sig
Lchi10079-gene;A3:Chr15:30503423-30503669:30502339-30503669:-	0.212311	0.0354645	0.81337	0.762009	1	1	1	sig
Lchi10079-gene;A5:Chr15:30502128-30502237:30502128-30502241:-	0.127114	0.0354645	0.783047	0.640923	0.893334	0.75503	0.868933	sig
Lchi10079-gene;RI:Chr15:30502237:30502339-30503142:30503423:-	-0.641771	0.001998	0.873831	0.851669	0.220752	0.209186	0.232997	sig
Lchi10079-gene;SE:Chr15:30502339-30503142:30503423-30503669:-	0.698237	0.001998	0.344754	0.258772	1	1	1	sig
Lchi10111-gene;A3:Chr04:78657408-78658979:78657408-78658989:+	0.217467	0.0474525	0.624532	0.857458	0.984648	0.941261	0.949475	sig
Lchi10124-gene;RI:Chr04:78060350:78060491-78061314:78061593:-	0.345148	0.0334665	0.300197	0.227512	0.809366	0.419981	0.59766	sig
Lchi10129-gene;A3:Chr04:77960674-77961278:77960674-77961281:+	0.167406	0.0494505	0.472187	0.509725	0.737165	0.607724	0.630197	sig
Lchi10140-gene;A5:Chr04:77424083-77437066:77424083-77437484:-	-0.176439	0.033966	1	1	0.945595	0.754691	0.770398	sig
Lchi10207-gene;A5:Chr04:74206841-74206921:74206734-74206921:+	-0.488905	0.0374625	0.99997	0.941617	0.501652	0.44271	0.501303	sig
Lchi10224-gene;A3:Chr03:68091082-68091157:68091056-68091157:-	0.441509	0.03996	0.0564062	0.125202	0.235009	0.748152	0.613779	sig
Lchi10248-gene;A3:Chr03:70442279-70446124:70442279-70446164:+	0.122543	0.0374625	0.111617	0.119445	0.276311	0.191668	0.246243	sig
Lchi10248-gene;RI:Chr03:70427142:70427266-70428350:70428392:+	0.107522	0.0374625	0.0672956	0.0702642	0.178592	0.140732	0.209581	sig
Lchi10248-gene;SE:Chr03:70442279-70444874:70444938-70446124:+	-0.396739	0.0174825	0.723653	0.6897	0.31003	0.396093	0.22369	sig
Lchi10248-gene;SE:Chr03:70442279-70444874:70444938-70446164:+	-0.0978358	0.0405844	0.153957	0.125233	0.040956	0.0214601	0.0628605	sig
Lchi10261-gene;A5:Chr03:71233694-71244539:71233694-71244544:-	-0.367303	0.0134865	0.841236	0.77751	0.0106059	0.315853	0.999749	sig
Lchi10267-gene;SE:Chr03:71568643-71576104:71576241-71589423:-	-0.0997642	0.0114885	0.99244	0.993356	0.939763	0.870907	0.868731	sig
Lchi10270-gene;A3:Chr03:71684244-71685686:71684244-71686363:+	-0.261426	0.044955	0.698999	0.331196	0.232689	0.328453	0.199872	sig
Lchi10270-gene;RI:Chr03:71684106:71684244-71685686:71686855:+	0.325633	0.044955	0.145473	0.30542	0.665559	0.360542	0.627136	sig
Lchi10270-gene;RI:Chr03:71684106:71684680-71686363:71686855:+	-0.431744	0.044955	1	1	0.687754	0.342984	0.674031	sig
Lchi10316-gene;A5:Chr03:73917691-73918141:73917691-73918144:-	0.437871	0.0254745	1.86e-05	3.59e-05	7.42e-05	0.999093	0.314528	sig
Lchi10317-gene;A3:Chr03:74053224-74053456:74053224-74053513:+	0.520526	0.00124875	0.0430602	0.0211601	0.462045	0.611825	0.584039	sig
Lchi10317-gene;RI:Chr03:74054967:74055194-74055265:74055563:+	0.530577	0.00124875	0	0.00319109	0.462023	0.550521	0.583975	sig
Lchi10331-gene;SE:Chr03:74770827-74771532:74771724-74773668:-	-0.232536	0.0174825	0.820134	0.634375	0.605636	0.558684	0.319835	sig
Lchi10336-gene;A5:Chr03:75024008-75024494:75023978-75024494:+	0.3488	0.00499501	0.149676	0.575536	0.639403	0.708824	0.785991	sig
Lchi10353-gene;A3:Chr01:83515466-83516307:83515466-83516717:+	-0.0465271	0.043956	0.874853	0.91293	0.836128	0.878067	0.827897	sig
Lchi10353-gene;RI:Chr01:83518559:83518641-83521823:83521952:+	0.583361	0.0134865	0.351783	0.286786	0.707937	1	1	sig
Lchi10353-gene;RI:Chr01:83521302:83521378-83521474:83521952:+	0.102527	0.0134865	0.790157	0.731386	0.832195	0.820878	0.93682	sig
Lchi10356-gene;RI:Chr01:83409374:83409871-83411289:83411400:-	0.28217	0.0134865	0.0955613	0.0803582	0.341824	0.355987	0.412577	sig
Lchi10359-gene;SE:Chr01:83279335-83303975:83304139-83305201:+	-0.247752	0.00899101	0.985093	0.970942	0.643865	0.824793	0.722139	sig
Lchi10390-gene;A3:Chr01:82303491-82303608:82303491-82303617:+	-0.141207	0.011988	0.349949	0.364005	0.227751	0.201229	0.218332	sig
Lchi10399-gene;A3:Chr01:81854260-81854344:81854260-81854347:+	0.150007	0.025974	0.0341641	0.158685	0.317727	0.244357	0.17721	sig
Lchi10411-gene;A3:Chr01:81331323-81355855:81331323-81355875:+	0.404002	0.00799201	0.42293	0.36247	0.83909	0.742292	0.808725	sig
Lchi10413-gene;A3:Chr01:81304315-81313430:81304299-81313430:-	0.105036	0.042957	0.109066	0.00590525	0.0482966	0.163838	0.275429	sig
Lchi10424-gene;RI:Chr01:80486785:80487635-80487996:80488309:-	0.899005	0	0.086584	0.115117	0.999585	0.999983	1	sig
Lchi10431-gene;A3:Chr01:80212659-80217281:80212659-80218050:+	0.237008	0.0382118	0.0246075	0.057482	0.213336	0.31316	0.307662	sig
Lchi10431-gene;A3:Chr01:80219732-80230157:80219732-80230180:+	-0.179025	0.0382118	0.979826	0.945867	0.869509	0.68684	0.795116	sig
Lchi10437-gene;A3:Chr01:79967863-79972186:79967858-79972186:-	-0.506887	0.027972	0.787837	0.312457	0	0.000356637	0.129424	sig
Lchi10437-gene;A3:Chr01:79967934-79972186:79967863-79972186:-	0.631605	0.045954	0.069887	0	1	0.998784	0.00086256	sig
Lchi10468-gene;A5:Chr12:10034274-10036488:10034274-10036521:-	0.119029	0.014985	0.0663713	0.0478076	0.151	0.216074	0.161282	sig
Lchi10468-gene;A5:Chr12:10039551-10039761:10039551-10039765:-	-0.0632996	0.015984	0.939916	0.946249	0.871243	0.884611	0.883495	sig
Lchi10473-gene;A5:Chr12:10245681-10257578:10245681-10257620:-	-0.297497	0.00174825	0.818676	0.804497	0.474894	0.524565	0.542809	sig
Lchi10473-gene;RI:Chr12:10267029:10267426-10267510:10267808:-	0.29129	0.00174825	0.209704	0.221219	0.543395	0.502222	0.474639	sig
Lchi10473-gene;RI:Chr12:10267029:10267651-10267723:10267808:-	0.113632	0.048951	0.820232	0.912789	0.979422	0.985371	0.975633	sig
Lchi10478-gene;RI:Chr12:10432245:10433006-10433181:10433415:-	0.205862	0.043956	0.0876591	0.223126	0.302726	0.390778	0.390258	sig
Lchi10481-gene;RI:Chr12:10550863:10551978-10552289:10552459:+	0.500905	0.02997	0.350309	0.270101	0.999858	0.686602	0.746869	sig
Lchi10483-gene;A3:Chr12:10740087-10740253:10740087-10740295:+	0.62096	0.013986	0.322383	0.367975	0.972239	1	0.926176	sig
Lchi10483-gene;A5:Chr12:10722485-10723057:10722019-10723057:+	0.958001	0.0034965	0	0.00943918	0.970389	1	0.917773	sig
Lchi10483-gene;A5:Chr12:10740581-10746352:10740416-10746352:+	0.617408	0.013986	0.322383	0.367975	0.969206	1	0.918555	sig
Lchi10564-gene;SE:Chr12:15014057-15014149:15014307-15017079:-	-0.522799	0.00499501	0.992496	0.997587	0.537001	0.417511	0.462215	sig
Lchi10569-gene;RI:Chr12:15191085:15191215-15191312:15191380:+	0.129028	0.0164835	0.011147	0.0140578	0.146579	0.124752	0.15356	sig
Lchi10569-gene;SE:Chr12:15188065-15188201:15188259-15191085:+	0.129028	0.0164835	0.011147	0.0140578	0.146579	0.124752	0.15356	sig
Lchi10572-gene;RI:Chr12:15246458:15246850-15247301:15247420:-	-0.204495	0.017982	0.21726	0.346453	0.088577	0.0518069	0.0917018	sig
Lchi10573-gene;A5:Chr12:15279150-15279985:15279150-15280671:-	0.309196	0.00549451	0.399402	0.488317	0.785039	0.706039	0.768089	sig
Lchi10573-gene;RI:Chr12:15278916:15279150-15279985:15280846:-	-0.148528	0.043956	0.442969	0.392108	0.307878	0.236369	0.262786	sig
Lchi10573-gene;RI:Chr12:15278916:15279150-15280671:15280846:-	0.16547	0.043956	0.345907	0.381025	0.61898	0.42642	0.541408	sig
Lchi10575-gene;SE:Chr12:15424387-15426569:15426615-15427434:+	0.0686574	0.00849151	0.0680278	0.0662359	0.128995	0.140184	0.138189	sig
Lchi10578-gene;A3:Chr12:15513538-15515914:15513530-15515914:-	-0.2512	0.035964	0.413714	0.409183	0.160015	0.0809861	0.239744	sig
Lchi10582-gene;RI:Chr12:15687105:15687655-15688250:15688430:-	0.418554	0.002997	0.26754	0.281879	0.678523	0.679261	0.722007	sig
Lchi10601-gene;SE:Chr14:42548024-42549495:42549539-42563600:+	-0.272563	0.0164835	1	1	0.739804	0.648614	0.793892	sig
Lchi10610-gene;RI:Chr14:43156175:43156670-43156739:43156901:-	0.133295	0.043956	0	0.0739306	0.155071	0.198563	0.157147	sig
Lchi10610-gene;SE:Chr14:43171668-43172302:43172335-43172695:-	0.118006	0.043956	0	0.0739306	0.151781	0.161746	0.151387	sig
Lchi10611-gene;A3:Chr14:43256437-43256653:43256428-43256653:-	0.081627	0.0424575	0.650086	0.601245	0.704196	0.69782	0.719861	sig
Lchi10611-gene;A5:Chr14:43254303-43256287:43254303-43256306:-	0.0931972	0.0424575	0.774087	0.765931	0.818646	0.921784	0.849188	sig
Lchi10611-gene;RI:Chr14:43253698:43253790-43253813:43254303:-	-0.121014	0.0424575	0.206993	0.212054	0.107088	0.0436778	0.114764	sig
Lchi10652-gene;A3:Chr14:46045621-46061971:46045621-46061975:+	-0.138974	0.041958	0.39446	0.129592	0.134726	0.0898972	0.144535	sig
Lchi10652-gene;SE:Chr14:46062038-46072524:46072685-46106171:+	-0.131042	0.041958	1	1	0.934676	0.781864	0.890333	sig
Lchi10657-gene;RI:Chr14:46350373:46350661-46350820:46351137:-	0.278575	0.00999001	0.78906	0.596398	0.984544	0.946511	0.982857	sig
Lchi10673-gene;A5:Chr14:47185040-47210625:47184942-47210625:+	-0.227963	0.017982	0.295908	0.26997	0.0579093	0.0587798	0.0482377	sig
Lchi10673-gene;A5:Chr14:47221422-47225609:47221407-47225609:+	0.159035	0.022977	0.625197	0.81519	0.849175	0.88705	0.90146	sig
Lchi10694-gene;MX:Chr14:48272349-48272544:48272606-48277535:48272349-48277367:48277443-48277535:+	0.591792	0.0221445	0.0691832	0.299199	0.779491	0.758059	0.790398	sig
Lchi10694-gene;MX:Chr14:48272349-48272544:48272958-48277535:48272349-48277367:48277443-48277535:+	0.668519	0.0221445	0.00291225	0.100664	0.706675	0.699042	0.755206	sig
Lchi10694-gene;SE:Chr14:48272349-48277367:48277443-48277535:+	-0.274241	0.0221445	0.502901	0.131682	0.0293145	0.0651932	0.0346436	sig
Lchi10701-gene;RI:Chr14:48709856:48710300-48710322:48710674:-	0.999552	0.0474525	0.000444197	0.000452043	1	1	1	sig
Lchi10701-gene;SE:Chr14:48710674-48712576:48712676-48712776:-	0.944045	0.0474525	0	0	0.916427	0.990479	0.925227	sig
Lchi10736-gene;A3:Chr14:71282348-71282648:71282327-71282648:-	0.230505	0.0044955	0.396885	0.689504	0.99984	0.856142	0.465116	sig
Lchi10748-gene;A5:Chr14:71550717-71550858:71550717-71550862:-	0.252965	0.038961	0.581644	3.43e-05	0.50029	0.58008	0.551042	sig
Lchi10754-gene;A3:Chr14:71719716-71719886:71719647-71719886:-	0.18488	0.0314685	0.0431854	0.0145993	0.258332	0.194379	0.188607	sig
Lchi10754-gene;A3:Chr14:71727845-71727905:71727843-71727905:-	-0.155056	0.0314685	0.98847	0.988536	0.878469	0.737954	0.883919	sig
Lchi10754-gene;MX:Chr14:71723131-71724116:71724244-71727708:71723131-71726940:71727119-71727708:-	0.565243	0.0314685	0.211291	0.106152	0.687275	0.772228	0.712393	sig
Lchi10755-gene;A3:Chr14:71749798-71759822:71749798-71761105:+	0.307882	0.0142358	0.13273	0.143254	0.463947	0.325416	0.54826	sig
Lchi10755-gene;SE:Chr14:71749798-71759822:71759954-71761105:+	0.418552	0.0142358	0.150156	0.267335	0.657156	0.580811	0.643925	sig
Lchi10756-gene;RI:Chr14:71796694:71796839-71796927:71797258:-	0.339466	0	0.393184	0.315587	0.899477	0.429361	0.752715	sig
Lchi10757-gene;RI:Chr14:71802505:71803222-71803553:71803657:-	0.695145	0.00749251	0.191653	0.418056	1	1	1	sig
Lchi10784-gene;A5:Chr14:72547440-72549116:72547413-72549116:+	-0.215546	0.00499501	0.532499	0.57638	0.373747	0.283057	0.359875	sig
Lchi10784-gene;A5:Chr14:72549761-72553369:72549733-72553369:+	-0.0931253	0.0274725	0.910397	0.897012	0.799345	0.854463	0.777931	sig
Lchi10784-gene;RI:Chr14:72556090:72556265-72559006:72559488:+	0.137829	0.00999001	0.0262088	0.0363332	0.168404	0.145537	0.19336	sig
Lchi10785-gene;A3:Chr14:72599464-72599679:72599464-72599685:+	-0.75709	0	0.999228	0.999739	0.218384	0.238535	0.270263	sig
Lchi10785-gene;A3:Chr14:72600838-72603846:72600838-72603861:+	0.150597	0.00499501	0	0.0133253	0.196333	0.112639	0.162806	sig
Lchi10785-gene;SE:Chr14:72598802-72599300:72599464-72599679:+	-0.167106	0.00499501	0.383248	0.420504	0.284542	0.210191	0.209576	sig
Lchi10787-gene;A5:Chr14:72626381-72632934:72626381-72632938:-	0.163514	0.015984	0.875857	0.773208	0.99103	0.986808	0.986299	sig
Lchi10795-gene;RI:Chr14:72756872:72757157-72757603:72757680:-	0.272023	0.026973	0.220816	0.324402	0.534421	0.5759	0.523574	sig
Lchi10815-gene;RI:Chr14:73250316:73250482-73250727:73251613:+	0.419958	0.00974026	0.3398	0.282002	0.56875	0.85447	0.769357	sig
Lchi10815-gene;SE:Chr14:73244903-73250316:73250482-73250727:+	-0.266758	0.00974026	0.607347	0.540858	0.420653	0.0938278	0.407554	sig
Lchi10823-gene;RI:Chr14:73446249:73446305-73446389:73446657:-	0.213141	0.0194805	0.183303	0.141632	0.323258	0.401927	0.401641	sig
Lchi10823-gene;RI:Chr14:73506370:73506394-73506603:73506662:-	0.189869	0.0194805	0.183303	0.107836	0.296442	0.308233	0.401641	sig
Lchi10841-gene;RI:Chr13:32274713:32274807-32275268:32275628:+	0.239164	0.017982	0.23839	0.205319	0.426081	0.526023	0.430952	sig
Lchi10872-gene;A3:Chr13:34509578-34509804:34509575-34509804:-	-0.335998	0.0280969	0.962324	0.808349	0.756049	0.0765438	0.81542	sig
Lchi10872-gene;A3:Chr13:34509688-34509804:34509578-34509804:-	0.300222	0.0280969	0	0.192538	0.179416	0.746989	0.263069	sig
Lchi10872-gene;A3:Chr13:34509693-34509804:34509575-34509804:-	-0.627674	0.0280969	0.809846	0.445976	0.000296242	0.000216878	0.000198722	sig
Lchi10872-gene;A3:Chr13:34509693-34509804:34509688-34509804:-	-0.7218	0.0280969	1	0.444565	0.000437118	0.000885637	0.00012602	sig
Lchi10896-gene;SE:Chr13:36682284-36682939:36683034-36683129:+	-0.144041	0.027972	0.993191	0.997865	0.901171	0.918064	0.735224	sig
Lchi10919-gene;A3:Chr13:39182632-39196193:39182351-39196193:-	-0.132198	0.00899101	0.745053	0.71236	0.628162	0.536995	0.62437	sig
Lchi10936-gene;RI:Chr13:40170392:40170866-40170974:40171064:-	-0.308239	0.00749251	0.60783	0.716117	0.359129	0.366659	0.335413	sig
Lchi10945-gene;A3:Chr13:40707044-40707114:40707044-40707132:+	0.431574	0.000999001	0.15287	0.693804	0.837486	0.798804	0.928442	sig
Lchi10945-gene;A5:Chr13:40707044-40707114:40707029-40707114:+	0.691676	0	0.0727344	0.18357	1	0.723842	0.735643	sig
Lchi10945-gene;RI:Chr13:40706963:40707029-40707114:40707983:+	0.49436	0	0.0286318	0.0434694	1	0.344339	0.246892	sig
Lchi10945-gene;RI:Chr13:40706963:40707044-40707114:40707983:+	-0.0952378	0.0263736	0.273137	0.168134	0.103883	0.166919	0.105391	sig
Lchi10945-gene;RI:Chr13:40706963:40707044-40707132:40707983:+	0.285039	0.00374625	0.0635047	0.314116	0.373983	0.443052	0.604512	sig
Lchi10945-gene;SE:Chr13:40690613-40699264:40699392-40704617:+	0.0327409	0.0499501	0.111584	0.151575	0.156418	0.159307	0.177236	sig
Lchi10951-gene;RI:Chr13:40873894:40874026-40874120:40874350:-	-0.365601	0.035298	0.654913	0.486315	0.0690822	0.105687	0.440271	sig
Lchi10951-gene;SE:Chr13:40874026-40874120:40874350-40876171:-	0.613809	0.024975	0.377623	0.264285	0.843542	0.960747	1	sig
Lchi10951-gene;SE:Chr13:40874026-40874120:40874356-40876171:-	0.185967	0.024975	0.839907	0.766911	0.971776	0.996352	1	sig
Lchi10960-gene;A3:Chr01:72053051-72054547:72053051-72054558:+	0.600068	0.023976	0.000157215	0.24193	0.891798	0.486535	0.785003	sig
Lchi10968-gene;A3:Chr01:72249676-72249747:72249676-72249753:+	-0.126987	0.0358392	1	0.999948	0.873645	0.931731	0.813585	sig
Lchi10968-gene;A5:Chr01:72262673-72264830:72262595-72264830:+	-0.1156	0.0358392	1	1	0.942631	0.847029	0.863541	sig
Lchi10968-gene;RI:Chr01:72264830:72264982-72268074:72268214:+	0.38674	0.0358392	0.326388	0.444269	0.696889	0.818772	0.800544	sig
Lchi10968-gene;SE:Chr01:72264982-72268074:72268214-72268317:+	-0.18035	0.0358392	0.250223	0.1531	0.0345253	0.0116531	0.0177563	sig
Lchi10997-gene;A3:Chr01:74911870-74911998:74911870-74912182:+	0.110594	0.0258741	0.00715899	0.0166216	0.0857077	0.149392	0.132353	sig
Lchi10997-gene;A3:Chr01:74911870-74912546:74911870-74912549:+	0.504675	0.011655	0.379621	0.434207	0.74145	0.999245	0.994073	sig
Lchi10997-gene;A3:Chr01:74912431-74912546:74912431-74912549:+	0.239715	0.0104895	0.44242	0.503745	0.663182	0.63407	0.84114	sig
Lchi10997-gene;A5:Chr01:74912434-74912546:74912431-74912546:+	0.197335	0.0104895	0	0.00903299	0.186736	0.237503	0.181316	sig
Lchi10997-gene;A5:Chr01:74912434-74912549:74912431-74912549:+	0.261227	0.0122378	0	0.0307597	0.147105	0.328592	0.354122	sig
Lchi11004-gene;A3:Chr01:75239510-75257449:75239502-75257449:-	0.287412	0.0332168	0.575	0.492005	0.820226	0.795017	0.8475	sig
Lchi11004-gene;RI:Chr01:75202983:75203144-75203448:75204129:-	0.364506	0.0332168	0.426875	0.464392	0.817024	0.780679	0.832717	sig
Lchi11018-gene;SE:Chr01:75877741-75883374:75883424-75883501:-	0.0619856	0.032967	0.905732	0.885631	0.936337	0.969883	0.966782	sig
Lchi11047-gene;A5:Chr01:77276006-77291071:77275898-77291071:+	0.345076	0.000999001	0.0728038	4.62e-05	0.384489	0.4069	0.353112	sig
Lchi11058-gene;A3:Chr01:77602811-77602884:77602784-77602884:-	0.132866	0.0344655	0.0687086	0.0603488	0.0634969	0.134958	0.393729	sig
Lchi11058-gene;A3:Chr01:77602811-77602884:77602805-77602884:-	0.209676	0.0344655	0.133902	0.122103	0.116656	0.283973	0.612407	sig
Lchi11058-gene;A3:Chr01:77602812-77602884:77602805-77602884:-	0.139421	0.03996	0.006392	0.00311057	0.0470161	0.267072	0.118428	sig
Lchi11065-gene;A3:Chr01:77830429-77830897:77830412-77830897:-	-0.426928	0.014985	0.481232	0.543603	0.161793	0.0279531	0.0667224	sig
Lchi11065-gene;SE:Chr01:77830412-77830897:77831239-77831325:-	-0.182636	0.0187313	0.148936	0.583407	0.138586	0.255825	0.156196	sig
Lchi11076-gene;A3:Chr01:78366273-78366352:78366273-78366391:+	-0.458417	0.00824176	0.984468	0.999825	0.563579	0.0456245	0.991985	sig
Lchi11076-gene;A5:Chr01:78312762-78312878:78312761-78312878:+	0.16327	0.0201465	0.710839	0.640105	0.842815	0.903115	0.770294	sig
Lchi11076-gene;RI:Chr01:78365639:78366273-78366352:78368461:+	0.153785	0.0288462	0.446992	0.400638	0.411956	0.93973	0.381111	sig
Lchi11076-gene;RI:Chr01:78365639:78366273-78366391:78368461:+	-0.360601	0.00824176	0.980855	0.999738	0.474975	0.427063	0.987049	sig
Lchi11076-gene;SE:Chr01:78360762-78360933:78362275-78362352:+	0.0980855	0.0417582	0.0272943	0.0265977	0.137427	0.106633	0.131035	sig
Lchi11094-gene;A5:Chr19:58190653-58190699:58190653-58190739:-	0.9311	0	0.0521989	0.0286331	0.914803	0.999903	0.999842	sig
Lchi11099-gene;A5:Chr19:58041836-58041925:58041836-58041954:-	0.231676	0.011988	0.200446	0.207358	0.290908	0.497735	0.518091	sig
Lchi11105-gene;A3:Chr19:57748813-57749615:57748810-57749615:-	-0.213685	0.011988	0.711431	0.68447	0.48716	0.532901	0.432738	sig
Lchi11105-gene;A3:Chr19:57750986-57752525:57750939-57752525:-	-0.118485	0.021978	0.703173	0.731394	0.662936	0.543089	0.590372	sig
Lchi11105-gene;SE:Chr19:57748197-57748703:57748810-57749615:-	-0.0823054	0.044955	0.968713	0.980755	0.897742	0.869037	0.910508	sig
Lchi11105-gene;SE:Chr19:57748197-57748703:57748813-57749615:-	-0.101681	0.023976	0.987069	0.991035	0.892929	0.883321	0.885863	sig
Lchi11109-gene;RI:Chr19:57619222:57619314-57619407:57620152:-	0.142676	0.0418332	0.21197	0.149999	0.163971	0.477927	0.329083	sig
Lchi11109-gene;SE:Chr19:57614250-57614337:57614460-57614811:-	-0.125599	0.0418332	0.974507	0.951739	0.751118	0.941214	0.820241	sig
Lchi11109-gene;SE:Chr19:57615111-57615221:57615274-57615697:-	-0.118463	0.0418332	0.81402	0.848007	0.754681	0.650528	0.732442	sig
Lchi11109-gene;SE:Chr19:57616172-57616956:57617018-57619222:-	-0.204852	0.0418332	0.996803	1	0.838223	0.854196	0.68823	sig
Lchi11130-gene;A5:Chr19:57109810-57110874:57109546-57110874:+	-0.158799	0.040959	0.992099	1	0.89065	0.864657	0.756445	sig
Lchi11131-gene;A3:Chr19:57099506-57099907:57099506-57099926:+	-0.256736	0.0034965	0.650489	0.660117	0.429348	0.405048	0.361304	sig
Lchi11132-gene;A3:Chr19:57064499-57069338:57064488-57069338:-	-0.195949	0.037962	0.382372	0.40245	0.00125817	0.538136	0.0499939	sig
Lchi11132-gene;A5:Chr19:57064340-57064424:57064340-57064434:-	-0.123613	0.0474525	0.598643	0.633948	0.232127	0.799759	0.44616	sig
Lchi11133-gene;RI:Chr19:57044138:57044353-57045374:57046653:+	0.328933	0.00499501	0.409371	0.394653	0.625824	0.734994	0.832017	sig
Lchi11136-gene;A3:Chr19:56984365-57010602:56984364-57010602:-	0.415318	0.001998	0	0	0.408109	0.475904	0.36194	sig
Lchi11136-gene;A5:Chr19:56978199-56979296:56978199-56979586:-	0.203179	0.0044955	0.11192	0.188375	0.325068	0.336734	0.39818	sig
Lchi11136-gene;A5:Chr19:56984365-57009704:56984365-57009767:-	0.159772	0.0191808	0.0294342	0.0308876	0.182596	0.210413	0.176791	sig
Lchi11136-gene;SE:Chr19:56984365-57009704:57009844-57010602:-	-0.715766	0.001998	1	1	0.347827	0.24361	0.261264	sig
Lchi11136-gene;SE:Chr19:56984365-57009767:57009844-57010602:-	-0.378502	0	1	1	0.700025	0.545547	0.618923	sig
Lchi11150-gene;SE:Chr19:56162278-56166806:56166878-56169102:-	-0.274534	0.0499501	0.747368	0.82365	0.462352	0.572826	0.497745	sig
Lchi11154-gene;A3:Chr19:56105708-56105980:56105704-56105980:-	-0.596063	0.0014985	0.731474	0.581892	0.0732402	0.0505372	0.0580815	sig
Lchi11154-gene;SE:Chr19:56105708-56105980:56106163-56106425:-	-0.595197	0.0014985	0.518174	0.757697	0.0519979	0.0382558	0.037963	sig
Lchi11173-gene;A3:Chr19:55403294-55404946:55403294-55404964:+	-0.339823	0.0114885	0.98904	0.000469898	0.115163	0.159089	0.190542	sig
Lchi11178-gene;RI:Chr19:55231986:55233378-55233626:55233694:-	0.212033	0.0044955	0.717888	0.727657	0.916982	0.947589	0.939847	sig
Lchi11185-gene;A5:Chr19:54802983-54803337:54802983-54803444:-	-0.0957781	0.011988	0.492889	0.511807	0.42331	0.398893	0.397507	sig
Lchi11189-gene;A3:Chr19:54624687-54628169:54624687-54628178:+	0.197565	0.0464535	0.00346872	0.000313047	0.202764	0.223918	0.171687	sig
Lchi11241-gene;RI:Chr04:37116162:37116397-37116702:37117536:+	0.181619	0.0431235	0.214094	0.193949	0.349896	0.39777	0.409256	sig
Lchi11241-gene;RI:Chr04:37116162:37116397-37116993:37117536:+	0.38831	0.041958	0.272418	0.33408	0.674346	0.753506	0.646825	sig
Lchi11241-gene;SE:Chr04:37118307-37118657:37118701-37118810:+	-0.16064	0.041958	0.873912	0.878001	0.754736	0.670519	0.720695	sig
Lchi11267-gene;RI:Chr04:34634793:34635461-34635645:34636544:+	0.207667	0.032967	1	0.584656	1	0.999986	1	sig
Lchi11273-gene;SE:Chr04:33367189-33367928:33367987-33368098:-	-0.418453	0.000999001	0.951012	0.940996	0.501251	0.534974	0.546428	sig
Lchi11275-gene;RI:Chr04:32957093:32957210-32957616:32957727:+	-0.152749	0.0174825	1	1	0.90005	0.886636	0.755066	sig
Lchi11275-gene;SE:Chr04:32979643-32993528:32993686-33023241:+	-0.182481	0.0174825	0.916357	0.842034	0.740853	0.645548	0.703743	sig
Lchi11299-gene;A3:Chr04:30954725-30955155:30954583-30955155:-	-0.278569	0.0134865	0.746445	0.567936	0.424388	0.373795	0.337681	sig
Lchi11299-gene;A3:Chr04:30955757-30955916:30955258-30955916:-	0.610444	0.0044955	0.208057	0.292982	0.711429	0.87146	1	sig
Lchi11299-gene;SE:Chr04:30954725-30954903:30955009-30955155:-	-0.299184	0.0134865	0.305879	0.482735	0.0675751	0.217795	0	sig
Lchi11299-gene;SE:Chr04:30955258-30955383:30955757-30955916:-	0.688127	0.0044955	0.102527	0.0503749	0.487018	0.806718	1	sig
Lchi11304-gene;MX:Chr04:30713724-30716106:30716159-30718328:30713724-30716280:30716359-30718328:+	-0.693069	0.023976	0.999927	0.452575	0.0995473	0	0	sig
Lchi11319-gene;RI:Chr02:273853:274680-274968:275167:+	0.592588	0.035964	0.040059	0.099647	0.672366	0.4042	0.910755	sig
Lchi11320-gene;A3:Chr02:307260-307492:307260-307531:+	0.34484	0	0.187499	0.255052	0.535971	0.584625	0.577752	sig
Lchi11328-gene;SE:Chr02:409066-410437:410539-415861:-	0.357792	0.0024975	0.502555	0.476638	0.845718	0.852137	0.844312	sig
Lchi11329-gene;A3:Chr02:423045-423230:423045-423677:+	0.670995	0.0464535	0.549946	0.108063	1	1	1	sig
Lchi11329-gene;RI:Chr02:423230:423282-423615:423819:+	0.271825	0.0464535	0.0288296	0.0121972	0.232394	0.268928	0.375692	sig
Lchi11333-gene;SE:Chr02:551678-551754:551850-551937:+	-0.128565	0.0174825	0.518728	0.630625	0.430535	0.494645	0.413154	sig
Lchi11343-gene;A5:Chr02:945252-945450:945248-945450:+	0.241109	0.00799201	0.252099	0.310825	0.46114	0.631117	0.475457	sig
Lchi11351-gene;A5:Chr02:1396097-1406471:1396097-1406545:-	0.290192	0.002997	0	0.231852	0.323203	0.48767	0.407481	sig
Lchi11372-gene;A3:Chr02:1853868-1854008:1853849-1854008:-	0.380323	0.0262238	0.272423	0	0.571318	0.577409	0.400877	sig
Lchi11372-gene;SE:Chr02:1854180-1854267:1854401-1857951:-	0.368897	0.0262238	0.628854	0.399756	0.922921	0.870122	0.856564	sig
Lchi11394-gene;A3:Chr02:2456176-2456362:2456168-2456362:-	-0.107013	0.044955	0.52348	0.518889	0.549654	0.360254	0.332608	sig
Lchi11394-gene;A3:Chr02:2457264-2460396:2457260-2460396:-	-0.229628	0.012987	0.887025	0.854711	0.88881	0.461334	0.573578	sig
Lchi11415-gene;A5:Chr02:3124501-3126081:3124501-3126264:-	0.794945	0.0144855	0.179982	0.119953	0.902385	0.932352	1	sig
Lchi11423-gene;A5:Chr02:3353347-3355157:3353308-3355157:+	-0.545769	0.035964	0.530363	0.597736	0.00371193	0	0.0511311	sig
Lchi11433-gene;RI:Chr07:2699541:2699654-2699905:2700007:-	0.283485	0.013986	0.290686	0.273327	0.472641	0.451985	0.771849	sig
Lchi11447-gene;A5:Chr07:2264777-2265533:2264777-2265569:-	-0.266332	0.00699301	0.424036	0.391012	0.155027	0.140549	0.128001	sig
Lchi11452-gene;RI:Chr07:2125994:2126739-2127083:2128036:-	0.352957	0.001998	0.579363	0.682655	0.973307	0.984079	0.994511	sig
Lchi11455-gene;A5:Chr07:2023142-2024665:2023028-2024665:+	-0.0857764	0.0174825	0.841371	0.698829	0.622825	0.669667	0.76048	sig
Lchi11459-gene;RI:Chr07:1894804:1895140-1896630:1897880:+	0.15538	0.0284715	0.0170426	0.0409979	0.191421	0.164607	0.197173	sig
Lchi11459-gene;SE:Chr07:1897880-1898526:1898661-1903524:+	0.191558	0.0284715	0.204311	0.246502	0.438768	0.387423	0.424702	sig
Lchi11461-gene;A5:Chr07:1872431-1873521:1872401-1873521:+	-0.32975	0.000499501	0.642624	0.709829	0.401029	0.314955	0.323446	sig
Lchi11464-gene;A5:Chr07:1792620-1793997:1792620-1794194:-	-0.359782	0.00999001	0.948645	0.95373	0.635896	0.517387	0.620936	sig
Lchi11464-gene;A5:Chr07:1794269-1796108:1794269-1796285:-	-0.200956	0.01998	0.366832	0.455243	0.224826	0.221095	0.184324	sig
Lchi11464-gene;A5:Chr07:1796916-1800341:1796916-1800559:-	-0.919296	0.00999001	0.838591	1	0	0	0	sig
Lchi11464-gene;A5:Chr07:1796916-1800358:1796916-1800559:-	-0.761435	0.023976	0.802845	1	0.277325	0.142638	0	sig
Lchi11464-gene;A5:Chr07:1796916-1800558:1796916-1800559:-	-0.17279	0.038295	0.985189	1	0.94386	0.726701	0.788854	sig
Lchi11464-gene;A5:Chr07:1796916-1800558:1796916-1800581:-	-0.220574	0.01998	0.855468	0.999757	1	0.639868	0.481246	sig
Lchi11480-gene;A3:Chr07:1398607-1402270:1398607-1402272:+	-0.122246	0.00649351	0.406192	0.376914	0.26935	0.288332	0.250238	sig
Lchi11503-gene;MX:Chr07:658551-659646:659734-660956:658551-660707:660868-660956:+	0.347871	0.023976	0.808956	0.453456	0.937232	1	1	sig
Lchi11503-gene;SE:Chr07:658551-659646:659734-660707:+	0.115988	0.036963	0.939714	0.809887	0.972367	1	1	sig
Lchi11503-gene;SE:Chr07:659734-660707:660868-660956:+	-0.137795	0.0314685	0.78638	0.836989	0.70208	0.674492	0.645095	sig
Lchi11514-gene;A5:Chr07:369906-378097:369906-378101:-	0.165772	0.0284715	0.0362995	0.0391435	0.171896	0.200735	0.23785	sig
Lchi11561-gene;A5:Chr03:13691262-13691383:13691262-13691402:-	-0.394333	0.037962	1	0.957714	0.444527	0.309044	1	sig
Lchi11598-gene;A3:Chr03:10961950-10981675:10961941-10981675:-	-0.1412	0.0384615	0.761408	0.749348	0.645392	0.561439	0.635705	sig
Lchi11598-gene;A3:Chr03:10961967-10981675:10961941-10981675:-	-0.306845	0.0187313	0.83973	0.817447	0.545029	0.522771	0.497429	sig
Lchi11598-gene;A3:Chr03:10961967-10981675:10961950-10981675:-	-0.203905	0.0187313	0.621472	0.59965	0.396938	0.461115	0.361916	sig
Lchi11605-gene;SE:Chr03:10823133-10823529:10823661-10823931:-	0.129135	0.0124875	0.823688	0.856039	0.948037	1	0.958959	sig
Lchi11629-gene;A3:Chr03:10066217-10066341:10066202-10066341:-	-0.405129	0.0104895	0.375	0.435736	0.000163401	0.000248356	0.000303653	sig
Lchi11629-gene;A5:Chr03:10061465-10063442:10061465-10063499:-	-0.101813	0.0454545	0.106998	0.160257	0.0579995	0.0374439	0	sig
Lchi11629-gene;RI:Chr03:10061358:10061465-10063442:10063600:-	0.687256	0.0104895	0.162863	0.178382	0.748542	0.825094	1	sig
Lchi11629-gene;RI:Chr03:10061358:10061465-10063499:10063600:-	0.121574	0.0426573	0.0227794	0.0397851	0.154894	0.155053	0.148621	sig
Lchi11629-gene;RI:Chr03:10063708:10064319-10064759:10065271:-	-0.370628	0.0122378	0.719671	0.85336	0.484987	0.693576	0.0690991	sig
Lchi11629-gene;RI:Chr03:10063708:10064629-10065131:10066202:-	0.687256	0.0104895	0.162863	0.178382	0.748542	0.825094	1	sig
Lchi11629-gene;RI:Chr03:10063708:10066035-10066138:10066202:-	0.140827	0.0454545	0.0575561	0.111638	0.233003	0.252618	0.190653	sig
Lchi11632-gene;A5:Chr03:9996041-9996914:9995978-9996914:+	0.352409	0.0424575	0.105634	0.0530048	0.434619	0.421415	0.439152	sig
Lchi11632-gene;RI:Chr03:9998323:9998414-10001262:10001354:+	-0.134038	0.0424575	0.199299	0.15599	0.0466278	0.0419198	0.0422727	sig
Lchi11635-gene;A3:Chr03:9940052-9949793:9940037-9949793:-	0.324187	0	0.155824	0.250527	0.477905	0.495796	0.608386	sig
Lchi11635-gene;SE:Chr03:9938185-9939893:9940037-9949793:-	-0.241629	0.0124875	0.92326	0.888632	0.704016	0.696985	0.591952	sig
Lchi11637-gene;A3:Chr03:9895937-9913605:9895934-9913605:-	-0.132866	0.003996	0.728416	0.687739	0.57908	0.584332	0.562221	sig
Lchi11639-gene;A5:Chr03:9870811-9870889:9870811-9871007:-	0.233078	0	0.734531	0.727767	0.96989	0.982473	0.94032	sig
Lchi11639-gene;SE:Chr03:9871743-9872893:9873023-9874667:-	0.584088	0	0.138079	0.0656836	0.649139	0.739427	0.669342	sig
Lchi11645-gene;A3:Chr03:9556044-9556131:9556044-9556136:+	-0.204406	0.027972	0.779189	0.806304	0.57104	0.597736	0.596246	sig
Lchi11645-gene;A3:Chr03:9556044-9556136:9556044-9557045:+	0.243105	0.027972	0.245071	0.218793	0.43845	0.401249	0.585413	sig
Lchi11649-gene;A5:Chr03:9429673-9429752:9429673-9430461:-	-0.157734	0.00699301	0.422513	0.428049	0.289607	0.251216	0.261819	sig
Lchi11649-gene;SE:Chr03:9399229-9399319:9399459-9399708:-	0.103706	0.00799201	0.868707	0.865609	0.960588	0.978227	0.973779	sig
Lchi11676-gene;A3:Chr04:16947904-16948525:16947904-16948530:+	0.176198	0.047952	0.484854	0.621344	0.721969	0.742609	0.723315	sig
Lchi11692-gene;A3:Chr04:17654633-17654721:17654633-17654745:+	-0.262588	0.00499501	0.87174	0.830325	0.621347	0.502847	0.64114	sig
Lchi11692-gene;SE:Chr04:17624296-17641900:17641983-17654574:+	-0.168931	0.01665	0.919912	0.85454	0.724346	0.656342	0.774198	sig
Lchi11692-gene;SE:Chr04:17641983-17642065:17642175-17654574:+	0.211309	0.01665	0.0260685	0.0180653	0.178164	0.317444	0.20452	sig
Lchi11702-gene;A3:Chr04:18144491-18151878:18144481-18151878:-	0.248966	0.0454545	0.585167	0.498354	0.796544	0.769644	0.80599	sig
Lchi11721-gene;A5:Chr04:18902520-18902642:18902511-18902642:+	-0.312336	0.00899101	0.856482	0.844931	0.572906	0.452437	0.589769	sig
Lchi11748-gene;A3:Chr04:20178353-20178822:20178311-20178822:-	0.182107	0.0114885	0.488482	0.531445	0.664131	0.750459	0.66162	sig
Lchi11756-gene;A5:Chr03:105877024-105881882:105877024-105882055:-	0.206881	0.0174825	0.130709	0.153872	0.373313	0.291083	0.383119	sig
Lchi11777-gene;A5:Chr03:105357333-105357818:105357294-105357818:+	-0.133207	0.0404595	0.9657	0.954292	0.796848	0.846536	0.836983	sig
Lchi11777-gene;RI:Chr03:105357818:105358657-105358678:105359099:+	-0.132866	0.0404595	0.9513	0.926903	0.785488	0.810197	0.823021	sig
Lchi11784-gene;RI:Chr03:104998576:104998719-105000184:105000275:-	0.0546786	0.0499501	0.0152176	0.0218162	0.0838922	0.0569124	0.0787818	sig
Lchi11805-gene;SE:Chr03:104213261-104213637:104213861-104215629:-	-0.193515	0.01998	0.577311	0.715961	0.492447	0.445016	0.421899	sig
Lchi11806-gene;A3:Chr03:104194677-104194799:104194675-104194799:-	-0.194118	0.000999001	0.99931	0.999562	0.815783	0.856012	0.744161	sig
Lchi11813-gene;SE:Chr03:104083629-104083729:104083885-104085134:+	0.900166	0.01998	0	0.199636	1	0.999951	1	sig
Lchi11813-gene;SE:Chr03:104085209-104085898:104085975-104087365:+	0.695788	0.044955	0.228802	0.379622	1	1	1	sig
Lchi11823-gene;RI:Chr03:103249400:103249654-103250437:103252288:+	0.346874	0.0254745	0.184563	0.0841035	0.595077	0.48157	0.366976	sig
Lchi11823-gene;RI:Chr03:103250437:103251575-103251851:103252288:+	0.705707	0.002997	0.28273	0.305259	0.999383	0.999882	0.999838	sig
Lchi11843-gene;A3:Chr03:102664010-102664482:102663990-102664482:-	0.185263	0.034965	0.117637	0.0870935	0.253258	0.293093	0.316535	sig
Lchi11843-gene;A5:Chr03:102662725-102663315:102662725-102663941:-	-0.185263	0.034965	0.882363	0.912907	0.746742	0.706907	0.683465	sig
Lchi11843-gene;A5:Chr03:102665112-102665596:102665112-102665599:-	0.158235	0.037296	0.455169	0.291909	0.550969	0.506774	0.537578	sig
Lchi11843-gene;A5:Chr03:102671005-102672089:102671005-102672563:-	0.149786	0.041958	0.0997131	0.181989	0.286564	0.289817	0.295529	sig
Lchi11855-gene;RI:Chr03:102419120:102419411-102419984:102420355:-	0.26053	0.002997	0.624832	0.6389	0.843809	0.888478	0.944899	sig
Lchi11857-gene;SE:Chr03:102328407-102328546:102328648-102330145:+	-0.329699	0.028971	0.64477	0.476209	1.06e-05	0.276112	0.416248	sig
Lchi11862-gene;A5:Chr03:102165643-102165735:102165625-102165735:+	-0.17978	0.0474525	0.741296	0.775588	0.570819	0.506533	0.658634	sig
Lchi11863-gene;A3:Chr03:102147238-102149932:102147238-102150026:+	0.471448	0.0332168	0.272115	0.248694	0.689006	0.748562	0.75799	sig
Lchi11863-gene;A3:Chr03:102147238-102149932:102147238-102150030:+	0.251192	0.0332168	0.0702963	0.0573523	0.340159	0.251019	0.35387	sig
Lchi11869-gene;A3:Chr08:60530285-60530457:60529836-60530457:-	-0.416619	0.047952	0.999933	0.971168	0.607053	0.690156	0.409585	sig
Lchi11869-gene;A5:Chr08:60529836-60530457:60529836-60530743:-	0.289812	0.047952	3.03e-05	0.0152365	0.261191	0.206326	0.424818	sig
Lchi11889-gene;A5:Chr08:61773727-61776272:61773724-61776272:+	0.303887	0.003996	0.039866	0.0516398	0.371506	0.404444	0.272969	sig
Lchi11889-gene;SE:Chr08:61773724-61774393:61774523-61776272:+	0.226147	0.00899101	0.00279143	0.0389883	0.193705	0.326236	0.221168	sig
Lchi11890-gene;RI:Chr08:61816370:61816714-61818417:61818511:-	0.14414	0.0254745	0.0189121	0.0296879	0.120606	0.208636	0.176076	sig
Lchi11925-gene;A3:Chr08:62949244-62950176:62949218-62950176:-	0.0696709	0.0404595	0.889743	0.914628	0.980682	0.972659	0.962229	sig
Lchi11936-gene;A5:Chr08:63362089-63364889:63361798-63364889:+	0.33363	0.0224775	0	0.0311551	0.314424	0.283829	0.449369	sig
Lchi11936-gene;SE:Chr08:63361798-63362030:63362125-63364889:+	0.233754	0.0404595	0	0	0.124995	0.286574	0.289693	sig
Lchi11937-gene;A3:Chr08:63369082-63369237:63369080-63369237:-	-0.438439	0.014985	0.747761	0.495692	0.193846	0.176932	0.179084	sig
Lchi11938-gene;A5:Chr08:63388876-63388967:63388830-63388967:+	0.0899027	0.040959	0.194424	0.194859	0.296835	0.287207	0.269591	sig
Lchi11955-gene;A3:Chr08:63836687-63837145:63836453-63837145:-	-0.335737	0.02997	0.327501	0.404404	0.0405956	0.0233575	0.0266935	sig
Lchi11955-gene;A3:Chr08:63838212-63846777:63838199-63846777:-	-0.557574	0.014985	0.805397	0.653085	0.149701	0.181771	0.183529	sig
Lchi11955-gene;A5:Chr08:63836453-63836539:63836453-63837145:-	-0.321631	0.02997	0.473654	0.17531	0	0	0.00855428	sig
Lchi11955-gene;RI:Chr08:63836358:63836453-63836539:63837255:-	0.427707	0.0481661	0.459543	0.625964	1	1	0.911381	sig
Lchi11955-gene;RI:Chr08:63836358:63836453-63837145:63837255:-	-0.285545	0.02997	0.433481	0.262404	0.0579423	0.0477476	0.0815019	sig
Lchi11955-gene;SE:Chr08:63836453-63836529:63836687-63837145:-	-0.402989	0.0187313	0.457401	0.369748	0.00777458	0	0.023983	sig
Lchi11955-gene;SE:Chr08:63837428-63837535:63837623-63838084:-	0.215091	0.02997	0.625792	0.626241	0.831103	0.83341	0.858809	sig
Lchi11963-gene;A5:Chr08:64079116-64079638:64079116-64079661:-	-0.2229	0.035964	0.882108	0.968333	0.658375	0.729679	0.718908	sig
Lchi11982-gene;A5:Chr06:9730757-9730840:9730757-9730923:-	-0.154626	0.0044955	0.958155	0.948264	0.847284	0.768699	0.779767	sig
Lchi11991-gene;SE:Chr06:9414811-9415259:9415333-9416487:+	-0.15246	0.00549451	0.847866	0.883877	0.753921	0.730592	0.655724	sig
Lchi11997-gene;A5:Chr06:9201459-9208778:9201344-9208778:+	0.383348	0.03996	0	0	0.149864	1	0.000179768	sig
Lchi12003-gene;A3:Chr06:9048272-9057557:9047194-9057557:-	0.252855	0.0472028	0	0	0.278115	0.254499	0.225952	sig
Lchi12003-gene;RI:Chr06:9026222:9026938-9027167:9028915:-	0.306335	0.0472028	0.642192	0.613052	1	0.884593	0.917278	sig
Lchi12003-gene;RI:Chr06:9047007:9047944-9048182:9048272:-	-0.650618	0.004662	1	0.988558	0.362777	0.281636	0.386571	sig
Lchi12003-gene;RI:Chr06:9047765:9047944-9048182:9048272:-	-0.564817	0.00174825	0.864779	1	0.320602	0.345408	0.436707	sig
Lchi12003-gene;RI:Chr06:9047765:9047945-9048183:9048272:-	0.326744	0.00174825	0.18976	0.203646	0.444572	0.543303	0.582467	sig
Lchi12003-gene;SE:Chr06:9048272-9048866:9049053-9057557:-	0.0834097	0.0305944	0.823574	0.995421	0.991785	0.994161	0.992776	sig
Lchi12017-gene;A3:Chr06:8712938-8714666:8712938-8714671:+	0.329388	0.012987	1	0.311047	1	0.954735	1	sig
Lchi12017-gene;A5:Chr06:8714821-8714917:8714696-8714917:+	-0.289058	0.012987	0.188067	0.891433	0.217336	0.416044	0.118697	sig
Lchi12038-gene;SE:Chr06:8126446-8128643:8128700-8130236:-	0.225569	0.0224775	2.22e-05	0	0.67655	0.00019016	0	sig
Lchi12044-gene;A5:Chr06:7988041-7994718:7987044-7994718:+	-0.531901	0.0494505	1	1	0.413678	0.334449	0.656171	sig
Lchi12044-gene;A5:Chr06:7988067-7994718:7988041-7994718:+	0.160433	0.0494505	0.688638	0.697879	0.832172	0.88218	0.846723	sig
Lchi12044-gene;RI:Chr06:7986255:7987044-7987746:7988041:+	0.829569	0.00749251	0.0817458	0.118919	1	1	0.789705	sig
Lchi12044-gene;SE:Chr06:7987044-7987746:7988041-7994718:+	-0.88768	0.00749251	1	1	0	0	0.336961	sig
Lchi12044-gene;SE:Chr06:7987044-7987746:7988067-7994718:+	-0.167319	0.0494505	1	1	0.777701	0.790031	0.930313	sig
Lchi12051-gene;A3:Chr06:7769918-7770231:7769918-7770242:+	-0.412595	0.028971	0.900108	1	0.420379	0.37915	0.812849	sig
Lchi12052-gene;A5:Chr06:7708718-7710573:7708718-7710582:-	0.378275	0.001998	0.167646	0.225263	0.585398	0.64149	0.4973	sig
Lchi12052-gene;RI:Chr06:7707804:7708718-7710582:7710761:-	0.145326	0.032967	0.168427	0.153912	0.316727	0.289632	0.313129	sig
Lchi12054-gene;A5:Chr06:7697447-7698018:7697226-7698018:+	0.222039	0.013986	0.209366	0.182321	0.447848	0.393705	0.412094	sig
Lchi12054-gene;RI:Chr06:7696945:7697226-7698018:7698884:+	0.377558	0.013986	0.174676	0.30691	0.610176	0.575108	0.669769	sig
Lchi12058-gene;SE:Chr06:7426735-7426823:7426827-7427350:-	-0.30335	0.0024975	0.999726	0.998751	0.0925533	0.999481	0.995632	sig
Lchi12065-gene;A3:Chr06:7233342-7233432:7233339-7233432:-	-0.397689	0.0334665	0.545261	0.576649	0.1959	7.65e-05	0.293824	sig
Lchi12090-gene;RI:Chr02:53367228:53367863-53368390:53368639:-	0.20508	0.0284715	0.315741	0.262714	0.559875	0.579895	0.343151	sig
Lchi12090-gene;SE:Chr02:53370371-53396627:53396698-53396949:-	-0.293448	0.020979	0.984318	0.961192	0.751261	0.619855	0.666804	sig
Lchi12106-gene;A3:Chr02:54164471-54164605:54164471-54164608:+	0.512442	0.0157343	0.0565814	0	0.479314	0.514526	0.628358	sig
Lchi12106-gene;A3:Chr02:54166853-54167547:54166853-54167686:+	0.320076	0	0.557946	0.60258	0.863897	0.924441	0.91268	sig
Lchi12106-gene;RI:Chr02:54166623:54166853-54167686:54167847:+	0.279671	0.014985	0.159817	0.21486	0.397925	0.54199	0.461114	sig
Lchi12106-gene;SE:Chr02:54168974-54169079:54169137-54170275:+	-0.219709	0.00899101	0.957281	0.963131	0.718069	0.734772	0.768648	sig
Lchi12136-gene;A3:Chr02:55480386-55482107:55480327-55482107:-	0.103225	0.0124875	0.00532557	0.00915264	0.103495	0.130593	0.0973042	sig
Lchi12136-gene;SE:Chr02:55494102-55505965:55506021-55511725:-	0.191084	0.00499501	0.389157	0.335483	0.513596	0.56159	0.585027	sig
Lchi12142-gene;A3:Chr02:55812928-55814656:55812928-55814660:+	0.128785	0.021978	0.833692	0.8196	0.952637	0.949562	0.964095	sig
Lchi12151-gene;A5:Chr02:56663912-56664380:56663849-56664380:+	-0.495405	0.03996	1	1	0.999613	0.514162	8.65e-06	sig
Lchi12176-gene;A3:Chr02:57852167-57852280:57852167-57852286:+	-0.749249	0.043956	0.971868	1	0.354287	3.7e-05	0.355731	sig
Lchi12192-gene;A5:Chr02:58848334-58848541:58848030-58848541:+	-1	0	1	1	0	0	0	sig
Lchi12206-gene;A3:Chr17:13320348-13320605:13320348-13320606:+	-0.169487	0.031302	1	0.994774	0.840647	0.834623	0.808429	sig
Lchi12206-gene;A5:Chr17:13317870-13318280:13317869-13318280:+	-0.169016	0.031302	1	0.994774	0.841026	0.83499	0.809096	sig
Lchi12206-gene;RI:Chr17:13318280:13318510-13319233:13319298:+	0.169487	0.031302	0	0.00522621	0.159353	0.165377	0.191571	sig
Lchi12206-gene;RI:Chr17:13322541:13322634-13322733:13323182:+	0.190794	0.0324675	0	0.00847796	0.17043	0.185649	0.22902	sig
Lchi12224-gene;A5:Chr17:12299629-12299830:12299629-12301218:-	0.532788	0.023976	0.108104	0.0666857	0.568045	0.592852	0.69965	sig
Lchi12245-gene;A3:Chr17:11313178-11313261:11313178-11314049:+	0.148068	0.048951	0.0468088	0.0624359	0.198381	0.237616	0.172073	sig
Lchi12248-gene;A3:Chr17:11231759-11232090:11231759-11232275:+	0.225549	0.002997	0.744767	0.766799	0.967912	0.991848	0.984237	sig
Lchi12248-gene;RI:Chr17:11228184:11228353-11231607:11231759:+	0.497957	0.002997	0.0618999	0.0830546	0.520772	0.715105	0.475425	sig
Lchi12259-gene;A3:Chr17:10919038-10919767:10919038-10919779:+	-0.150395	0.00674326	0.370236	0.383561	0.23135	0.172096	0.276065	sig
Lchi12259-gene;RI:Chr17:10903294:10903516-10903908:10904036:+	0.950003	0	0.00186613	0.00428094	0.935891	0.951714	0.971623	sig
Lchi12269-gene;A5:Chr17:10580708-10580834:10580677-10580834:+	0.400345	0	0.0452926	0.031383	0.435463	0.389303	0.491281	sig
Lchi12270-gene;A3:Chr17:10554345-10562636:10554286-10562636:-	-0.300166	0.000999001	0.851724	0.864156	0.491081	0.544292	0.637949	sig
Lchi12275-gene;A3:Chr17:10321165-10321614:10320883-10321614:-	0.146066	0.043956	0.871462	0.737699	0.960615	0.891325	1	sig
Lchi12275-gene;SE:Chr17:10321165-10321614:10321676-10322160:-	-0.179559	0.035964	0.906127	0.973411	0.823211	0.714394	0.743025	sig
Lchi12275-gene;SE:Chr17:10334243-10337359:10338297-10339430:-	-0.218862	0.035964	0.99026	0.987007	0.828983	0.737305	0.743025	sig
Lchi12284-gene;SE:Chr17:10064089-10064241:10064288-10064472:+	0.294068	0.001998	0.375021	0.33574	0.64342	0.645252	0.659674	sig
Lchi12291-gene;A3:Chr17:9848710-9848789:9848710-9848793:+	0.110343	0.0144855	0.237346	0.252381	0.342645	0.351985	0.370988	sig
Lchi12306-gene;A3:Chr13:42496292-42496726:42496292-42496885:+	-0.0824126	0.0284715	0.452695	0.51959	0.425847	0.372878	0.412465	sig
Lchi12327-gene;SE:Chr13:43811487-43865801:43866043-43924641:+	-0.557833	0.0134865	0.734611	0.525459	0.00360597	0.173298	0.0397032	sig
Lchi12331-gene;A3:Chr13:44184315-44184626:44184315-44184637:+	-0.997219	0.0437063	0.995681	0.998758	0	0	0	sig
Lchi12331-gene;RI:Chr13:44184234:44184315-44184626:44184940:+	0.822445	0.0437063	0	0.35511	1	1	1	sig
Lchi12335-gene;A3:Chr13:44343680-44344289:44343680-44344420:+	-0.234941	0.026973	0.730311	0.705636	0.570255	0.369539	0.509303	sig
Lchi12343-gene;RI:Chr13:44638729:44639884-44641043:44641147:-	1	0	0	0	1	1	1	sig
Lchi12349-gene;SE:Chr13:44859770-44865869:44866048-44882988:+	0.119845	0.042957	0.760705	0.877145	1	0.982229	0.834081	sig
Lchi12416-gene;A3:Chr13:48467642-48467725:48467627-48467725:-	-0.129982	0.0344655	0.358538	0.285925	8.98e-05	0.379613	0.197047	sig
Lchi12416-gene;RI:Chr13:48468304:48468732-48468826:48468877:-	-0.123368	0.0344655	0.466683	0.510589	0.33124	0.371905	0.392659	sig
Lchi12419-gene;A3:Chr13:48717754-48717882:48717754-48717996:+	-0.150978	0.0234765	0.734236	0.287483	0.271971	0.379957	0.427716	sig
Lchi12420-gene;RI:Chr13:48742512:48743464-48743535:48743706:-	0.370569	0.013986	0.724574	0.451273	0.9606	0.965346	0.949532	sig
Lchi12436-gene;RI:Chr02:61069461:61069604-61070175:61070277:+	0.186564	0.0324675	0.0572416	0.056943	0.233273	0.196734	0.300962	sig
Lchi12436-gene;SE:Chr02:61027802-61029592:61029700-61030007:+	0.251028	0.014985	0.0209948	0.0422287	0.186359	0.388176	0.273385	sig
Lchi12471-gene;A3:Chr02:62298288-62298465:62298288-62298503:+	0.0563538	0.034965	0.181839	0.27613	0.305747	0.270348	0.279919	sig
Lchi12478-gene;A5:Chr02:62686666-62686758:62686661-62686758:+	0.20396	0.038961	0.660883	0.930929	0.999714	0.999953	0.999931	sig
Lchi12528-gene;A5:Chr02:64889998-64890089:64889926-64890089:+	-0.105009	0.014985	0.934646	0.949297	0.783377	0.904829	0.82268	sig
Lchi12531-gene;RI:Chr02:64953060:64953093-64953220:64953337:-	0.288677	0.011988	0.480151	0.457446	0.737584	0.679594	0.855249	sig
Lchi12581-gene;A5:Chr16:36203771-36204115:36203771-36204239:-	-0.639199	0.035964	0.892157	0.84731	0.390392	0	0.301211	sig
Lchi12624-gene;A3:Chr16:33516492-33516572:33516471-33516572:-	-0.885591	0.017982	0.997987	0.783988	0	0.0161895	0	sig
Lchi12624-gene;RI:Chr16:33466052:33466858-33466977:33467058:-	0.302017	0.0322178	0.564848	0.82426	1	0.989711	1	sig
Lchi12624-gene;RI:Chr16:33515975:33516471-33516572:33516689:-	-0.635027	0.023976	0.996152	0.799192	0.216498	0.334099	0.237339	sig
Lchi12624-gene;RI:Chr16:33515975:33516492-33516572:33516689:-	0.556398	0.0322178	0.343001	0.523031	1	0.968243	1	sig
Lchi12662-gene;A3:Chr15:56370169-56370272:56370169-56370555:+	0.217297	0.0324675	0	0	0.0867045	0.36278	0.202407	sig
Lchi12674-gene;A5:Chr15:55986484-55986569:55986463-55986569:+	0.228933	0.022977	0.790415	0.314087	0.796125	0.734092	0.813335	sig
Lchi12674-gene;SE:Chr15:55993856-55993949:55994039-55994654:+	0.228933	0.022977	0.790415	0.314087	0.796125	0.734092	0.813335	sig
Lchi12676-gene;A5:Chr15:55909124-55909203:55909115-55909203:+	-0.199263	0.0404595	0.796131	0.836568	0.674369	0.555165	0.621724	sig
Lchi12676-gene;SE:Chr15:55908721-55908824:55909115-55909203:+	0.167132	0.0404595	0.198906	0.172175	0.323349	0.400956	0.33371	sig
Lchi12678-gene;A3:Chr15:55844208-55844310:55844161-55844310:-	-0.123362	0.047952	0.946446	0.992866	0.809869	0.868789	0.860225	sig
Lchi12685-gene;RI:Chr15:55672635:55672800-55673037:55673508:+	0.583064	0.0014985	0.0323818	0.0203381	0.735352	0.509871	0.583049	sig
Lchi12721-gene;A5:Chr15:54361158-54361662:54361047-54361662:+	-0.212382	0.0164835	0.844542	0.757085	0.640792	0.577587	0.546916	sig
Lchi12721-gene;RI:Chr15:54359863:54361047-54361662:54362140:+	0.266458	0.00749251	0.659795	0.577854	0.874708	0.874912	0.906227	sig
Lchi12721-gene;RI:Chr15:54359863:54361158-54361662:54362140:+	0.556515	0	0.263077	0.305171	0.79648	0.836475	0.888963	sig
Lchi12721-gene;RI:Chr15:54359863:54361191-54361662:54362140:+	0.22781	0.00899101	0.648336	0.769459	0.935994	0.928553	0.945576	sig
Lchi12726-gene;A3:Chr15:54203555-54203662:54203515-54203662:-	0.286648	0.0224775	0.37801	0.309529	0.575764	0.650741	0.664748	sig
Lchi12748-gene;A3:Chr15:53371961-53372152:53371933-53372152:-	0.208036	0.0044955	0.785249	0.765551	0.989705	0.985422	0.975181	sig
Lchi12752-gene;RI:Chr15:53237614:53237683-53237764:53238110:+	0.332159	0.00599401	0.528753	0.462427	0.818931	0.820943	0.843372	sig
Lchi12752-gene;SE:Chr15:53200498-53207035:53207087-53214757:+	0.200177	0.022977	0.369615	0.367268	0.504145	0.556168	0.645542	sig
Lchi12752-gene;SE:Chr15:53215873-53232601:53232714-53233016:+	-0.131077	0.037962	0.841087	0.906891	0.68946	0.736188	0.803089	sig
Lchi12763-gene;SE:Chr15:52844257-52845454:52845569-52846048:+	-1	0	1	1	0	0	0	sig
Lchi12792-gene;A5:Chr18:9826922-9827032:9825925-9827032:+	0.073254	0.0174825	0.00828773	0.00958388	0.0798829	0.0806074	0.0860791	sig
Lchi12795-gene;A3:Chr18:9648145-9657335:9648145-9657370:+	0.454832	0.0014985	0	0.0393363	0.346193	0.887138	0.19017	sig
Lchi12795-gene;SE:Chr18:9648145-9657335:9657468-9662072:+	0.901537	0.0284715	0	0.151343	0.931624	1	1	sig
Lchi12806-gene;A3:Chr18:9121431-9121511:9121431-9121525:+	0.180262	0.012654	0.261438	0.331834	0.446818	0.540931	0.442944	sig
Lchi12806-gene;RI:Chr18:9121311:9121431-9121511:9121778:+	0.225481	0.012654	0.127246	0.127142	0.343102	0.321952	0.39297	sig
Lchi12806-gene;RI:Chr18:9121311:9121431-9121525:9121778:+	0.273497	0.012654	0.0490769	0.0674604	0.296705	0.358766	0.339827	sig
Lchi12826-gene;A3:Chr18:8664556-8664627:8664556-8668071:+	0.174099	0.046953	0.0272015	0.00794122	0.0950496	0.379403	0.100558	sig
Lchi12826-gene;A3:Chr18:8664556-8666358:8664556-8668071:+	0.178204	0.046953	0.00587634	0.0078044	0.0535427	0.437944	0.0636463	sig
Lchi12826-gene;RI:Chr18:8663438:8664358-8664482:8664556:+	0.728483	0	0.0401819	0.0787748	0.71405	0.960156	0.689677	sig
Lchi12826-gene;RI:Chr18:8664627:8664666-8668071:8668493:+	-0.400035	0.0314685	0.777739	0.103094	0.0430368	0.0262168	0.0518919	sig
Lchi12826-gene;SE:Chr18:8651755-8652937:8653128-8653367:+	-0.225021	0.017982	0.326797	0.220578	0.0579158	0.0390886	0.0489946	sig
Lchi12826-gene;SE:Chr18:8664556-8664627:8664666-8668071:+	0.739935	0	0.0079276	0.0651063	0.700195	0.95782	0.671342	sig
Lchi12842-gene;A3:Chr18:8275653-8282181:8275512-8282181:-	0.274842	0.0404595	0.0745453	0.0687879	0.563297	0.00342577	0.472804	sig
Lchi12842-gene;A5:Chr18:8275653-8282154:8275653-8282181:-	0.459444	0.0438312	0.0147003	0	0.242814	0.997519	0.16005	sig
Lchi12842-gene;A5:Chr18:8276497-8282154:8276497-8282181:-	-0.36492	0.0438312	0.509566	0.444823	0.114029	0.117926	0.104868	sig
Lchi12842-gene;SE:Chr18:8275512-8276358:8276497-8282181:-	0.199332	0.0438312	0.168112	0.0635019	0.365141	0.356536	0.22374	sig
Lchi12856-gene;A3:Chr18:7661062-7665151:7661051-7665151:-	-0.265392	0.00974026	0.999891	0.999927	0.771188	0.671005	0.761358	sig
Lchi12856-gene;A5:Chr18:7661062-7661192:7661062-7665151:-	0.126755	0.0470779	0.0446377	0.0504102	0.142603	0.197107	0.183127	sig
Lchi12856-gene;MX:Chr18:7661062-7663546:7663585-7670621:7661062-7665151:7665427-7670621:-	0.303597	0.00974026	0.273723	0.291049	0.520151	0.648921	0.588879	sig
Lchi12856-gene;RI:Chr18:7660001:7660563-7660661:7661062:-	0.166496	0.0367965	0.124281	0.111433	0.244815	0.316182	0.292063	sig
Lchi12866-gene;A3:Chr18:7245915-7246232:7242748-7246232:-	-0.0822444	0.033966	0.0458378	0.119595	0.00141577	0	0	sig
Lchi12866-gene;RI:Chr18:7239954:7240755-7240809:7241223:-	-0.485116	0.0014985	0.515036	0.59625	0.0306346	0.149525	0.0314226	sig
Lchi12866-gene;RI:Chr18:7239954:7241223-7241570:7241809:-	0.460983	0.00374625	0.0197137	0.0241171	0.533996	0.136029	0.77867	sig
Lchi12870-gene;A3:Chr18:7119894-7126351:7119894-7126354:+	-0.114389	0.020979	0.401165	0.434407	0.289452	0.315971	0.304766	sig
Lchi12881-gene;RI:Chr01:7112622:7112859-7113560:7113770:-	0.412806	0	0.273671	0.232996	0.661281	0.665258	0.67188	sig
Lchi12923-gene;SE:Chr01:8524025-8525945:8526044-8548298:-	-0.0784549	0.0404595	0.913983	0.941643	0.90338	0.826974	0.81772	sig
Lchi12934-gene;RI:Chr01:8803489:8803929-8804477:8804747:+	0.503766	0.035964	0.450815	0.495844	0.931286	1	1	sig
Lchi12937-gene;RI:Chr01:8883282:8883751-8883833:8883918:-	0.425325	0.044955	0.371341	0.381506	1	0.627066	0.77818	sig
Lchi12959-gene;A5:Chr01:9626270-9626345:9626270-9626413:-	-0.823569	0.0164835	0.980881	0.997602	0.233455	0.207558	0.0560032	sig
Lchi12959-gene;SE:Chr01:9626270-9626413:9626476-9626901:-	0.843563	0.00549451	0.0038322	0.000357796	0.78259	0.871821	0.882564	sig
Lchi12960-gene;A3:Chr01:9648437-9650415:9648437-9650448:+	-0.109339	0.00749251	0.96637	0.959663	0.865126	0.841228	0.854677	sig
Lchi12965-gene;RI:Chr01:9772930:9774083-9775116:9775338:-	0.286575	0.033966	0.517025	0.377215	0.68846	0.762928	0.749697	sig
Lchi12970-gene;A3:Chr01:9930395-9935777:9930395-9935909:+	0.174943	0.0244755	0	0.0694695	0.173629	0.27513	0.180274	sig
Lchi12995-gene;A5:Chr13:4259141-4261380:4259141-4261383:-	0.353531	0.0202298	0.29515	0.508518	1	0.517919	0.748174	sig
Lchi12995-gene;A5:Chr13:4259141-4261383:4259141-4261386:-	-0.258846	0.0202298	0.311976	0.36991	0	0.173639	0.0726532	sig
Lchi12997-gene;A3:Chr13:4435831-4440380:4435831-4440389:+	0.0719739	0.042957	0.882506	0.76902	0.923094	0.908398	0.861718	sig
Lchi12998-gene;RI:Chr13:4470047:4471218-4471647:4471858:-	0.250679	0.0134865	0.260109	0.208243	0.615271	0.352532	0.486763	sig
Lchi13003-gene;A5:Chr13:4708100-4708199:4708085-4708199:+	-0.110703	0.0224775	0.929749	0.942814	0.870824	0.704761	0.901151	sig
Lchi13019-gene;A3:Chr13:5120409-5120481:5120409-5120498:+	-0.137002	0.023976	0.27848	0.283527	0.190043	0.128798	0.113164	sig
Lchi13020-gene;RI:Chr13:5123045:5123607-5123783:5124152:-	-0.166854	0.018981	0.494221	0.476643	0.306541	0.308731	0.34046	sig
Lchi13020-gene;RI:Chr13:5146097:5146264-5146494:5146604:-	-0.187542	0.018981	0.477645	0.45186	0.27186	0.260258	0.299514	sig
Lchi13034-gene;RI:Chr13:5444059:5444235-5444320:5444450:-	0.398673	0.017982	0.188078	0.309845	0.472643	0.875386	0.594876	sig
Lchi13034-gene;SE:Chr13:5444633-5456705:5456844-5457449:-	0.252345	0.047952	0.0841012	0.0321426	0.323101	0.320899	0.287401	sig
Lchi13044-gene;SE:Chr13:5654711-5658667:5658726-5659258:+	0.189018	0.00549451	0.390646	0.373868	0.582077	0.569432	0.562317	sig
Lchi13044-gene;SE:Chr13:5654711-5659258:5659395-5659584:+	-0.306093	0.003996	1	1	0.648079	0.719599	0.714043	sig
Lchi13060-gene;A3:Chr13:6234746-6252661:6234746-6252664:+	0.500844	0.0034965	1.4e-05	0.828723	0.938835	0.887523	0.919278	sig
Lchi13061-gene;A3:Chr13:6303606-6314719:6303606-6314736:+	-0.373609	0.042957	0.491539	0.587218	0.308942	0.124724	0.0636431	sig
Lchi13061-gene;A3:Chr13:6303606-6326945:6303606-6328208:+	0.493057	0.00874126	0.0304047	0.027571	0.417638	0.500909	0.647588	sig
Lchi13061-gene;A3:Chr13:6303606-6326945:6303606-6328211:+	0.702469	0.00699301	0.0264532	0.0305052	0.998311	0.196469	0.998064	sig
Lchi13061-gene;A3:Chr13:6303606-6328208:6303606-6328211:+	0.23525	0.0384615	0.464239	0.526015	0.998788	0.195896	0.996448	sig
Lchi13061-gene;A3:Chr13:6303606-6328208:6303606-6328214:+	-0.236431	0.00699301	0.32235	0.33264	0.107439	0.108018	0.0577355	sig
Lchi13061-gene;A3:Chr13:6303606-6328211:6303606-6328214:+	-0.221375	0.00874126	0.354412	0.309935	0.000146069	0.332032	0.000218342	sig
Lchi13061-gene;RI:Chr13:6330351:6330652-6330764:6331371:+	0.15225	0.0223776	0.788235	0.769625	0.907601	0.936048	0.949891	sig
Lchi13070-gene;SE:Chr13:6592759-6593140:6593217-6593586:-	0.736183	0.020979	5.94e-05	0.0804646	0.777117	0.791985	0.760234	sig
Lchi13097-gene;A5:Chr11:34815562-34823498:34815417-34823498:+	0.130796	0.0104895	0.0539717	0.0581689	0.152037	0.192299	0.216263	sig
Lchi13099-gene;A5:Chr11:34898251-34900064:34898251-34900500:-	-0.439	0.0214785	0.461392	0.556891	0.109216	0	0.10121	sig
Lchi13108-gene;SE:Chr11:35589551-35661270:35661445-35688030:+	-0.056876	0.0244755	0.0802523	0.0590375	0.013498	0.0129411	0.0118676	sig
Lchi13119-gene;A5:Chr11:36385033-36385167:36385033-36386837:-	0.411554	0.00824176	0.29154	0.557257	0.922671	0.585294	0.999894	sig
Lchi13119-gene;A5:Chr11:36385033-36385167:36385033-36387213:-	-0.126641	0.032967	0.278233	0.38274	0.269837	0.175232	0.166467	sig
Lchi13119-gene;RI:Chr11:36380775:36381957-36382547:36383728:-	-0.192983	0.00824176	0.991709	0.988807	0.787411	0.731616	0.872797	sig
Lchi13123-gene;A3:Chr11:36567791-36569490:36566461-36569490:-	0.778236	0.0344655	0	0	0.908857	0.700527	0.725323	sig
Lchi13126-gene;A5:Chr11:36715997-36716623:36715837-36716623:+	0.141986	0.0224775	0.0615972	0.0243923	0.129465	0.253346	0.172131	sig
Lchi13153-gene;RI:Chr11:37622257:37622646-37623050:37623150:-	0.222895	0.00799201	0.00701116	0.0565977	0.223971	0.231867	0.308261	sig
Lchi13156-gene;A5:Chr11:37830497-37830651:37830497-37831111:-	0.122598	0.015984	0.129727	0.14787	0.262273	0.252213	0.269705	sig
Lchi13164-gene;A5:Chr11:38233869-38233957:38233869-38233977:-	0.340398	0.037962	0.05563	0.153132	0.224613	0.60995	0.499774	sig
Lchi13182-gene;A5:Chr10:68464213-68470789:68463840-68470789:+	0.44031	0	0.0299415	0.0285625	0.466929	0.526568	0.415188	sig
Lchi13207-gene;A3:Chr10:67686683-67686765:67686683-67686775:+	-0.234935	0.026973	0.867456	0.908523	0.642588	0.724577	0.592001	sig
Lchi13215-gene;A5:Chr10:67451030-67452810:67451030-67453128:-	-0.638572	0.0034965	0.715153	0.708308	0.0532798	0.0476714	0.118523	sig
Lchi13215-gene;A5:Chr10:67451030-67452810:67451030-67453226:-	-0.684911	0.0034965	0.817682	0.745734	0.0777921	0.0745838	0.138016	sig
Lchi13240-gene;SE:Chr10:66685979-66687758:66689775-66689924:+	0.227693	0.031968	0.0194912	0	0.132422	0.32461	0.255283	sig
Lchi13240-gene;SE:Chr10:66690222-66692391:66692475-66692579:+	0.167954	0.031968	0.08681	0.0633938	0.286248	0.246514	0.196405	sig
Lchi13242-gene;A3:Chr10:66592483-66592961:66592483-66592966:+	-0.130222	0.026973	0.803293	0.793415	0.6893	0.720383	0.594711	sig
Lchi13253-gene;RI:Chr10:66105542:66106085-66106978:66107125:+	0.956322	0.013986	0.0422225	0.0451328	1	1	1	sig
Lchi13253-gene;RI:Chr10:66106978:66107125-66107250:66107380:+	0.983573	0.013986	0.0227459	0.010108	1	1	1	sig
Lchi13261-gene;A5:Chr10:65839546-65840387:65839546-65840600:-	-0.15993	0.032967	0.155466	0.169004	0.00341377	0	0.00350196	sig
Lchi13262-gene;A5:Chr10:65822822-65823711:65822341-65823711:+	0.518355	0.001998	0.046847	0.0644021	0.70584	0.556944	0.459155	sig
Lchi13271-gene;A3:Chr10:65478680-65482776:65478670-65482776:-	0.806785	0.00599401	0.00442399	0.000175061	0.427366	1	0.999889	sig
Lchi13271-gene;A5:Chr10:65471748-65471820:65471748-65471847:-	-0.385048	0.00599401	0.301034	0.543565	0.048258	0.0634946	0	sig
Lchi13292-gene;A5:Chr11:29906116-29908347:29906116-29908433:-	0.409637	0	0.361357	0.399311	0.818795	0.673908	0.877211	sig
Lchi13428-gene;A3:Chr01:14850280-14861638:14850274-14861638:-	-0.325755	0.00999001	1	0.99719	0.655925	0.66436	0.698233	sig
Lchi13428-gene;A5:Chr01:14839315-14847838:14839315-14849897:-	0.387811	0.00999001	0.252196	0.305209	0.636286	0.670702	0.692553	sig
Lchi13482-gene;SE:Chr08:16633683-16635160:16635366-16635773:+	-0.692307	0.0164835	0.915767	0.842178	0.164955	0.0617223	0.333317	sig
Lchi13488-gene;RI:Chr08:16956098:16957218-16958351:16958525:+	0.802554	0.0044955	0.219199	0.170557	1	0.992295	1	sig
Lchi13527-gene;A5:Chr08:18395998-18398354:18395546-18398354:+	0.405351	0.027972	0.199852	0.28935	0.635844	0.706457	0.607554	sig
Lchi13527-gene;A5:Chr08:18406820-18406900:18406815-18406900:+	0.243546	0.002997	0.114739	0.161969	0.335025	0.390211	0.420462	sig
Lchi13527-gene;A5:Chr08:18415632-18415760:18415592-18415760:+	0.281381	0.002997	0.189413	0.23225	0.475355	0.509946	0.491336	sig
Lchi13534-gene;A3:Chr08:18768854-18768930:18768806-18768930:-	-0.678724	0.035964	1	0.461215	0.0834548	0.0721964	0	sig
Lchi13534-gene;MX:Chr08:18769072-18769659:18769828-18797067:18769072-18780424:18780497-18797067:-	0.948116	0.013986	0	0	0.916545	0.927804	1	sig
Lchi13579-gene;A5:Chr08:20648644-20649555:20648601-20649555:+	-0.243337	0.027972	0.845933	0.883382	0.45683	0.652202	0.754929	sig
Lchi13611-gene;SE:Chr05:23638420-23638945:23638997-23639112:+	-0.418229	0.00999001	0.524782	0.574127	0.0835317	0.310144	0	sig
Lchi13666-gene;RI:Chr05:20330411:20330463-20331403:20331455:+	0.198881	0.00699301	0.21326	0.183814	0.403404	0.312943	0.475907	sig
Lchi13667-gene;A5:Chr05:20280608-20281927:20280608-20281978:-	0.0716951	0.0354645	0.771119	0.710938	0.777447	0.85774	0.802982	sig
Lchi13670-gene;A3:Chr05:20213439-20219869:20213436-20219869:-	-0.196241	0.0224775	0.576094	0.558293	0.348561	0.381085	0.38321	sig
Lchi13671-gene;A3:Chr05:20178671-20189066:20178671-20189278:+	0.195094	0.032967	0.696245	0.830295	0.876016	0.999076	1	sig
Lchi13700-gene;RI:Chr05:18945200:18949572-18949666:18950174:+	-0.219971	0.03996	1	1	0.843156	0.784789	0.712142	sig
Lchi13704-gene;A3:Chr02:83676942-83677275:83676942-83677277:+	0.712182	0.000999001	0.475591	0.0983466	0.999725	0.999697	0.998029	sig
Lchi13705-gene;A5:Chr02:83700781-83700945:83700781-83700973:-	0.791089	0.00749251	0	0.242135	0.999971	1	0.736497	sig
Lchi13725-gene;A5:Chr02:84408217-84408346:84408165-84408346:+	-0.185756	0.00499501	0.420402	0.372822	0.193964	0.200593	0.238011	sig
Lchi13738-gene;RI:Chr02:85132525:85132738-85133993:85134151:-	0.161912	0.03996	0.104447	0.120983	0.235105	0.316735	0.272042	sig
Lchi13743-gene;A3:Chr02:85266877-85275608:85266877-85275657:+	0.158954	0.020979	0.189456	0.215977	0.358694	0.359052	0.367266	sig
Lchi13750-gene;A3:Chr02:85456495-85461261:85456495-85461262:+	0.312233	0.00899101	0.0581681	0	0.283939	0.464601	0.27541	sig
Lchi13756-gene;RI:Chr02:85609131:85609670-85612045:85612290:-	0.608492	0.0024975	0.220431	0.272606	0.894959	0.733069	0.937003	sig
Lchi13757-gene;A3:Chr02:85631466-85632893:85631458-85632893:-	0.116985	0.037962	0.0522981	0.110262	0.201618	0.170343	0.222834	sig
Lchi13796-gene;SE:Chr16:21915793-21916846:21916992-21920813:-	0.190848	0.00799201	0.0796185	0.117739	0.153846	0.153226	0.561508	sig
Lchi13825-gene;A3:Chr16:20726808-20733130:20726783-20733130:-	-0.533788	0.02997	0.905883	0.921229	0.999972	0.137898	0.00143579	sig
Lchi13829-gene;A5:Chr16:20596718-20596809:20596718-20596882:-	-0.423192	0.001998	0.748055	0.934503	0.540508	0.349866	0.363888	sig
Lchi13875-gene;SE:Chr16:18471831-18499548:18499619-18500223:+	0.104107	0.0454545	0.750167	0.69657	0.850606	0.836346	0.795473	sig
Lchi13880-gene;SE:Chr16:18277114-18277200:18277486-18278953:-	0.158787	0.045954	0.00625632	0.0224888	0.0218039	0.10211	0.395566	sig
Lchi13908-gene;A3:Chr16:26962694-26962788:26962677-26962788:-	0.16298	0.0414585	0.356152	0.43225	0.602879	0.646264	0.422401	sig
Lchi13909-gene;A5:Chr16:27008866-27021838:27008866-27022006:-	0.149894	0.043956	0.505967	0.534378	0.691049	0.604608	0.714543	sig
Lchi13920-gene;A5:Chr16:27237740-27237920:27237736-27237920:+	-0.446739	0.0024975	0.592634	0.749322	0.329882	0.00281401	0.340021	sig
Lchi13920-gene;A5:Chr16:27237781-27237920:27237740-27237920:+	0.3461	0.0024975	0.525328	0.143048	0.571235	0.995255	0.474373	sig
Lchi13921-gene;A3:Chr16:27257355-27257470:27257355-27257474:+	-0.154742	0.040959	0.966501	0.938333	0.786736	0.823578	0.78271	sig
Lchi13933-gene;RI:Chr16:27521278:27522334-27522775:27523202:+	0.43873	0.0404595	0.203098	0.130727	0	0.817555	0.999372	sig
Lchi13977-gene;A3:Chr16:29434330-29434433:29434330-29434456:+	-0.311455	0.011988	0.596809	0.557452	0.342499	0.264638	0.189891	sig
Lchi13977-gene;A3:Chr16:29434607-29435081:29434607-29435105:+	0.247834	0.0254745	0.53732	0.503045	0.770468	0.734109	0.799472	sig
Lchi14007-gene;A5:Chr04:98907019-98914134:98906968-98914134:+	0.404113	0.016983	0.122188	0.11274	0.546717	0.410184	0.60783	sig
Lchi14007-gene;A5:Chr04:98915031-98915129:98914560-98915129:+	-0.734489	0.016983	1	0.827551	0.398129	0	0.139729	sig
Lchi14007-gene;A5:Chr04:98915041-98915129:98915031-98915129:+	0.603104	0.016983	0.31952	0.221424	0.778595	1	0.842132	sig
Lchi14007-gene;RI:Chr04:98914539:98915031-98915129:98915772:+	0.666686	0.016983	0.187253	0.121671	0.635458	1	0.827986	sig
Lchi14009-gene;SE:Chr04:98863423-98874877:98875757-98879039:+	-0.117326	0.015984	0.792481	0.957272	0.845071	0.739966	0.687614	sig
Lchi14011-gene;A3:Chr04:98789470-98789576:98789468-98789576:-	0.097073	0.0214785	0.891951	0.913839	0.999963	0.999972	0.999969	sig
Lchi14011-gene;A5:Chr04:98779211-98779294:98779211-98779603:-	0.20081	0.00899101	0.0446922	0.0228314	0.231807	0.18091	0.290999	sig
Lchi14011-gene;SE:Chr04:98779706-98780257:98780301-98780851:-	0.10788	0.0214785	0.140088	0.154302	0.224735	0.274867	0.265622	sig
Lchi14023-gene;A3:Chr04:98474443-98480485:98474440-98480485:-	0.632963	0.026973	0	0	0.00012277	1	0.898765	sig
Lchi14031-gene;A5:Chr04:98323313-98324404:98323313-98324408:-	0.158559	0.041958	0.0310211	0.0572456	0.173471	0.212087	0.222519	sig
Lchi14032-gene;A3:Chr04:98280250-98280341:98280250-98280352:+	0.0833368	0.035964	0.522112	0.546834	0.61826	0.61004	0.625129	sig
Lchi14032-gene;A5:Chr04:98279210-98279933:98278648-98279933:+	0.109155	0.035964	0.0360025	0.0446332	0.156034	0.0878361	0.204549	sig
Lchi14032-gene;SE:Chr04:98278648-98279167:98279210-98279933:+	0.35661	0.011988	0.279487	0.18374	0.585683	0.577777	0.601209	sig
Lchi14043-gene;SE:Chr04:98013246-98014211:98014446-98015140:-	0.390595	0.00999001	0.418095	0.416933	0.740788	0.876176	0.807365	sig
Lchi14055-gene;RI:Chr04:97706390:97706996-97707216:97708192:+	0.198395	0.032967	0.581655	0.715109	0.854201	0.842933	0.843198	sig
Lchi14055-gene;RI:Chr04:97716967:97717485-97718281:97719101:+	0.185862	0.032967	0.0625922	0.0930774	0.269836	0.238334	0.28292	sig
Lchi14056-gene;SE:Chr04:97683500-97688140:97688191-97688275:+	0.294882	0.003996	0.450533	0.885192	0.974948	0.996498	0.916788	sig
Lchi14057-gene;SE:Chr04:97663452-97668005:97668184-97669456:-	-0.784545	0.00599401	0.922245	1	0.0616883	0.0721288	0.395914	sig
Lchi14061-gene;A5:Chr04:97597327-97597409:97597327-97597700:-	-0.152691	0.0044955	0.170829	0.187825	0.0206001	0.0269684	0.0323388	sig
Lchi14089-gene;RI:Chr03:1887457:1887941-1889054:1890518:+	0.591422	0.000499501	0.453009	0.364147	1	1	1	sig
Lchi14101-gene;A3:Chr03:2260792-2261246:2260791-2261246:-	-0.983124	0	0.997762	0.972714	0.000193052	0.00589429	0.000254977	sig
Lchi14101-gene;A3:Chr03:2260793-2261246:2260791-2261246:-	-0.375932	0	0.998554	0.986472	0.620641	0.664906	0.564197	sig
Lchi14101-gene;A3:Chr03:2260793-2261246:2260792-2261246:-	0.359258	0.00333	0.607636	0.671651	0.999882	0.997021	0.999803	sig
Lchi14101-gene;RI:Chr03:2260659:2260791-2261246:2261411:-	-0.523731	0.023976	0.868094	0.262719	0.0323433	0.0480706	0.0446136	sig
Lchi14101-gene;RI:Chr03:2260659:2260792-2261246:2261411:-	0.949027	0.00374625	0.0145472	0.00989688	0.994256	0.894923	0.994568	sig
Lchi14110-gene;RI:Chr03:2441915:2442254-2442782:2443449:-	0.315286	0.0499501	0.320437	0.43798	0.665322	0.625063	0.793099	sig
Lchi14113-gene;RI:Chr03:2508235:2508544-2508637:2508884:-	-0.144954	0.024975	0.645321	0.634191	0.509067	0.468198	0.507143	sig
Lchi14124-gene;A5:Chr03:2871346-2871618:2871346-2871759:-	-0.421726	0.031968	0.962063	0.956882	0.590561	0.476816	0.545861	sig
Lchi14134-gene;A3:Chr03:3391025-3391622:3391025-3391625:+	-0.103388	0.0254745	0.989885	0.963383	0.868955	0.874694	0.87609	sig
Lchi14135-gene;A3:Chr03:3436199-3436893:3436190-3436893:-	-0.240676	0.00499501	0.512561	0.556921	0.338806	0.324283	0.219105	sig
Lchi14135-gene;RI:Chr03:3436893:3437076-3438356:3438853:-	0.635791	0.0274725	0.0183543	0.075974	0.0488649	1	1	sig
Lchi14144-gene;A5:Chr03:3636620-3636733:3636619-3636733:+	0.76529	0.00599401	0	0	0.752245	0.752268	0.791357	sig
Lchi14144-gene;A5:Chr03:3654696-3655265:3654681-3655265:+	0.757143	0.00599401	0	0.0284678	0.755882	0.757172	0.801075	sig
Lchi14144-gene;RI:Chr03:3652199:3652249-3654075:3654303:+	-0.757143	0.00599401	1	0.971532	0.244118	0.242828	0.198925	sig
Lchi14148-gene;A5:Chr03:3793027-3793359:3792773-3793359:+	-0.406179	0.040293	0.444627	0.367769	0	5.74e-05	0	sig
Lchi14148-gene;A5:Chr03:3793027-3793359:3792892-3793359:+	-0.790499	0.040293	0.839085	0.742096	0	0.000274167	0	sig
Lchi14148-gene;A5:Chr03:3793027-3793359:3792983-3793359:+	-0.399916	0.040293	0.319175	0.480717	0	9.07e-05	0	sig
Lchi14160-gene;RI:Chr03:4116635:4116812-4116917:4117005:+	0.260509	0.031968	0.522067	0.6512	0.825285	0.871359	0.844784	sig
Lchi14189-gene;RI:Chr05:16544197:16544298-16545582:16545611:+	0.0776025	0.017982	0.0299531	0.0266039	0.130737	0.0959784	0.0909274	sig
Lchi14208-gene;A3:Chr05:17200597-17200855:17200557-17200855:-	-0.167588	0.0044955	0.913455	0.999993	0.761972	0.809808	0.795629	sig
Lchi14222-gene;A5:Chr05:17710639-17710756:17710561-17710756:+	0.222507	0.0499501	0.848125	0.692248	1	1	0.978082	sig
Lchi14223-gene;A3:Chr05:17730153-17730349:17729896-17730349:-	0.282169	0.001998	0	0.00157012	0.243146	0.378032	0.227685	sig
Lchi14223-gene;SE:Chr05:17728837-17729834:17730153-17730349:-	0.980099	0	0	0.0154498	1	0.96347	1	sig
Lchi14230-gene;SE:Chr05:17962959-17963410:17963594-17963831:-	0.108219	0.047952	0.0283925	0.024167	0.0814872	0.239193	0.082817	sig
Lchi14242-gene;SE:Chr05:18428283-18442230:18442301-18442508:+	-0.0998304	0.0474525	0.795037	0.766057	0.707554	0.673482	0.661114	sig
Lchi14267-gene;A5:Chr04:100097039-100098793:100097039-100098794:-	0.123377	0.016983	0	0	0.134328	0.156244	0.0795582	sig
[truncated: 1,745 more rows]

## Sheet: DASGs in SA vs LE
Table S3 Differentially alternative splicing genes (DASGs) and events during leaf development.
events	dPSI	p_value	SA_1	SA_2	SA_3	LE_1	LE_2	LE_3	sig.
Lchi00003-gene;A3:Chr09:32126-33728:32099-33728:-	0.343108	0.0174825	0.290236	0.255739	0.273375	0.691849	0.589926	0.566901	sig
Lchi00003-gene;RI:Chr09:42247:42294-42562:43050:-	0.343108	0.0174825	0.290236	0.255739	0.273375	0.691849	0.589926	0.566901	sig
Lchi00074-gene;A3:Chr09:1445831-1446326:1445831-1446464:+	0.252521	0.0212288	0.607038	0.506811	0.545854	0.850461	0.8046	0.762207	sig
Lchi00074-gene;SE:Chr09:1450265-1450871:1450972-1452876:+	-0.248579	0.014985	0.668901	0.738775	0.807837	0.433428	0.497366	0.538984	sig
Lchi00077-gene;SE:Chr09:1510487-1510587:1510641-1514368:+	0.222606	0.017982	0	0	0.0181067	0	0.685923	0	sig
Lchi00090-gene;A5:Chr09:1894416-1895452:1894416-1895717:-	-0.0852641	0.015984	0.0871145	0.133519	0.114145	0.0217097	0.0249951	0.0322819	sig
Lchi00118-gene;SE:Chr09:2459537-2460675:2460794-2466297:-	-0.0954099	0.035964	0.314962	0.293288	0.32559	0.233271	0.206062	0.208278	sig
Lchi00122-gene;RI:Chr09:2518916:2519032-2520349:2520570:-	-0.0803288	0.023976	0.125594	0.132205	0.13831	0.0563334	0.0491832	0.0496054	sig
Lchi00154-gene;A3:Chr09:3204411-3213660:3204313-3213660:-	0.241804	0.0014985	0.302865	0.331508	0.292029	0.508662	0.597243	0.54591	sig
Lchi00159-gene;A3:Chr09:3378152-3379640:3378145-3379640:-	-0.252939	0.015318	0.44889	0.400469	0.428641	0.180756	0.196551	0.141875	sig
Lchi00159-gene;RI:Chr09:3373269:3374006-3375880:3375955:-	-0.311954	0.015318	0.834468	0.815049	0.86486	0.580118	0.430606	0.56779	sig
Lchi00159-gene;RI:Chr09:3379640:3379748-3380084:3380211:-	0.267971	0.015318	0.495339	0.547978	0.513145	0.748927	0.768803	0.842644	sig
Lchi00162-gene;A3:Chr09:3432807-3440373:3432795-3440373:-	-0.207498	0.0114885	0.499919	0.00150094	0.99957	0.358149	0.409696	0.110649	sig
Lchi00222-gene;A3:Chr09:4933642-4933720:4933642-4933764:+	-0.393462	0.00999001	0.999182	0.99884	0.976723	0.580265	0.65748	0.556613	sig
Lchi00222-gene;A3:Chr09:4933642-4933720:4933642-4933798:+	0.414959	0.00999001	0.452105	0.354698	0.509755	0.875193	0.981874	0.704368	sig
Lchi00222-gene;A3:Chr09:4933642-4933764:4933642-4933798:+	0.810176	0	0.000675074	0.00063778	0.0241813	0.835321	0.965776	0.654925	sig
Lchi00288-gene;SE:Chr09:6712587-6713548:6713576-6713778:-	0.153634	0.020979	0.0814913	8.23e-05	1.96e-05	0.0929028	0.135859	0.313735	sig
Lchi00298-gene;RI:Chr09:7119133:7120070-7120512:7120806:-	0.0803873	0.0499501	0.174976	0.0998494	0.0809197	0.250302	0.220893	0.125712	sig
Lchi00308-gene;A3:Chr09:7395443-7396364:7395443-7396408:+	-0.732501	0.046953	0.999776	1	0.686806	0.411277	0.0642853	0.0135162	sig
Lchi00359-gene;SE:Chr09:9043496-9050424:9050456-9050831:-	0.190023	0.0314685	0.204145	0.22748	0.247641	0.418343	0.493323	0.33767	sig
Lchi00401-gene;SE:Chr09:10435987-10447372:10447428-10450137:+	-0.247205	0.0314685	0.99095	0.956889	0.971123	0.823484	0.693786	0.660078	sig
Lchi00419-gene;A5:Chr09:10899431-10899568:10899229-10899568:+	-0.0686671	0.0499501	0.377388	0.343898	0.412149	0.244968	0.304452	0.378015	sig
Lchi00422-gene;SE:Chr09:11002352-11008878:11009071-11009984:+	-0.0697187	0.046953	0.196615	0.21686	0.223451	0.125229	0.155891	0.14665	sig
Lchi00459-gene;A5:Chr09:12419670-12438641:12419151-12438641:+	0.276569	0.041958	0.512143	0.827655	0.723024	1	0.974378	0.918152	sig
Lchi00459-gene;RI:Chr09:12418695:12418727-12419108:12419151:+	-0.439191	0.041958	0.677663	0.701084	0.532708	0	0.182328	0.411554	sig
Lchi00497-gene;A5:Chr09:13914491-13915028:13914477-13915028:+	-0.162118	0.002997	0.896868	0.742412	0.876336	0.750984	0.596748	0.681531	sig
Lchi00497-gene;RI:Chr09:13914372:13914477-13915028:13916223:+	-0.165453	0.002997	0.925549	0.83754	0.916155	0.778565	0.635321	0.769	sig
Lchi00528-gene;A3:Chr09:15476408-15488977:15476408-15488983:+	-0.259146	0.047952	0.922134	0.999935	0.859886	0.999678	1	0.00483981	sig
Lchi00528-gene;A3:Chr09:15490096-15490175:15490096-15490198:+	0.273903	0.047952	0.628507	0.831666	0.57446	0.856382	0.999961	1	sig
Lchi00533-gene;SE:Chr09:15856875-15862483:15862562-15862740:+	0.189303	0.027972	0.716117	0.81868	0.78989	1	0.892629	0.999968	sig
Lchi00566-gene;A5:Chr01:108886065-108886847:108886012-108886847:+	-0.341521	0.00599401	0.371239	0.54414	0.264509	0.027082	0	0.128243	sig
Lchi00570-gene;RI:Chr01:108770007:108771988-108772478:108772941:-	0.651853	0.015984	0.0447508	0.0484559	0.0905163	0.447809	0.920093	0.77138	sig
Lchi00570-gene;RI:Chr01:108777131:108777794-108778004:108778468:-	0.802205	0.033966	0	0.00679912	0.104321	0.758494	0.919682	0.839558	sig
Lchi00613-gene;A5:Chr01:107458385-107458466:107458374-107458466:+	-0.300911	0.044955	0.937202	0.0323857	0.0480439	0.0603993	0.0287885	0.0257093	sig
Lchi00680-gene;A3:Chr01:105617803-105618076:105617803-105618129:+	0.232293	0.000999001	0.604737	0.605396	0.623104	0.895254	0.92402	0.710844	sig
Lchi00683-gene;RI:Chr01:105525069:105525570-105527278:105527370:+	0.819403	0.0044955	0.0750601	0.0479736	0.0803483	1	1	0.66159	sig
Lchi00683-gene;SE:Chr01:105525570-105527278:105527370-105527442:+	0.157892	0.0157343	0.821919	0.86236	0.760639	0.976855	0.984837	0.956903	sig
Lchi00696-gene;A3:Chr01:105190330-105193442:105190330-105193447:+	-0.206693	0.017982	0.56236	0.521588	0.547765	0.307557	0.236705	0.467373	sig
Lchi00748-gene;A5:Chr01:103621062-103621624:103621062-103622164:-	-0.131253	0.042957	0.140811	0.113542	0.225807	0.0302707	0.0144525	0.0416793	sig
Lchi00755-gene;A3:Chr01:103314265-103314372:103314265-103314382:+	0.101841	0.037296	0.128104	0.118843	0.126334	0.188613	0.251919	0.23827	sig
Lchi00755-gene;A5:Chr01:103311014-103311112:103310982-103311112:+	-0.0867948	0.037296	0.895607	0.895369	0.883823	0.836292	0.783372	0.79475	sig
Lchi00755-gene;A5:Chr01:103314934-103315032:103314923-103315032:+	-0.101711	0.037296	0.871896	0.881157	0.872558	0.811095	0.747849	0.761534	sig
Lchi00786-gene;SE:Chr01:102451769-102451962:102452027-102452574:+	0.365348	0.0474525	0.550078	0.572873	0.473396	0.904427	0.91106	0.876905	sig
Lchi00840-gene;RI:Chr01:100830264:100830383-100831429:100831509:-	-0.103537	0.027972	0.235238	0.199281	0.203904	0.117614	0.106236	0.103962	sig
Lchi00848-gene;A5:Chr01:100636288-100637758:100636250-100637758:+	-0.161548	0.015984	0.538338	0.679151	0.458878	0.532114	0.354412	0.305196	sig
Lchi00859-gene;RI:Chr01:100277577:100278194-100278685:100278892:-	-0.100053	0.0114885	0.155569	0.166535	0.103517	0.0473133	0.0486443	0.0295031	sig
Lchi00871-gene;SE:Chr01:99948971-99950920:99951027-99954723:-	0.156341	0.010989	0.0260077	0.0256337	0.0247121	0.188616	0.160173	0.196589	sig
Lchi00929-gene;A5:Chr01:97899370-97900195:97898730-97900195:+	-0.332348	0.0164835	0.885127	0.776381	0.706309	0.535326	0.549242	0.286205	sig
Lchi00929-gene;SE:Chr01:97901095-97901690:97901706-97902055:+	-0.130888	0.0164835	0.450002	0.396258	0.395256	0.328758	0.352734	0.167358	sig
Lchi00930-gene;A3:Chr01:97845073-97845656:97844931-97845656:-	0.125132	0.025974	0.211385	0.13753	0.240643	0.333962	0.283308	0.347685	sig
Lchi00944-gene;A5:Chr01:97403310-97405805:97403310-97405829:-	-0.144439	0.0384615	0.22775	0.272056	0.24778	0.224753	0.0419115	0.0476035	sig
Lchi00955-gene;SE:Chr01:96850013-96850867:96851028-96854144:-	0.129389	0.0374625	0.093877	0.0966035	0.065035	0.221127	0.239742	0.182815	sig
Lchi00961-gene;A5:Chr01:96593559-96593627:96593559-96593657:-	0.0938731	0.02997	0.465574	0.337798	0.390021	0.455825	0.501525	0.517662	sig
Lchi01057-gene;A5:Chr01:93200197-93200400:93200197-93200444:-	-0.361174	0.028971	0.540727	0.999818	0	0.0599224	0.337184	0.059918	sig
Lchi01104-gene;A3:Chr11:64487011-64487108:64487011-64487222:+	0.142078	0.010989	0.848969	0.789954	0.775912	0.964213	0.96816	0.908694	sig
Lchi01104-gene;RI:Chr11:64499440:64500019-64500060:64501469:+	-0.225773	0.00699301	0.295457	0.388144	0.391603	0.11141	0.0756861	0.21079	sig
Lchi01106-gene;A5:Chr11:64456023-64456108:64455821-64456108:+	0.139849	0.017982	0.0290539	0.0178143	0.0468739	0.130466	0.23752	0.145304	sig
Lchi01106-gene;SE:Chr11:64455821-64456108:64456228-64457234:+	-0.121144	0.017982	0.853339	0.913509	0.932963	0.85338	0.627155	0.855846	sig
Lchi01107-gene;A3:Chr11:64433455-64433482:64433292-64433482:-	-0.199218	0.034965	0.255572	0.233692	0.256179	0.070796	0.0304535	0.046539	sig
Lchi01107-gene;RI:Chr11:64403567:64404665-64405750:64405832:-	-0.25461	0.034965	0.502011	0.330593	0.748589	0.289047	0.117234	0.411082	sig
Lchi01109-gene;A3:Chr11:64312130-64314036:64312130-64314054:+	-0.17182	0.048951	0.0107896	0.821079	0.432182	0.227249	0.24022	0.281121	sig
Lchi01113-gene;A3:Chr11:64181626-64184658:64181626-64184686:+	-0.184984	0.0202298	0.275698	0.240439	0.373525	0.142578	0.0650317	0.1271	sig
Lchi01113-gene;RI:Chr11:64181492:64181626-64184686:64184868:+	-0.232315	0.011988	0.50324	0.388933	0.443758	0.22035	0.201806	0.216831	sig
Lchi01179-gene;SE:Chr11:62440130-62440218:62440495-62440605:-	0.189643	0.027972	0.0308031	0.0389831	0.0185336	0.181914	0.231166	0.244169	sig
Lchi01222-gene;A3:Chr11:61397166-61397233:61397155-61397233:-	-0.313522	0	0.487775	0.46411	0.587022	0.218111	0.173291	0.206938	sig
Lchi01222-gene;RI:Chr11:61390821:61390902-61392520:61392566:-	-0.190395	0.015984	0.37218	0.317589	0.330326	0.170867	0.139403	0.138639	sig
Lchi01273-gene;SE:Chr11:59800741-59805761:59805783-59805903:+	-0.144856	0.00499501	0.286988	0.133857	0.275754	0.0763391	0.095014	0.0906783	sig
Lchi01382-gene;A5:Chr11:57007942-57010758:57007942-57011274:-	0.312183	0.025974	0.43891	0.530971	0.465845	0.789294	0.712572	0.870408	sig
Lchi01390-gene;A3:Chr11:56837075-56840252:56837075-56840291:+	-0.0702262	0.0499501	0.954331	0.969267	0.968686	0.890816	0.884208	0.906581	sig
Lchi01417-gene;A5:Chr11:56065103-56066407:56065077-56066407:+	0.0867487	0.021978	0.465645	0.510686	0.475666	0.555792	0.580553	0.575898	sig
Lchi01418-gene;A3:Chr11:56045112-56045312:56045112-56045320:+	-0.157528	0.0314685	0.244531	0.077864	0.260518	0.00145254	0.10882	5.57e-05	sig
Lchi01435-gene;RI:Chr11:55734453:55734659-55734891:55735213:+	-0.351784	0.037962	0	0.996507	0.364188	0.0621105	0.033427	0.209806	sig
Lchi01446-gene;A3:Chr11:55489260-55490138:55489260-55490141:+	0.319365	0.000499501	0.000119622	0.000103221	0.0238522	0.34517	0.363049	0.27395	sig
Lchi01695-gene;A5:Chr02:71695321-71697641:71695321-71697743:-	0.366214	0.048951	0.0225194	8.33e-05	0.0535972	0.261627	0.570748	0.342468	sig
Lchi01770-gene;A3:Chr02:74101279-74102129:74101274-74102129:-	0.0607934	0.0384615	0.768286	0.748299	0.674812	0.81833	0.797408	0.758037	sig
Lchi01831-gene;A3:Chr02:75589376-75590085:75589371-75590085:-	0.638166	0.023976	0.531538	0.00129155	0.271994	0.841404	0.896525	0.981392	sig
Lchi01853-gene;SE:Chr02:76450425-76453222:76453311-76454488:+	-0.270817	0.041958	0.386544	0.379169	0.496978	0.0823381	0.0934079	0.274494	sig
Lchi01862-gene;RI:Chr02:76792667:76793439-76793591:76793759:+	-1	0	1	1	1	0	0	0	sig
Lchi01922-gene;RI:Chr02:78504268:78504479-78505051:78505142:+	-0.155012	0.0314685	0.503099	0.463028	0.406716	0.336084	0.26509	0.306632	sig
Lchi01937-gene;A5:Chr02:78952973-78962764:78952973-78962766:-	-0.249483	0.0014985	0.70511	0.559756	0.557167	0.444053	0.431587	0.197944	sig
Lchi01947-gene;A5:Chr04:81838488-81847939:81838476-81847939:+	-0.424117	0.031968	1	1	0.157231	0.367238	0.0771583	0.440484	sig
Lchi01947-gene;A5:Chr04:81849423-81850802:81849357-81850802:+	0.237751	0.011988	0.203584	0.0768913	0.41462	0.676988	0.289507	0.441854	sig
Lchi01965-gene;A5:Chr04:82410286-82416952:82410217-82416952:+	0.0633475	0.0374625	0.549206	0.529184	0.565213	0.53675	0.63029	0.666604	sig
Lchi01965-gene;SE:Chr04:82399885-82408533:82408646-82409143:+	0.0633475	0.0374625	0.549206	0.529184	0.565213	0.53675	0.63029	0.666604	sig
Lchi02026-gene;A3:Chr04:84244712-84244970:84244712-84245046:+	0.249546	0.032967	0.494975	0.575103	0.906503	0.907695	0.90836	0.909165	sig
Lchi02033-gene;RI:Chr04:84465429:84465478-84465510:84465537:-	0.295922	0	0.656746	0.32004	0.746294	0.999759	0.621663	0.989424	sig
Lchi02079-gene;A5:Chr04:85819993-85821358:85819736-85821358:+	-0.126726	0.0244755	0.585064	0.584902	0.783435	0.441339	0.635947	0.495937	sig
Lchi02079-gene;A5:Chr04:85820445-85821358:85819736-85821358:+	-0.218092	0.020979	0.317496	0.263131	0.544811	0.130527	0.207935	0.132698	sig
Lchi02089-gene;A3:Chr04:86051269-86051426:86050775-86051426:-	-0.0855425	0.043956	0.264201	0.275127	0.32532	0.234376	0.161967	0.211678	sig
Lchi02110-gene;A3:Chr04:86619619-86621691:86619615-86621691:-	-0.096408	0.026973	0.12414	0.100006	0.275814	0.0854179	0.0635515	0.0617668	sig
Lchi02120-gene;SE:Chr04:86842690-86843015:86843103-86843862:-	-0.176971	0.0354645	0.346142	0.145095	0.27626	0.0960884	0.0819797	0.0585175	sig
Lchi02180-gene;A5:Chr04:88720945-88721816:88720945-88722001:-	-0.181224	0.040959	0.656851	0.774818	0.731106	0.656597	0.456284	0.506221	sig
Lchi02192-gene;A3:Chr04:89013488-89016538:89013484-89016538:-	0.180738	0.011988	0.533535	0.461598	0.488784	0.656621	0.738773	0.630736	sig
Lchi02192-gene;RI:Chr04:89006559:89007166-89007241:89007361:-	-0.173389	0.011988	0.629214	0.674398	0.67433	0.497164	0.404312	0.556298	sig
Lchi02225-gene;A3:Chr04:90026821-90028150:90026755-90028150:-	-0.113383	0.0499501	0.817484	0.891904	0.865893	0.789533	0.682572	0.763029	sig
Lchi02225-gene;RI:Chr04:90028376:90029559-90031558:90031720:-	-0.183415	0.0499501	0.73014	0.999978	0.987711	0.826748	0.736607	0.604232	sig
Lchi02238-gene;A5:Chr04:90435761-90437864:90435673-90437864:+	-0.305884	0.047952	0.534967	0.716077	0.542443	0.301666	0.187455	0.386714	sig
Lchi02247-gene;A5:Chr04:90603297-90603742:90603297-90603801:-	0.341184	0.0384615	0.530821	0.431897	0.628178	0.849404	0.957843	0.807202	sig
Lchi02261-gene;SE:Chr04:90874683-90874916:90875011-90875115:-	0.80714	0.01998	6.9e-05	0	0	0.774959	0.901066	0.745464	sig
Lchi02267-gene;RI:Chr04:91100559:91100865-91101478:91102312:+	0.0965105	0.041958	0.198661	0.245604	0.246768	0.334016	0.334185	0.312364	sig
Lchi02285-gene;A3:Chr04:91565262-91565362:91565262-91565395:+	-0.150678	0.040959	0.29222	0.294019	0.365093	0.342911	0	0.156387	sig
Lchi02285-gene;A5:Chr04:91565262-91565395:91565128-91565395:+	0.276873	0.0274725	0.564785	0.549096	0.606303	0.639814	0.911251	0.999738	sig
Lchi02285-gene;MX:Chr04:91604276-91609032:91609073-91610986:91604276-91610004:91610152-91610986:+	0.235463	0.040959	0.626646	0.61362	0.442893	0.3897	0.999848	1	sig
Lchi02285-gene;SE:Chr04:91604276-91609032:91609073-91610004:+	0.148343	0.040959	0.768649	0.787354	0.683758	0.684817	0.999973	1	sig
Lchi02285-gene;SE:Chr04:91609073-91610004:91610152-91610986:+	0.144063	0.040959	0.664372	0.699832	0.73441	0.772867	0.847339	0.910597	sig
Lchi02293-gene;A3:Chr04:91835953-91836036:91835915-91836036:-	-0.100202	0.0124875	0.570378	0.58446	0.564836	0.457367	0.367784	0.593916	sig
Lchi02357-gene;A3:Chr05:8605229-8605926:8605229-8605927:+	-0.437263	0.032967	0.462742	0.633001	0.737741	0.295299	0.0934471	0.13295	sig
Lchi02357-gene;SE:Chr05:8605054-8605926:8606192-8607675:+	0.46182	0.032967	0.214653	0.0760506	0.13439	0.39759	1	0.412963	sig
Lchi02357-gene;SE:Chr05:8605229-8605927:8606192-8607675:+	0.533926	0.032967	0.531993	0.224084	0.38361	1	0.836221	0.905243	sig
Lchi02443-gene;RI:Chr05:5355989:5356326-5357481:5357770:+	0.0406628	0.0344655	0.115802	0.125121	0.130703	0.139762	0.156873	0.19698	sig
Lchi02446-gene;A3:Chr05:5254048-5258245:5254048-5258284:+	0.128453	0.017982	0.136829	0.143603	0.187463	0.264308	0.313369	0.275578	sig
Lchi02467-gene;RI:Chr05:4542834:4542913-4543137:4543196:+	0.0857151	0.0354645	0.100714	0.0825877	0.0972117	0.177318	0.148564	0.211777	sig
Lchi02513-gene;A5:Chr05:3299010-3299136:3298982-3299136:+	-0.384514	0.0214785	0.975345	0.882973	0.945102	0.649615	0.000295273	0.999967	sig
Lchi02542-gene;SE:Chr05:2415003-2418397:2418481-2418838:+	0.40146	0.000499501	0.378609	0.191131	0.231154	0.693622	0.681679	0.629973	sig
Lchi02543-gene;A3:Chr05:2380303-2382961:2380303-2383240:+	0.151228	0.01998	0.552069	0.459437	0.479291	0.578796	0.693721	0.671964	sig
Lchi02563-gene;A3:Chr05:1870131-1870271:1870131-1870281:+	0.333333	0.016983	1	0	1	1	1	1	sig
Lchi02563-gene;A3:Chr05:1870131-1870271:1870131-1870285:+	0.212521	0.0184815	0.852245	0	1	0.999726	0.748052	0.742031	sig
Lchi02567-gene;A5:Chr05:1751263-1757984:1751206-1757984:+	0.251652	0.0144855	0.102744	0	0	0.372227	0.107158	0.378314	sig
Lchi02575-gene;A5:Chr05:1581004-1582317:1581004-1582318:-	0.21635	0.00799201	0.735121	0.765297	0.757905	0.987257	0.964459	0.955655	sig
Lchi02575-gene;RI:Chr05:1567853:1568784-1568883:1569335:-	0.308701	0.00799201	0.12093	0.109183	0.139673	0.444602	0.462754	0.388532	sig
Lchi02575-gene;RI:Chr05:1577955:1578082-1578521:1582448:-	0.999458	0.00799201	0.00019295	0.000557776	0.00087592	1	1	1	sig
Lchi02575-gene;SE:Chr05:1569335-1576127:1576209-1577732:-	0.308701	0.00799201	0.12093	0.109183	0.139673	0.444602	0.462754	0.388532	sig
Lchi02575-gene;SE:Chr05:1583234-1583316:1583361-1584283:-	-0.416028	0.0111888	0.937461	0.96451	0.921179	0.491228	0.715857	0.367981	sig
Lchi02577-gene;A3:Chr05:1561183-1563103:1561183-1563180:+	0.848149	0	0.0197763	0.0348798	0.026947	0.87789	0.856412	0.891746	sig
Lchi02577-gene;RI:Chr05:1560343:1560403-1560792:1561031:+	-0.687807	0.00599401	0.797246	0.783908	0.63628	0.0686149	0.0853986	0	sig
Lchi02671-gene;A3:Chr05:66725092-66725378:66725092-66727720:+	0.452146	0.0227772	0.212055	0.234389	0.215775	0.511763	0.506893	1	sig
Lchi02671-gene;A5:Chr05:66721183-66722039:66720397-66722039:+	0.393398	0.0227772	0.297339	0.269161	0.250296	0.543708	0.733992	0.71929	sig
Lchi02671-gene;MX:Chr05:66723942-66725035:66725092-66727720:66723942-66725378:66725440-66727720:+	-0.529446	0.011988	0.578572	0.494557	0.741609	0.131478	0.0949202	0	sig
Lchi02671-gene;RI:Chr05:66722915:66722961-66723229:66723306:+	0.165535	0.024975	0.380766	0.296357	0.346444	0.443212	0.571289	0.505673	sig
Lchi02671-gene;SE:Chr05:66723942-66725035:66725092-66725378:+	-0.256732	0.011988	0.83582	0.854905	0.902359	0.720219	0.524943	0.577726	sig
Lchi02671-gene;SE:Chr05:66723942-66725035:66725092-66727720:+	-0.531582	0.0227772	0.680525	0.578563	0.729772	0.172163	0.221953	0	sig
Lchi02671-gene;SE:Chr05:66725092-66725378:66725440-66727720:+	0.157848	0.0256886	0.774725	0.851093	0.746502	0.941026	0.904839	1	sig
Lchi02730-gene;SE:Chr05:65051195-65051803:65051874-65063193:-	-0.0391407	0.044955	0.727582	0.756171	0.696587	0.698808	0.613896	0.750215	sig
Lchi02747-gene;A5:Chr05:64477282-64477704:64477282-64477707:-	-0.698064	0.00599401	0.881532	0.829138	0.814255	0.429713	0.000901402	0.000117944	sig
Lchi02747-gene;RI:Chr05:64481517:64481827-64481960:64482110:-	-0.917659	0.002997	0.948905	0.886819	0.918308	3.42e-05	0.000901402	0.000117944	sig
Lchi02786-gene;RI:Chr05:63269425:63269890-63270097:63270449:+	0.155604	0.00599401	0.467864	0.51651	0.504261	0.660682	0.604148	0.690616	sig
Lchi02809-gene;RI:Chr05:62441226:62441300-62441670:62441736:+	-0.301917	0.00899101	0.512565	0.781165	0.5927	0.432838	0.253573	0.294266	sig
Lchi02810-gene;A3:Chr05:62419134-62419222:62419134-62419238:+	-0.399019	0.020979	0.913073	0.871472	0.678708	0.440144	0.372749	0.453303	sig
Lchi02844-gene;A5:Chr05:61109635-61110123:61109635-61110348:-	-0.181391	0.011988	0.297383	0.267512	0.21726	0.070006	0.0883243	0.0796518	sig
Lchi02862-gene;SE:Chr02:94235515-94236165:94236211-94239020:+	-0.19432	0.00549451	0.811189	0.888576	0.822297	0.632426	0.62603	0.680646	sig
Lchi02864-gene;RI:Chr02:94170491:94170678-94171025:94171198:+	-0.159225	0.027972	0.354233	0.258077	0.317582	0.178841	0.0974619	0.175916	sig
Lchi02883-gene;SE:Chr02:93741565-93741957:93742001-93742088:-	-0.141229	0.0224775	0.261902	0.256502	0.327523	0.157512	0.132819	0.131908	sig
Lchi02889-gene;A3:Chr02:93471151-93480554:93469774-93480554:-	-0.0761177	0.0224775	0.153067	0.185509	0.200323	0.103617	0.099894	0.107035	sig
Lchi02898-gene;A3:Chr02:93286938-93290869:93286938-93290902:+	0.155997	0.00899101	0.0730661	0.0461915	0.102016	0.138294	0.257676	0.293294	sig
Lchi02903-gene;A3:Chr02:93200236-93200982:93200236-93202958:+	-0.24247	0.0374625	0.8854	0.705155	0.833026	0.685154	0.369691	0.641326	sig
Lchi02949-gene;A5:Chr02:92003621-92004760:92003621-92004820:-	0.26102	0.0014985	0.0603747	0.0915952	0.0408669	0.286847	0.470713	0.218339	sig
Lchi02971-gene;A5:Chr02:91290644-91292223:91290644-91292295:-	-0.16866	0.016983	0.348438	0.404225	0.411479	0.146255	0.209676	0.30223	sig
Lchi03022-gene;A3:Chr02:89694745-89695445:89694730-89695445:-	-0.143715	0.02997	0.515641	0.60677	0.46337	0.352003	0.425865	0.376767	sig
Lchi03022-gene;RI:Chr02:89683594:89683981-89684006:89686651:-	0.104149	0.02997	0.589258	0.53727	0.539434	0.675706	0.598351	0.704351	sig
Lchi03040-gene;A5:Chr02:89020870-89024548:89020870-89024611:-	-0.144602	0.00749251	0.733676	0.71652	0.72113	0.73906	0.375931	0.622528	sig
Lchi03056-gene;A5:Chr02:88655989-88658497:88655989-88661350:-	-0.31278	0.0101565	0.911033	0.843502	0.880131	0.593845	0.485818	0.616664	sig
Lchi03056-gene;SE:Chr02:88655989-88658497:88658589-88661350:-	-0.289884	0	0.773133	0.679099	0.77791	0.463842	0.388807	0.507843	sig
Lchi03056-gene;SE:Chr02:88655989-88658497:88660520-88661350:-	-0.399938	0.0101565	0.676555	0.59396	0.477488	0.209398	0.0990316	0.239762	sig
Lchi03100-gene;A3:Chr02:87247916-87249387:87247916-87249405:+	0.346818	0.0499501	0.0662806	0.088666	0.0955156	0.000242584	0.999766	0.290907	sig
Lchi03100-gene;SE:Chr02:87249671-87250728:87251022-87251283:+	-0.367155	0.01998	0.856579	0.837634	0.787963	0.46674	0.45951	0.45446	sig
Lchi03104-gene;RI:Chr02:87123532:87123630-87125069:87125250:+	0.386246	0.0464535	0.327044	0.259226	0.519688	0.528456	1	0.736241	sig
Lchi03104-gene;SE:Chr02:87123630-87124419:87124607-87125069:+	0.115134	0.0464535	0.807477	0.789381	0.913439	0.900571	1	0.955127	sig
Lchi03120-gene;A3:Chr14:61454764-61459108:61454755-61459108:-	-0.263097	0.030969	0.426112	0.667012	0.33357	0.248539	0.184558	0.204306	sig
Lchi03200-gene;A3:Chr14:64483307-64483719:64483291-64483719:-	-0.176025	0.002997	0.536454	0.655234	0.61386	0.509681	0.398	0.369792	sig
Lchi03231-gene;A3:Chr14:65382736-65382805:65382736-65382855:+	-0.271329	0.035964	0.0852802	0.728707	0	0	0	0	sig
Lchi03231-gene;A3:Chr14:65382736-65382837:65382736-65382855:+	-0.331505	0.035964	0.000278562	0.769768	0.225899	0.000368489	0.000667871	0.000394941	sig
Lchi03267-gene;RI:Chr14:66525115:66525246-66526077:66526433:+	0.318247	0.032967	0.232209	0.2914	0.28153	0.526545	0.563711	0.669623	sig
Lchi03267-gene;RI:Chr14:66526077:66526433-66527056:66527380:+	0.283007	0.032967	0.136321	0.413044	0.133473	0.417992	0.467567	0.646302	sig
Lchi03275-gene;RI:Chr14:66798404:66798427-66798475:66798564:+	0.0751963	0.041958	0.460935	0.455084	0.480507	0.489501	0.550522	0.582092	sig
Lchi03405-gene;RI:Chr06:10818656:10820323-10820360:10820486:+	0.055949	0.0444555	0.371174	0.25823	0.366035	0.369427	0.328888	0.464972	sig
Lchi03412-gene;A3:Chr06:11047175-11047343:11047165-11047343:-	0.2698	0.0454545	0.720253	0.643803	0.802906	1	0.976364	1	sig
Lchi03412-gene;A5:Chr06:11047175-11047343:11047175-11047348:-	0.348006	0.0104895	0.323273	0.26956	0.186709	0.99745	0.496674	0.329434	sig
Lchi03421-gene;RI:Chr06:11240039:11240122-11240201:11240427:-	-0.187506	0.017982	0.310528	0.647209	0.585818	0.282446	0.292809	0.405782	sig
Lchi03433-gene;RI:Chr06:11738830:11739149-11739593:11740086:+	0.393417	0.00499501	0.0952018	0.143183	0.876323	1	0.294958	1	sig
Lchi03442-gene;RI:Chr06:12038249:12038279-12041104:12041268:+	-0.408826	0.015984	0.560603	0.709793	0.48497	0.115367	0.146637	0.266883	sig
Lchi03442-gene;RI:Chr06:12038249:12038279-12041198:12041268:+	-0.467298	0.031968	0.965331	1	0.935968	0.307978	0.55708	0.634346	sig
Lchi03489-gene;A5:Chr06:13288074-13298480:13288074-13299338:-	-0.16025	0.0204795	0.845112	0.848098	0.798459	0.708399	0.667843	0.634678	sig
Lchi03496-gene;A3:Chr06:13465202-13465942:13465202-13466079:+	0.108998	0.041958	0.139207	0.140999	0.133755	0.247219	0.260396	0.233338	sig
Lchi03496-gene;RI:Chr06:13466774:13466892-13467521:13467577:+	0.111027	0.041958	0.195107	0.172029	0.197121	0.319984	0.308733	0.26862	sig
Lchi03506-gene;SE:Chr06:13814960-13815624:13815634-13832677:+	-0.204848	0.00599401	0.441181	0.438035	0.499672	0.311175	0.271449	0.181719	sig
Lchi03520-gene;RI:Chr06:14292418:14292712-14293149:14293313:-	-0.133474	0.041958	0.381353	0.304777	0.602885	0.322523	0.223544	0.342524	sig
Lchi03520-gene;SE:Chr06:14295151-14295759:14297698-14298533:-	-0.259368	0.0314685	0.691671	1	0.828218	0.934943	0.358544	0.448298	sig
Lchi03537-gene;A3:Chr06:14899122-14899201:14899122-14899204:+	0.270958	0.047952	0.366538	0.424486	0.373817	0.696331	0.99924	0.282145	sig
Lchi03545-gene;A5:Chr06:15149723-15151278:15147076-15151278:+	0.519414	0.044955	0.0234387	0.0405584	0.0308336	0.653073	0	1	sig
Lchi03548-gene;A5:Chr06:15188990-15191831:15188948-15191831:+	0.115449	0.028971	0.621857	0.627774	0.657977	0.721111	0.782665	0.750178	sig
Lchi03552-gene;A3:Chr06:15279936-15284177:15279936-15284181:+	-0.136027	0.0384615	0.80963	0.829794	0.819661	0.666929	0.690486	0.693587	sig
Lchi03577-gene;SE:Chr06:16061038-16061653:16061827-16063937:-	0.0366423	0.038961	0.0905469	0.069388	0.0936108	0.110459	0.119874	0.133139	sig
Lchi03784-gene;A5:Chr17:56439096-56439130:56439096-56439163:-	-0.374661	0	0.453367	0.736416	0.565031	0.357298	0.0483292	0.225205	sig
Lchi03784-gene;RI:Chr17:56438323:56439096-56439130:56439530:-	0.189862	0.001998	0.695233	0.592382	0.645136	0.709967	0.956682	0.835688	sig
Lchi03784-gene;RI:Chr17:56438323:56439096-56439163:56439530:-	-0.152516	0.017316	0.654217	0.802382	0.702521	0.576424	0.528646	0.596501	sig
Lchi03835-gene;A5:Chr17:53767884-53770101:53767884-53770224:-	-0.0387951	0.047952	0.939261	0.928304	0.9302	0.930052	0.875509	0.875818	sig
Lchi03853-gene;A3:Chr15:70516271-70516386:70516271-70516419:+	0.101961	0.0324675	0.296833	0.235973	0.303728	0.361212	0.379019	0.402188	sig
Lchi03853-gene;RI:Chr15:70516419:70516528-70517577:70519704:+	0.273785	0.0324675	0.245007	0.127297	0.145053	0.5101	0.465465	0.36315	sig
Lchi03876-gene;A5:Chr15:69387969-69388394:69387893-69388394:+	-0.106431	0.032967	0.218235	0.142411	0.149562	0.0965444	0.0591691	0.0352026	sig
Lchi03955-gene;RI:Chr15:67482834:67482931-67483005:67483132:-	0.191991	0.0499501	0.377852	0.481297	0.423154	0.885911	0.557006	0.415361	sig
Lchi03992-gene;SE:Chr15:66525250-66532010:66532185-66532296:+	-0.640495	0.0384615	1	1	1	0.436355	0.240611	0.401548	sig
Lchi04016-gene;SE:Chr15:65521364-65522850:65522904-65524026:-	-0.0759299	0.037962	0.714952	0.741854	0.797331	0.670279	0.662512	0.693555	sig
Lchi04017-gene;A3:Chr15:65488965-65490485:65488965-65490498:+	-0.136691	0.0134865	0.746138	0.553018	0.551292	0.585078	0.42151	0.433787	sig
Lchi04036-gene;A5:Chr15:64868402-64869733:64868383-64869733:+	-0.137592	0.0434565	0.257359	0.355894	0.217114	0.160752	0.134521	0.122317	sig
Lchi04152-gene;RI:Chr04:6081292:6081405-6081510:6083190:+	0.889954	0.03996	0.000290686	0.00014263	0.000130031	0.807386	0.999946	0.863093	sig
Lchi04265-gene;A5:Chr04:3000158-3000306:3000158-3000794:-	-0.301334	0.002997	0.150005	0.31544	0.442989	0.001481	0.0014457	0.00150491	sig
Lchi04265-gene;A5:Chr04:3003548-3009126:3003548-3009147:-	-0.0991866	0.00879121	0.0888722	0.114681	0.108878	0.00642855	0.00355133	0.00489206	sig
Lchi04265-gene;A5:Chr04:3009263-3009358:3009263-3009370:-	0.874753	0	0.107316	0.0479875	0.0323624	0.928121	0.954733	0.929072	sig
Lchi04265-gene;MX:Chr04:3000897-3001054:3001061-3003468:3000897-3001206:3001282-3003468:-	0.872562	0	0.115445	0.0507138	0.034917	0.931055	0.95628	0.931427	sig
Lchi04265-gene;SE:Chr04:3000158-3000306:3000404-3000794:-	-0.874	0	0.889165	0.950223	0.965964	0.0700978	0.0438353	0.0694181	sig
Lchi04322-gene;A5:Chr04:1421390-1421476:1421390-1421480:-	-0.319182	0.022977	0.963047	1	1	0.999932	0.00564727	0.999923	sig
Lchi04341-gene;SE:Chr04:555003-555496:555563-555647:-	0.0981266	0.032967	0.584372	0.505345	0.533301	0.634533	0.696113	0.586752	sig
Lchi04478-gene;RI:Chr10:16004967:16005021-16005684:16006139:-	0.417931	0.0454545	0.473669	0.316832	0.780646	0.932078	1	0.892861	sig
Lchi04478-gene;SE:Chr10:16004857-16004967:16005021-16005684:-	-0.507635	0.0454545	0.879647	0.723206	0.201011	0.101617	0	0.179343	sig
Lchi04488-gene;A5:Chr10:15622516-15624501:15622516-15624505:-	-0.141147	0.042957	0.455594	0.412213	0.217099	0.204386	0.21968	0.237398	sig
Lchi04586-gene;SE:Chr10:11849616-11851197:11851252-11851584:-	-0.760389	0.00999001	0.806263	0.65578	0.821201	0.000447974	0.000395865	0.00123278	sig
Lchi04604-gene;SE:Chr10:11342260-11342380:11342682-11342771:+	-0.35129	0.035964	0.988184	1	1	1	0.318548	0.615766	sig
Lchi04643-gene;SE:Chr01:85520068-85520475:85520570-85523416:+	0.206353	0.0384615	0.482584	0.496829	0.52444	0.67326	0.730217	0.719436	sig
Lchi04798-gene;A3:Chr01:91600494-91600586:91600493-91600586:-	-0.666525	0.047952	1	0.999976	0.999956	0.000309516	0.000115348	0.999933	sig
Lchi04818-gene;RI:Chr01:92136068:92136110-92136399:92136418:+	0.118951	0.012987	1	0.640951	1	0.999973	1	0.99783	sig
Lchi04954-gene;A3:Chr11:49324715-49325453:49324150-49325453:-	0.146691	0.023976	0.38369	0.309689	0.397606	0.526143	0.465263	0.539651	sig
Lchi04954-gene;A5:Chr11:49322986-49323087:49322986-49323091:-	-0.0980687	0.031968	0.0442161	0.130204	0.119786	0	0	0	sig
Lchi04954-gene;A5:Chr11:49324150-49324238:49324150-49325453:-	0.182071	0.01998	0.370107	0.283344	0.346072	0.529204	0.575572	0.440961	sig
Lchi04954-gene;A5:Chr11:49324150-49324379:49324150-49325453:-	0.104778	0.031968	0.394416	0.294051	0.354582	0.445892	0.435569	0.475923	sig
Lchi05004-gene;A3:Chr11:47834778-47835211:47834778-47835214:+	-0.629015	0.000999001	0.353322	0.563049	0.999293	0.0119443	0.0111579	0.00551726	sig
Lchi05034-gene;A5:Chr11:46648848-46648955:46648848-46649060:-	0.332713	0.037962	0.000754772	1	1	0.999819	1	0.999075	sig
Lchi05087-gene;A5:Chr17:64658430-64658942:64658300-64658942:+	-0.23984	0.043956	0.684737	0.708162	0.74131	0.484795	0.342829	0.587066	sig
Lchi05087-gene;RI:Chr17:64665953:64666226-64666303:64668837:+	0.23984	0.043956	0.315263	0.291838	0.25869	0.515205	0.657171	0.412934	sig
Lchi05092-gene;SE:Chr17:64768841-64772038:64772112-64780035:+	0.0515219	0.0324675	0.872569	0.905945	0.875322	0.933842	0.958761	0.915799	sig
Lchi05100-gene;RI:Chr17:65151020:65152827-65153746:65153933:-	0.31293	0.0434565	0.38975	0.492017	0.541585	0.764617	0.69245	0.905075	sig
Lchi05138-gene;A3:Chr17:66074548-66074681:66074545-66074681:-	0.406647	0.00899101	0.00616144	0.00579408	0.763419	0.991985	0.00413593	0.999194	sig
Lchi05155-gene;A3:Chr17:66720645-66723703:66720592-66723703:-	0.107565	0.045954	0.210443	0.231937	0.248219	0.272592	0.368296	0.372406	sig
Lchi05196-gene;A3:Chr17:67950708-67951992:67950708-67960544:+	-0.327917	0.0424575	0.64259	0.481194	0.690583	0.340969	0.163191	0.326457	sig
Lchi05196-gene;A3:Chr17:67950708-67960647:67950708-67960684:+	0.0927186	0.0462038	0.893484	0.904872	0.861958	0.93847	1	1	sig
Lchi05196-gene;SE:Chr17:67947871-67950639:67950708-67960647:+	-0.124342	0.0424575	0.985906	0.930178	1	0.839997	0.847675	0.855386	sig
Lchi05196-gene;SE:Chr17:67950708-67951992:67960581-67960684:+	0.381941	0.0462038	0.434631	0.431536	0.376595	0.388585	1	1	sig
Lchi05215-gene;A3:Chr17:68509970-68510836:68509951-68510836:-	0.0847238	0.0464535	0.053871	0.12303	0.12901	0.171044	0.179256	0.209782	sig
Lchi05229-gene;RI:Chr17:68751178:68752317-68752863:68752986:-	0.171091	0.025974	0.0924292	0.0676017	0.100471	0.198076	0.304974	0.270725	sig
Lchi05238-gene;A5:Chr17:68974862-68975267:68974862-68975390:-	-0.589228	0.03996	0.89307	0.574936	0.616875	0.233654	0	0.0835425	sig
Lchi05297-gene;A3:Chr03:42723964-42724057:42723956-42724057:-	0.159135	0.0434565	0.21636	0.233405	0.176789	0.394404	0.340776	0.368777	sig
Lchi05298-gene;A3:Chr03:42705740-42709003:42705714-42709003:-	-0.11786	0.02997	0.183458	0.146133	0.179885	0.047091	0.0554731	0.0533317	sig
Lchi05308-gene;A3:Chr03:42440050-42441315:42440050-42441343:+	0.0945082	0.02664	0.846823	0.882688	0.881607	0.966202	0.96046	0.96798	sig
Lchi05308-gene;SE:Chr03:42438104-42439731:42439793-42439977:+	0.181933	0.0124875	0.230394	0.297791	0.238242	0.4693	0.37567	0.467254	sig
Lchi05308-gene;SE:Chr03:42441624-42457953:42458018-42465444:+	-0.0862514	0.02664	0.721102	0.726821	0.698326	0.674079	0.574629	0.638786	sig
Lchi05591-gene;A3:Chr06:25296336-25300366:25296336-25301952:+	-0.14107	0.0124875	0.436462	0.306296	0.32839	0.225428	0.170736	0.251773	sig
Lchi05648-gene;A3:Chr06:27217020-27228800:27217020-27228806:+	-0.130858	0.0144855	0.303401	0.361055	0.274552	0.206157	0.316556	0.0237225	sig
Lchi05664-gene;A5:Chr06:27647405-27647570:27647405-27647575:-	0.193005	0.044955	0.269115	0.344161	0.324369	0.525246	0.541804	0.449608	sig
Lchi05670-gene;A3:Chr06:27789424-27789754:27789424-27789857:+	0.0770658	0.0244755	0.0493781	0.0340378	0.0561518	0.124786	0.145956	0.100023	sig
Lchi05706-gene;A3:Chr07:5624837-5630771:5624837-5630777:+	0.319201	0.020979	0.211509	0.00773986	0.00261596	0.0421455	0.529906	0.607417	sig
Lchi05719-gene;A3:Chr07:6194673-6196010:6194673-6196084:+	-0.299767	0.041958	0.51821	0.804368	0.451606	0.335246	0.337321	0.202317	sig
Lchi05719-gene;A3:Chr07:6194673-6196060:6194673-6196084:+	-0.367299	0.041958	0.760457	0.876214	0.736271	0.480949	0.536952	0.253145	sig
Lchi05735-gene;A3:Chr07:6840601-6841990:6840601-6842011:+	0.0774427	0.012987	0.85188	0.893653	0.788773	0.911978	0.928586	0.92607	sig
Lchi05740-gene;A5:Chr07:6998211-6998450:6998211-6998456:-	-0.255604	0.00749251	0.613211	0.576454	0.526358	0.443894	0.16571	0.339608	sig
Lchi05740-gene;RI:Chr07:6985089:6985316-6986039:6986099:-	0.141147	0.0224775	0.326805	0.297209	0.348188	0.521761	0.41807	0.455811	sig
Lchi05771-gene;A3:Chr07:8342430-8345811:8342430-8345921:+	-0.0519747	0.042957	0.951485	0.9772	0.949328	0.91922	0.915209	0.88766	sig
Lchi05825-gene;RI:Chr07:10894170:10894340-10894616:10894771:+	0.18009	0.00599401	0.198225	0.187018	0.235071	0.38405	0.376213	0.400322	sig
Lchi05834-gene;SE:Chr07:11408615-11426405:11426563-11429385:+	-0.527234	0.013986	0.585557	0.614099	0.585996	0	0	0.20395	sig
Lchi05835-gene;RI:Chr07:11470790:11470877-11472080:11472253:-	-0.272047	0.00174825	0.576953	0.67525	0.683764	0.444958	0.336103	0.338766	sig
Lchi05835-gene;RI:Chr07:11470790:11470877-11472147:11472253:-	-0.230682	0	0.280092	0.351039	0.332568	0.117714	0.0734698	0.0804706	sig
Lchi05843-gene;RI:Chr07:11997016:11997144-11998013:11998855:+	-0.229583	0.0014985	0.348847	0.446656	0.419159	0.154657	0.209017	0.162237	sig
Lchi05861-gene;SE:Chr07:12914030-12925873:12925983-12926745:+	-0.208674	0.0414585	0.538324	0.624774	0.574842	0.468515	0.162913	0.480488	sig
Lchi05898-gene;A3:Chr07:14941641-14943059:14941632-14943059:-	0.0974043	0.047952	0.830413	0.838795	0.862049	0.914168	1	0.909303	sig
Lchi05898-gene;RI:Chr07:14941900:14943086-14944720:14945974:-	-0.227932	0.047952	1	1	1	0.976002	0.884138	0.456065	sig
Lchi05931-gene;A3:Chr08:74239387-74240715:74239376-74240715:-	-0.137243	0.043956	0.582276	0.724197	0.733841	0.693208	0.446449	0.488926	sig
Lchi05935-gene;A3:Chr08:74122552-74122688:74122552-74122698:+	0.137992	0.0214785	0.202693	0.135452	0.168666	0.327942	0.333595	0.25925	sig
Lchi05956-gene;A5:Chr08:73514041-73515395:73513936-73515395:+	-0.472416	0.022977	0.999591	0.999789	9.78e-05	0.15547	0.214637	0.212125	sig
Lchi05967-gene;RI:Chr08:73090801:73090952-73091075:73091170:+	0.0417419	0.0404595	0.0472745	0.0413797	0.0379265	0.0805224	0.0875936	0.0836903	sig
Lchi05977-gene;A5:Chr08:72839376-72839466:72839342-72839466:+	0.208632	0.02997	0.55833	0.627724	0.646687	0.736618	0.860725	0.861293	sig
Lchi05977-gene;A5:Chr08:72839385-72839466:72839342-72839466:+	0.369529	0.02997	0.109434	0.0404772	0.0630449	0.179195	0.58972	0.552628	sig
Lchi06076-gene;A3:Chr08:69785421-69804772:69782361-69804772:-	0.221338	0.0442058	0.454606	0.307547	0.356356	0.374265	0.533984	0.874274	sig
Lchi06076-gene;SE:Chr08:69782361-69785386:69785421-69804772:-	0.137478	0.0442058	0.649136	0.667623	0.635173	0.630175	0.789007	0.945184	sig
Lchi06092-gene;A3:Chr01:114555465-114555789:114555446-114555789:-	-0.260446	0.036963	0.960104	0.854082	0.901895	0.998931	0.270559	0.665253	sig
Lchi06114-gene;A3:Chr01:113924433-113925085:113924406-113925085:-	0.172698	0.047952	0.526996	0.600032	0.679681	0.714987	0.834954	0.774861	sig
Lchi06114-gene;A3:Chr01:113924556-113925085:113924433-113925085:-	-0.173083	0.01998	0.875655	0.865416	0.831312	0.746124	0.645808	0.6612	sig
Lchi06116-gene;A3:Chr01:113821417-113824435:113821413-113824435:-	0.206769	0.0034965	0.412122	0.401728	0.42641	0.556104	0.671475	0.632987	sig
Lchi06116-gene;RI:Chr01:113819947:113820037-113820274:113820524:-	0.224924	0.0034965	0.359288	0.334425	0.374916	0.503782	0.643614	0.596005	sig
Lchi06122-gene;A5:Chr01:113554269-113555827:113554269-113558950:-	-0.270244	0.044955	0.633931	0.434846	0.876326	0.29223	0.433484	0.408659	sig
Lchi06122-gene;A5:Chr01:113554269-113555827:113554269-113559363:-	-0.0882111	0.044955	0.108597	0.140543	0.19226	0.0856856	0.0168641	0.0742175	sig
Lchi06122-gene;A5:Chr01:113554269-113559319:113554269-113559363:-	-0.299178	0	0.769246	0.850689	0.904091	0.761458	0.151088	0.713947	sig
Lchi06122-gene;RI:Chr01:113551972:113551999-113552045:113552110:-	-0.0579317	0.044955	1	1	1	1	0.826698	0.999507	sig
Lchi06122-gene;RI:Chr01:113563119:113563407-113563446:113563767:-	-0.134818	0.0224775	1	1	1	1	0.596303	0.999242	sig
Lchi06122-gene;SE:Chr01:113545490-113548811:113549062-113549750:-	0.0543212	0.044955	0.657077	0.564596	0.661817	0.60194	0.685483	0.759031	sig
Lchi06122-gene;SE:Chr01:113554269-113559319:113559377-113562056:-	-0.0624147	0.044955	0.611327	0.532063	0.657002	0.535696	0.356574	0.720878	sig
Lchi06122-gene;SE:Chr01:113554269-113559363:113559377-113562056:-	0.291708	0	0.320568	0.166368	0.168882	0.265483	0.756914	0.508547	sig
Lchi06141-gene;A3:Chr01:112927581-112927825:112927581-112927828:+	0.353683	0.025974	0.440065	0.436722	0.422089	0.56694	0.793002	0.999984	sig
Lchi06166-gene;A5:Chr01:112358207-112358412:112358207-112358458:-	0.640836	0.047952	0	0	0	0.725413	0.646848	0.550248	sig
Lchi06166-gene;RI:Chr01:112358102:112358207-112358412:112358654:-	-0.388071	0.047952	1	1	1	0.584879	0.667635	0.583274	sig
Lchi06212-gene;A3:Chr01:111293716-111293795:111293716-111293817:+	0.323306	0	0.358017	0.456768	0.206263	0.993793	0.996394	0.000779103	sig
Lchi06212-gene;RI:Chr01:111290704:111293716-111293817:111294103:+	0.324137	0.00124875	0.449188	0.52864	0.405988	0.989757	0.994006	0.372466	sig
Lchi06213-gene;SE:Chr01:111240209-111241442:111241546-111247247:-	-0.156308	0.037962	0.8745	0.862533	0.837836	0.757857	0.610218	0.737869	sig
Lchi06284-gene;A3:Chr01:109318756-109318870:109318754-109318870:-	-0.278804	0.023976	0.594349	0.819723	0.715084	0.489571	0.496441	0.306732	sig
Lchi06306-gene;A5:Chr10:2523866-2524580:2523866-2524661:-	-0.959242	0.012987	0.879163	0.999929	0.999972	0.000728228	0.000271416	0.000339022	sig
Lchi06326-gene;A3:Chr10:3026935-3037515:3026935-3037614:+	0.230085	0.0192308	0.528156	0.53733	0.569869	0.77975	0.933155	0.612706	sig
Lchi06326-gene;A3:Chr10:3026935-3037523:3026935-3037614:+	0.290287	0.0192308	0.316552	0.252321	0.2962	0.475791	0.873776	0.386368	sig
Lchi06352-gene;RI:Chr10:3583923:3584193-3584255:3585231:+	-0.614258	0.00599401	0.672008	0.777951	0.584133	0	0.139291	0.0520276	sig
Lchi06361-gene;SE:Chr10:3783303-3783815:3784085-3787496:-	-0.253017	0.026973	0.933792	0.843105	0.878094	0.7789	0.197754	0.919285	sig
Lchi06362-gene;A5:Chr10:3810540-3811244:3810540-3811284:-	-0.165685	0.03996	0.752477	0.85341	0.816755	0.725296	0.675226	0.525066	sig
Lchi06417-gene;A5:Chr10:5392696-5392824:5392696-5392845:-	0.1311	0.0324675	0.000385474	0.0240748	0.130259	0.0133062	0.184089	0.350624	sig
Lchi06429-gene;A3:Chr10:5639713-5644748:5639643-5644748:-	0.0933553	0.037962	0.900899	0.954961	0.864038	1	0.999984	0.99998	sig
Lchi06429-gene;A5:Chr10:5644901-5645104:5644901-5645132:-	-0.12111	0.037962	0.999963	0.910177	0.99998	0.872162	0.850533	0.824096	sig
Lchi06474-gene;A3:Chr08:54585650-54585728:54585650-54585818:+	-0.114735	0.012987	0.115475	0.222874	0.259735	0.047759	0.161248	0.0448736	sig
Lchi06481-gene;A3:Chr08:54284229-54284353:54284229-54286378:+	-0.238377	0.00499501	0.24824	0.294868	0.285453	0.0438096	0.0411717	0.0284488	sig
Lchi06481-gene;RI:Chr08:54281758:54281926-54282425:54282695:+	-0.088808	0.0118631	0.159495	0.0681092	0.0920466	0.023239	0.0200169	0.00997062	sig
Lchi06481-gene;RI:Chr08:54283161:54283376-54284121:54284229:+	-0.0888186	0.0118631	0.159511	0.0681151	0.0920574	0.0232396	0.0200169	0.00997062	sig
Lchi06481-gene;RI:Chr08:54284353:54286457-54287004:54287834:+	-0.256836	0.00874126	0.772627	0.818787	0.768964	0.753211	0.486182	0.350476	sig
Lchi06611-gene;MX:Chr08:46655977-46656121:46656383-46658844:46655977-46656449:46656489-46658844:-	0.314035	0.01998	0.243423	0.266154	0.258776	0.52401	0.669495	0.516952	sig
Lchi06770-gene;A5:Chr06:2547786-2547953:2547786-2548009:-	-0.104331	0.028305	0.74962	0.75021	0.827264	0.794063	0.60049	0.619547	sig
Lchi06770-gene;A5:Chr06:2548024-2548127:2548024-2548216:-	-0.190259	0.0112388	0.478377	0.48908	0.425322	0.340793	0.219421	0.261789	sig
Lchi06770-gene;A5:Chr06:2548024-2548127:2548024-2548344:-	-0.246593	0.0112388	0.588855	0.594959	0.670721	0.567856	0.24801	0.29889	sig
Lchi06808-gene;A3:Chr06:3423249-3423712:3423249-3423715:+	-0.126597	0.0454545	0.640368	0.693586	0.665022	0.60072	0.620984	0.397479	sig
Lchi06826-gene;A5:Chr06:4130768-4130914:4130768-4130929:-	-0.0437579	0.035964	0.343738	0.366495	0.366109	0.333307	0.314467	0.297294	sig
Lchi06848-gene;RI:Chr06:4754925:4755051-4757237:4757781:-	0.189152	0.011988	0.0453808	0.00990193	0.0517581	0.211259	0.216248	0.246991	sig
Lchi06946-gene;RI:Chr03:23961522:23961605-23961815:23961853:+	-0.126739	0.0434565	0.204028	0.210846	0.245125	0.0986437	0.0568647	0.124275	sig
Lchi06946-gene;SE:Chr03:23950677-23952881:23952922-23956311:+	-0.103709	0.0434565	0.156673	0.119878	0.069644	0.0231585	0	0.0119114	sig
Lchi07004-gene;RI:Chr03:22469832:22470164-22470775:22470933:-	0.102314	0.0499501	0.0953107	0.0543113	0.0717652	0.139217	0.224745	0.164367	sig
Lchi07040-gene;A3:Chr03:21314090-21314242:21314090-21314285:+	0.484496	0.017982	0.169092	0.22508	0.187752	1	0.428619	0.606795	sig
Lchi07087-gene;A3:Chr16:463948-465923:463861-465923:-	-0.105629	0.028971	0.535791	0.540361	0.389599	0.437253	0.414419	0.297192	sig
Lchi07123-gene;RI:Chr16:1363616:1363845-1364339:1364438:-	-0.09834	0.018981	0.15037	0.123887	0.166437	0.0321663	0.061066	0.0524426	sig
Lchi07139-gene;RI:Chr16:2043494:2043748-2043850:2043977:+	-0.76768	0.041958	0.476143	0.910696	0.916199	0	0	0	sig
Lchi07139-gene;SE:Chr16:2033546-2033639:2033730-2034035:+	0.8042	0.041958	0.512344	0.0354759	0.0388196	0.999769	0.999719	0.999752	sig
Lchi07152-gene;A5:Chr16:2380286-2380432:2380278-2380432:+	0.188084	0.034965	0.568769	0.544274	0.467434	0.71805	0.804349	0.622332	sig
Lchi07169-gene;A3:Chr16:2956047-2957454:2953876-2957454:-	-0.252291	0.041958	0.368232	0.44487	0.334849	0.159649	0.0780538	0.153376	sig
Lchi07169-gene;RI:Chr16:2976868:2976995-2977099:2977421:-	0.230652	0.041958	0.675262	0.635296	0.71171	0.897187	0.913398	0.903639	sig
Lchi07252-gene;A3:Chr16:6352544-6353571:6352544-6353587:+	-0.153495	0.0104895	0.432227	0.487381	0.499707	0.34843	0.26709	0.34331	sig
Lchi07252-gene;RI:Chr16:6353587:6354497-6354564:6354806:+	0.292958	0.00599401	0.715259	0.689731	0.634243	1	0.918162	0.999945	sig
Lchi07252-gene;SE:Chr16:6352544-6353355:6353457-6353587:+	-0.128959	0.016983	0.211835	0.152623	0.185036	0.0502977	0.0557009	0.0566175	sig
Lchi07296-gene;A3:Chr18:65426744-65426853:65426744-65426916:+	-0.163995	0.0224775	0.359808	0.440878	0.48231	0.241286	0.237119	0.312606	sig
Lchi07296-gene;A3:Chr18:65427016-65428298:65427016-65428836:+	-0.200915	0.0224775	0.406413	0.403621	0.501169	0.16943	0.275185	0.263843	sig
Lchi07299-gene;RI:Chr18:65322961:65323331-65323750:65324005:-	-0.128561	0.03996	0.816412	0.830877	0.825808	0.731006	0.777363	0.579043	sig
Lchi07299-gene;RI:Chr18:65334257:65334454-65335240:65335331:-	-0.20964	0.032967	0.862605	0.901368	0.867881	0.750798	0.692731	0.559405	sig
Lchi07305-gene;SE:Chr18:65066461-65066935:65067003-65067278:-	0.333333	0.0499501	0	0	0	0	1	0	sig
Lchi07307-gene;SE:Chr18:64946924-64947752:64947820-64948110:-	0.123212	0.0294705	0.115265	0	0.033525	0.116954	0.158632	0.24284	sig
Lchi07324-gene;RI:Chr18:64264242:64264353-64264846:64264988:+	-0.207632	0.011988	0.350694	0.367332	0.371298	0.131304	0.135393	0.199733	sig
Lchi07346-gene;SE:Chr18:62990368-63002697:63002735-63005044:+	0.169273	0.011988	0.147038	0.264433	0.259382	0.31224	0.371446	0.494987	sig
Lchi07458-gene;A3:Chr12:68153607-68153934:68153607-68153944:+	-0.304467	0.027972	0.53058	0.588571	0.819381	0.25869	0.468944	0.297496	sig
Lchi07503-gene;RI:Chr12:69571203:69571304-69572416:69572538:-	0.0786317	0.0404595	0.103942	0.0775781	0.0972329	0.19469	0.141735	0.178223	sig
Lchi07514-gene;A5:Chr12:69839049-69841094:69838994-69841094:+	-0.14249	0.045954	0.206416	0.18648	0.161208	1.25e-05	3.81e-05	0.126585	sig
Lchi07554-gene;A3:Chr12:70900209-70900603:70900172-70900603:-	-0.1453	0.0474525	0.383443	0.499029	0.331648	0.256938	0.234626	0.286658	sig
Lchi07570-gene;A5:Chr12:71352426-71352520:71352426-71352524:-	0.880064	0.00499501	0.119809	0.139319	0.10068	1	1	1	sig
Lchi07570-gene;SE:Chr12:71351341-71351449:71351557-71352308:-	-0.876094	0.003996	0.877307	0.855759	0.895215	0	0	0	sig
Lchi07582-gene;A3:Chr12:71568247-71568324:71568247-71568345:+	0.237451	0.0374625	0.241294	0.50233	0.27933	0.658514	0.697571	0.379222	sig
Lchi07633-gene;A3:Chr06:76092890-76093044:76092873-76093044:-	-0.4976	0.0374625	0.621108	0.997335	0.998826	0.312588	0.0605699	0.751311	sig
Lchi07633-gene;SE:Chr06:76092890-76093044:76093296-76093439:-	-0.277823	0.0374625	0.424447	0.508001	0.461601	0.201548	0.00109995	0.357933	sig
Lchi07651-gene;A3:Chr06:74255630-74255717:74255630-74255722:+	0.109169	0.028971	0.734054	0.675336	0.671541	0.803092	0.815586	0.78976	sig
Lchi07746-gene;A5:Chr06:65297361-65298245:65297307-65298245:+	-0.160471	0.020979	0.857601	0.902969	0.878059	0.801812	0.754889	0.600515	sig
Lchi07789-gene;RI:Chr06:61387960:61389512-61391342:61391470:-	-0.249865	0.028971	0.965203	0.850796	0.840551	0.626417	0.752544	0.527994	sig
Lchi07863-gene;RI:Chr10:56035429:56035548-56035577:56035731:-	0.58031	0.013986	0.449931	0.279507	0.193942	0.999912	0.928979	0.735418	sig
Lchi07895-gene;A5:Chr10:57520151-57520564:57520151-57521091:-	0.637808	0.0324675	0.184824	0.191733	0.150876	0.999747	0.441254	0.999855	sig
Lchi07895-gene;A5:Chr10:57520151-57521091:57520151-57521110:-	-0.349298	0.0462038	0.397912	0.51811	0.498442	7.37e-05	0.366345	0.000152002	sig
Lchi08027-gene;A3:Chr15:11152119-11154405:11152119-11154434:+	-0.138192	0.037962	0.436395	0.297231	0.356408	0.25936	0.151838	0.264261	sig
Lchi08027-gene;A3:Chr15:11154547-11159410:11154547-11159442:+	-0.128457	0.037962	0.321931	0.4401	0.323108	0.199918	0.284543	0.215308	sig
Lchi08098-gene;RI:Chr15:7758502:7758821-7759420:7760032:+	-0.112598	0.032967	0.770551	0.873855	0.777404	0.714581	0.648797	0.720637	sig
Lchi08322-gene;A3:Chr08:77778713-77794168:77778713-77794176:+	0.143152	0.048951	0.570277	0.585335	0.545981	0.647663	0.814294	0.669093	sig
Lchi08333-gene;A3:Chr08:78037778-78042998:78037778-78043016:+	-0.247392	0.0224775	0.428446	0.397173	0.29846	0.146393	0.119664	0.115847	sig
Lchi08339-gene;A5:Chr08:78206819-78207254:78206669-78207254:+	-0.307278	0.014985	0.724443	0.799462	0.753838	0.672908	0.356122	0.326881	sig
Lchi08339-gene;A5:Chr08:78206828-78207254:78206819-78207254:+	0.181712	0.014985	0.669812	0.585035	0.652472	0.778589	0.824348	0.849517	sig
Lchi08339-gene;RI:Chr08:78203943:78204181-78204354:78204561:+	-0.24468	0.014985	0.37934	0.461952	0.389871	0.257609	0.00686688	0.232648	sig
Lchi08339-gene;RI:Chr08:78205909:78206819-78207254:78208061:+	0.20514	0.014985	0.644215	0.581727	0.667164	0.83395	0.83592	0.838656	sig
Lchi08349-gene;SE:Chr08:78479236-78491232:78491402-78491930:-	0.165614	0.017982	0.332227	0.32557	0.286381	0.419373	0.497706	0.523942	sig
Lchi08359-gene;RI:Chr08:78709576:78710111-78711208:78711692:-	0.270115	0.045288	0.088004	0.022049	0.0542804	0.347915	0.292331	0.334434	sig
Lchi08359-gene;RI:Chr08:78709576:78711692-78712847:78713003:-	-0.470003	0.045288	0.562123	0.77464	0.535542	0.169514	0.119608	0.173174	sig
Lchi08359-gene;RI:Chr08:78716360:78716555-78716663:78717057:-	-0.470003	0.045288	0.562123	0.77464	0.535542	0.169514	0.119608	0.173174	sig
[truncated: 759 more rows]
