# Supplementary material for: Comprehensive deciphering the alternative splicing patterns involved in leaf morphogenesis of Liriodendron chinense
Source: BMC Plant Biol. 2024 Apr 6;24:250. doi: 10.1186/s12870-024-04915-x (PMC10998384; doi:10.1186/s12870-024-04915-x)
Supplement: Supplementary file 4 — Additional file 4: Supplementary Table S4. Differentially expressed genes (DEGs) during leaf development. [file 12870_2024_4915_MOESM4_ESM.xlsx]

## Sheet: DEGs in P2 vs P7
Table S4. Differentially expressed genes (DEGs) during leaf development.
GeneID	P7_FPKM	P2_FPKM	log2FC	Pvalue	FDR	Regulation
Lchi17316	182.832	15.9034	3.51863	2.06528e-05	0.000215392	Up
Lchi17318	209.891	25.4348	3.04721	9.8182e-07	1.37057e-05	Up
Lchi17345	627.623	153.217	2.03331	0.000140079	0.00118069	Up
Lchi25790	316.641	56.7843	2.47915	2.4841e-11	7.60865e-10	Up
Lchi25800	144.046	30.7852	2.22475	4.37312e-07	6.52316e-06	Up
Lchi12930	1118.75	24.4077	5.51671	2.76352e-07	4.30186e-06	Up
Lchi13392	2917.19	422.993	2.78574	0.00183244	0.0107321	Up
Lchi24587	442.929	81.1369	2.44949	1.37215e-17	9.34299e-16	Up
Lchi28327	1680.1	408.702	2.03967	3.37258e-07	5.14836e-06	Up
Lchi15427	832.585	127.649	2.70429	6.9972e-14	3.10188e-12	Up
Lchi27254	48.2837	1.55386	4.97264	0.000531694	0.00376945	Up
Lchi24549	155.173	5.58178	4.79874	3.51455e-05	0.000347763	Up
Lchi26396	1592.18	112.652	3.81987	1.43793e-13	6.03517e-12	Up
Lchi26383	15.1842	0	6.34912	0.00196402	0.0113725	Up
Lchi26377	276.709	54.7675	2.33482	6.36369e-06	7.4541e-05	Up
Lchi21037	406.701	83.1856	2.29035	6.3677e-15	3.24016e-13	Up
Lchi11025	1277.82	194.552	2.71487	2.38324e-35	6.8352e-33	Up
Lchi10439	1801.19	194.321	3.21196	9.41186e-38	3.49328e-35	Up
Lchi10434	2507.46	419.76	2.57815	5.52535e-31	1.17516e-28	Up
Lchi04720	720.965	155.711	2.21055	1.27215e-20	1.15218e-18	Up
Lchi04780	213.943	49.4635	2.11137	1.84708e-08	3.55319e-07	Up
Lchi04788	691.792	4.97125	7.10283	9.06276e-30	1.84461e-27	Up
Lchi01036	304.743	21.6472	3.81284	9.55029e-10	2.28254e-08	Up
Lchi00956	75.8636	14.7661	2.3649	0.000337759	0.00253306	Up
Lchi00950	1414.23	171.097	3.04691	3.2361e-23	3.75805e-21	Up
Lchi00907	363.903	41.9025	3.11697	8.06829e-21	7.44998e-19	Up
Lchi00848	789.043	170.394	2.21021	5.83857e-14	2.61892e-12	Up
Lchi00721	52.4798	12.1763	2.10638	0.00705691	0.0322035	Up
Lchi00648	445.548	98.6955	2.17318	1.04742e-10	2.95038e-09	Up
Lchi06261	1634.95	99.824	4.03213	1.35599e-51	1.11598e-48	Up
Lchi06112	498.221	68.2432	2.86593	2.35665e-11	7.25349e-10	Up
Lchi06111	2421.43	203.543	3.57274	5.74583e-57	9.06357e-54	Up
Lchi17315	12918.7	974.038	3.7293	0.000510252	0.00363651	Up
Lchi17332	403.714	56.2057	2.84219	9.38913e-10	2.25256e-08	Up
Lchi17346	111.556	16.5139	2.75139	0.000141135	0.00118841	Up
Lchi17367	130.004	32.5011	2.00189	1.4386e-05	0.000155429	Up
Lchi16533	18.5917	0	6.64131	0.000663774	0.00456065	Up
Lchi16567	274.415	48.1873	2.5095	1.54126e-09	3.61071e-08	Up
Lchi12889	405.262	24.0981	4.06714	5.9878e-21	5.61104e-19	Up
Lchi12895	45.2246	0.989622	5.48971	2.86161e-05	0.000291693	Up
Lchi12922	76.2232	7.51474	3.33559	1.1678e-05	0.000128893	Up
Lchi28326	3243.01	492.941	2.71825	1.3545e-23	1.62275e-21	Up
Lchi28335	396.726	79.8839	2.3135	6.02168e-11	1.75631e-09	Up
Lchi15415	6459.91	562.41	3.52158	1.9767e-17	1.30828e-15	Up
Lchi20700	1142.55	169.849	2.75093	2.17645e-22	2.3408e-20	Up
Lchi24018	1543.29	92.4713	4.06034	1.56464e-21	1.54255e-19	Up
Lchi21501	26.1407	1.50758	4.11303	0.00287062	0.0155296	Up
Lchi10973	31.9744	3.53311	3.17879	0.00343955	0.0180004	Up
Lchi24677	33.3932	1.48443	4.47329	0.000653443	0.0045011	Up
Lchi24661	454.303	80.8823	2.48893	1.04611e-17	7.20064e-16	Up
Lchi04712	39.3362	9.13803	2.1084	0.00702899	0.032129	Up
Lchi04746	10.9593	0	5.87731	0.0100514	0.0430555	Up
Lchi04758	541.29	121.601	2.15441	8.28289e-17	5.17448e-15	Up
Lchi04777	101.296	6.16916	4.04736	8.78102e-07	1.23214e-05	Up
Lchi00875	5551.27	1029.13	2.43132	2.587e-15	1.36026e-13	Up
Lchi00871	1747.76	275.394	2.66643	1.52625e-37	5.55586e-35	Up
Lchi00869	34.9214	7.06621	2.30288	0.00602226	0.02835	Up
Lchi00764	812.214	65.1498	3.63869	5.50819e-38	2.08529e-35	Up
Lchi00754	137526	26785.4	2.36019	8.89386e-32	2.00419e-29	Up
Lchi00735	40.9478	1.55386	4.73772	0.00028312	0.00216813	Up
Lchi06109	455.25	5.06383	6.49102	4.50205e-33	1.10674e-30	Up
Lchi11327	1934.73	49.4778	5.29283	4.29858e-56	5.42452e-53	Up
Lchi14421	944.648	178.412	2.4038	2.81466e-11	8.56569e-10	Up
Lchi26335	594.88	103.311	2.52437	3.96159e-10	1.02026e-08	Up
Lchi25156	68.991	3.95849	4.11433	0.000727663	0.00494044	Up
Lchi25183	55.8614	4.9944	3.47523	0.000695153	0.00474524	Up
Lchi27433	572.581	81.9359	2.80338	3.30097e-06	4.14351e-05	Up
Lchi16246	124.343	17.0781	2.86016	1.82514e-05	0.000192468	Up
Lchi16311	111.395	10.0351	3.46744	7.19566e-06	8.26998e-05	Up
Lchi08783	406.134	92.0228	2.14109	6.15338e-13	2.35784e-11	Up
Lchi08758	7232.45	473.281	3.93361	1.23612e-06	1.69309e-05	Up
Lchi08739	130.28	19.9313	2.70453	0.000425929	0.00310093	Up
Lchi18461	207.399	1.55386	7.09003	2.80865e-14	1.31923e-12	Up
Lchi22690	16353	136.374	6.90566	2.68101e-05	0.000274913	Up
Lchi26643	734.218	137.629	2.41426	8.77717e-17	5.44731e-15	Up
Lchi26644	258.857	47.0589	2.46048	3.99056e-09	8.64271e-08	Up
Lchi26660	6730.53	882.189	2.9313	1.04989e-34	2.83906e-32	Up
Lchi26900	280.387	50.8322	2.46142	1.26951e-07	2.11165e-06	Up
Lchi12460	6534.02	773.781	3.07789	5.00391e-05	0.000480808	Up
Lchi12537	55.5334	5.55864	3.31765	0.000148873	0.00124416	Up
Lchi01568	99.7997	2.04867	5.62001	6.53443e-10	1.59562e-08	Up
Lchi01651	480.377	40.936	3.55149	1.46644e-19	1.20688e-17	Up
Lchi01670	37.6468	2.00239	4.22298	0.000111054	0.000964729	Up
Lchi01803	329.022	7.60731	5.43575	2.79266e-22	2.96979e-20	Up
Lchi01833	1192.82	172.205	2.79134	1.74395e-07	2.83116e-06	Up
Lchi01913	53.1619	7.46845	2.82459	0.00685827	0.0315174	Up
Lchi24794	308.931	34.3877	3.16784	8.09755e-13	3.04124e-11	Up
Lchi24803	220.75	31.0717	2.82635	2.94377e-07	4.54508e-06	Up
Lchi13727	225.363	44.0294	2.35341	3.40181e-05	0.00033802	Up
Lchi13749	1337.84	328.976	2.02321	7.96616e-10	1.92582e-08	Up
Lchi03043	87.948	3.48682	4.64367	7.8732e-07	1.11634e-05	Up
Lchi03031	65.7531	11.071	2.5669	0.000120277	0.0010344	Up
Lchi02976	8688.46	1628.41	2.41568	7.37062e-57	1.07322e-53	Up
Lchi02964	376.192	72.5719	2.37289	3.99063e-12	1.37343e-10	Up
Lchi02890	177.036	33.1435	2.41419	5.11302e-06	6.14114e-05	Up
Lchi02879	963.85	6.07659	7.31032	1.41406e-44	8.63443e-42	Up
Lchi11374	18.6464	0.989622	4.21608	0.00814031	0.0360524	Up
Lchi14398	162.085	25.5594	2.66269	1.19763e-05	0.000131572	Up
Lchi14401	1244.77	129.614	3.26248	2.61816e-10	6.90239e-09	Up
Lchi26353	1432.41	60.0341	4.57618	0.0116178	0.0482161	Up
Lchi16252	1186.91	225.152	2.39779	5.55982e-07	8.06451e-06	Up
Lchi16275	1320.63	257.934	2.3554	1.56937e-10	4.3053e-09	Up
Lchi08779	6546.65	200.644	5.02791	0.000787796	0.00531439	Up
Lchi08750	41.1637	7.63045	2.43399	0.00227584	0.0128213	Up
Lchi08727	36.6942	7.04307	2.3767	0.00689551	0.0316578	Up
Lchi08645	58.8028	14.5347	2.01207	0.00726317	0.0329937	Up
Lchi18445	32.1931	0.494811	5.99528	0.00059709	0.00414612	Up
Lchi25665	101.765	8.45807	3.58087	1.63984e-05	0.000175172	Up
Lchi26638	746.395	52.9646	3.81955	6.97288e-30	1.43467e-27	Up
Lchi12099	596.693	39.6918	3.90787	5.04024e-13	1.95506e-11	Up
Lchi12125	489.247	61.3764	2.99579	2.49563e-24	3.28054e-22	Up
Lchi12161	158.412	8.6895	4.19552	1.28211e-12	4.6942e-11	Up
Lchi31076	32.9558	3.0383	3.44195	0.0017493	0.0103347	Up
Lchi32391	59.5655	3.53311	4.07238	1.48071e-06	1.99206e-05	Up
Lchi01569	50.1315	6.68712	2.9137	0.00222018	0.012572	Up
Lchi01710	4641.56	346.208	3.74478	0.000581338	0.00406357	Up
Lchi01729	157.022	16.6528	3.23492	1.4775e-11	4.66906e-10	Up
Lchi01771	48.9889	5.58178	3.13398	0.000141001	0.00118781	Up
Lchi01835	219.722	36.8618	2.57409	1.81306e-11	5.62612e-10	Up
Lchi01849	158.902	39.0725	2.02504	8.42522e-07	1.1875e-05	Up
Lchi24789	237.71	8.62007	4.78749	3.35012e-21	3.20275e-19	Up
Lchi24805	25.7061	1.50758	4.08651	0.00129172	0.00804308	Up
Lchi24809	111.712	20.6344	2.43495	8.32745e-06	9.4333e-05	Up
Lchi26671	122.187	25.4436	2.26031	0.00332931	0.0175301	Up
Lchi13703	639.428	147.525	2.11477	4.8772e-07	7.18448e-06	Up
Lchi13719	232.186	56.3302	2.04144	0.00441603	0.0220266	Up
Lchi13761	45544.7	5074.06	3.16603	2.13185e-24	2.84181e-22	Up
Lchi03106	457.572	42.513	3.42779	2.16259e-28	4.09357e-26	Up
Lchi03072	161.555	28.4125	2.50431	0.00144609	0.00885286	Up
Lchi02963	116.489	5.62807	4.37869	2.30291e-09	5.20297e-08	Up
Lchi02906	62.9443	15.122	2.05594	0.00105747	0.00681481	Up
Lchi02892	866.492	162.453	2.41417	4.37604e-18	3.14958e-16	Up
Lchi02878	4951.42	310.674	3.99422	3.29426e-05	0.000328714	Up
Lchi02865	38163.9	8978.28	2.08768	2.28149e-13	9.24761e-12	Up
Lchi14097	468.528	24.9488	4.22715	1.94184e-10	5.24353e-09	Up
Lchi14099	368.879	41.5234	3.15058	5.69388e-14	2.5723e-12	Up
Lchi14122	30.2044	4.00477	2.90895	0.0045432	0.0225658	Up
Lchi09865	538.862	91.4034	2.56079	4.1599e-10	1.06553e-08	Up
Lchi11592	176.82	22.5211	2.96886	3.37717e-06	4.23074e-05	Up
Lchi11586	89.8014	0.517954	7.46781	2.89048e-06	3.66716e-05	Up
Lchi11578	2292.45	142.682	4.0058	0.00380437	0.0195475	Up
Lchi11524	76.6522	3.50996	4.44306	1.05213e-06	1.46332e-05	Up
Lchi06933	70.5248	0.494811	7.123	6.75599e-06	7.82645e-05	Up
Lchi06931	573.949	86.9358	2.72211	8.04502e-24	9.88858e-22	Up
Lchi26947	469.24	51.5816	3.18582	8.74487e-14	3.81409e-12	Up
Lchi26949	6104.71	1135.93	2.4259	3.53013e-37	1.26079e-34	Up
Lchi20065	15028.6	3293.55	2.18992	9.02036e-24	1.10159e-21	Up
Lchi05472	197.573	1.48443	7.03094	5.94079e-12	1.99385e-10	Up
Lchi27682	1045.25	178.038	2.55389	2.73408e-11	8.34734e-10	Up
Lchi17197	32.1384	0	7.43247	3.82385e-05	0.000375813	Up
Lchi17185	79.3888	3.06144	4.70136	1.35313e-06	1.83477e-05	Up
Lchi28421	1462.29	4.0742	8.49534	3.09441e-46	2.09193e-43	Up
Lchi25344	3729.1	156.024	4.57868	3.93468e-07	5.91577e-06	Up
Lchi28928	205.554	35.1691	2.54426	1.84358e-06	2.44207e-05	Up
Lchi20400	257.611	14.9832	4.09729	2.55173e-12	8.94475e-11	Up
Lchi20362	38.0555	2.52034	3.91327	0.000108534	0.000946747	Up
Lchi16463	357.908	61.5704	2.53781	1.12929e-14	5.5523e-13	Up
Lchi16428	21443.6	4125.08	2.378	2.12937e-13	8.68684e-12	Up
Lchi11820	68.5935	9.98879	2.77418	0.00405513	0.02059	Up
Lchi22103	827.123	148.746	2.47522	2.30339e-09	5.20297e-08	Up
Lchi14114	119.18	5.04068	4.56062	3.3561e-11	1.01159e-09	Up
Lchi09836	118.748	9.02231	3.71155	3.931e-09	8.53791e-08	Up
Lchi09877	1250.44	150.19	3.05842	1.55966e-39	6.70974e-37	Up
Lchi09912	65.3732	11.0941	2.55571	0.000211788	0.00168406	Up
Lchi09931	568.643	125.684	2.17756	2.34708e-12	8.30428e-11	Up
Lchi27030	95.117	20.6807	2.19866	0.000403402	0.00295637	Up
Lchi26994	334.93	79.3748	2.07613	2.21542e-10	5.92312e-09	Up
Lchi11639	3009.15	244.258	3.62367	6.80783e-26	1.0829e-23	Up
Lchi11634	42.0098	1.48443	4.80111	0.000102958	0.000905201	Up
Lchi11608	201.662	31.2018	2.69333	0.000149462	0.00124818	Up
Lchi18037	101.578	6.0303	4.06798	5.67746e-08	1.00344e-06	Up
Lchi18036	744.828	16.6065	5.48333	7.48771e-28	1.38956e-25	Up
Lchi18028	85.519	5.60492	3.9356	8.43444e-08	1.44615e-06	Up
Lchi07050	477.897	57.0014	3.06664	2.7886e-20	2.42631e-18	Up
Lchi15281	2257.84	515.793	2.13018	1.11237e-20	1.01231e-18	Up
Lchi15293	1755.37	116.694	3.91053	4.40446e-15	2.26554e-13	Up
Lchi05441	293.582	33.019	3.15296	1.16177e-11	3.72731e-10	Up
Lchi05430	294.918	47.6462	2.62946	9.81675e-10	2.34032e-08	Up
Lchi05340	107.081	8.59693	3.63764	1.0395e-09	2.46885e-08	Up
Lchi05336	977.513	46.9431	4.3785	1.70983e-38	6.74278e-36	Up
Lchi05330	321.763	62.8465	2.354	2.08645e-08	3.97727e-07	Up
Lchi05328	203.315	37.426	2.44045	3.73969e-09	8.13662e-08	Up
Lchi16087	579.29	0.494811	10.1606	1.22444e-11	3.9151e-10	Up
Lchi16088	69.5462	12.5554	2.4652	0.00170751	0.0101704	Up
Lchi16120	484.564	120.615	2.00516	0.0012585	0.00789074	Up
Lchi24240	903.144	174.343	2.37254	1.25255e-25	1.92761e-23	Up
Lchi20462	10.2773	0	5.78608	0.0114965	0.0477965	Up
Lchi20463	1535.68	73.1593	4.39079	5.17116e-44	2.79671e-41	Up
Lchi28917	1078.18	145.526	2.88894	0.00626794	0.0292764	Up
Lchi22563	113.055	12.0606	3.22401	1.58349e-06	2.12279e-05	Up
Lchi11811	324.684	50.8179	2.6736	0.000166227	0.00136746	Up
Lchi04303	52.857	3.48682	3.91157	5.86656e-05	0.000551381	Up
Lchi04244	5194.1	467.728	3.47303	6.70354e-06	7.77521e-05	Up
Lchi04241	5370.62	1129.86	2.24889	0.00832326	0.0367166	Up
Lchi04231	444.692	33.4532	3.73169	0.00330032	0.0174113	Up
Lchi04179	1072.82	117.351	3.19155	6.05613e-24	7.59182e-22	Up
Lchi04167	33.2292	3.60254	3.21572	0.00484629	0.0237718	Up
Lchi04149	21.5359	1.01277	4.4108	0.00225395	0.0127134	Up
Lchi04146	101.581	12.0143	3.07484	0.000200382	0.00160653	Up
Lchi04144	20.2293	0	6.76095	0.00102843	0.00665769	Up
Lchi11666	213.532	48.6127	2.13541	2.44296e-09	5.49203e-08	Up
Lchi11693	32936.2	2989.5	3.46168	7.22226e-05	0.000662677	Up
Lchi21436	622.04	39.7149	3.96586	5.83522e-27	1.04203e-24	Up
Lchi23922	4568.09	925.734	2.3027	1.02777e-24	1.42004e-22	Up
Lchi09324	93.3933	16.482	2.50654	0.00451678	0.0224522	Up
Lchi26204	1761.92	174.069	3.33855	5.53609e-11	1.62469e-09	Up
Lchi15537	236.843	20.2322	3.54835	1.86745e-17	1.24031e-15	Up
Lchi15505	306.236	7.46845	5.34725	2.39463e-13	9.64424e-12	Up
Lchi10207	448.959	94.3403	2.25212	3.92224e-06	4.82731e-05	Up
Lchi10177	1192.81	239.539	2.31578	8.97785e-27	1.57353e-24	Up
Lchi01984	55.6427	4.56901	3.60615	9.57821e-05	0.000852002	Up
Lchi02014	3948.04	762.182	2.37273	1.77814e-07	2.88172e-06	Up
Lchi02213	9047.87	1073.84	3.07475	0.00101916	0.00660672	Up
Lchi02214	671.494	38.4156	4.12667	7.81054e-20	6.60026e-18	Up
Lchi09725	3010.62	468.11	2.68487	8.65033e-09	1.78368e-07	Up
Lchi09737	193.826	12.5786	3.941	7.86991e-15	3.95144e-13	Up
Lchi09769	1090.13	197.154	2.46637	9.45708e-06	0.0001058	Up
Lchi09770	93.0161	21.624	2.10149	0.000482773	0.00346021	Up
Lchi14030	119.85	13.5219	3.14402	0.000546268	0.00385689	Up
Lchi14302	41.8976	0	7.81478	5.41673e-06	6.45675e-05	Up
Lchi14330	447.229	82.5751	2.43808	1.06578e-15	5.93662e-14	Up
Lchi04331	815.97	100.62	3.01901	1.08023e-34	2.87994e-32	Up
Lchi04291	238.691	39.2433	2.60269	9.75786e-10	2.32921e-08	Up
Lchi04255	45.4433	1.53072	4.90031	1.21942e-05	0.000133579	Up
Lchi21447	45.1152	7.20507	2.65343	0.00791855	0.03526	Up
Lchi30443	401.459	0	11.0739	9.81605e-08	1.66197e-06	Up
Lchi29177	2527.34	146.087	4.11163	6.49273e-41	2.99758e-38	Up
Lchi23938	5186.07	578.79	3.1632	9.38998e-26	1.46895e-23	Up
Lchi11233	519.671	58.6015	3.14752	1.70845e-27	3.13973e-25	Up
Lchi09318	26.4975	3.0383	3.12446	0.0030797	0.0164677	Up
Lchi26211	28.5409	1.48443	4.24793	0.00193391	0.0112309	Up
Lchi15545	21.4553	2.02553	3.40297	0.00744485	0.0336253	Up
Lchi15504	66.9014	7.13564	3.231	7.6315e-05	0.000695171	Up
Lchi10200	5543.91	157.482	5.1368	3.44372e-96	1.62966e-92	Up
Lchi10196	2683.54	377.855	2.82776	4.12476e-11	1.23345e-09	Up
Lchi10179	2634.53	385.722	2.77143	1.97092e-14	9.44496e-13	Up
Lchi16213	1463.6	329.175	2.15212	1.12539e-07	1.88517e-06	Up
Lchi02018	2106.01	287.49	2.87248	4.89407e-11	1.4475e-09	Up
Lchi02069	341.201	52.7101	2.69441	2.20218e-14	1.03953e-12	Up
Lchi02104	388.181	12.0375	5.00464	6.3903e-20	5.4243e-18	Up
Lchi02131	462.37	82.9916	2.47945	4.78434e-12	1.63471e-10	Up
Lchi02197	125.163	27.0438	2.20731	0.00359473	0.0186679	Up
Lchi02306	1336.72	267.222	2.32269	7.02499e-22	7.14925e-20	Up
Lchi02327	431.694	22.2577	4.27755	2.7971e-32	6.53659e-30	Up
Lchi09703	815.518	59.8689	3.76864	3.05822e-35	8.64015e-33	Up
Lchi09709	1106.3	164.632	2.74895	5.34741e-31	1.15024e-28	Up
Lchi14061	825.041	66.5648	3.62987	2.80267e-38	1.08269e-35	Up
Lchi13985	116.684	9.94251	3.54672	0.00025215	0.00196175	Up
Lchi14249	97.6266	5.53549	4.13522	2.88855e-07	4.47808e-06	Up
Lchi14319	2455.61	578.975	2.08412	7.86151e-13	2.96435e-11	Up
Lchi02544	67.31	8.5275	2.9749	0.000224732	0.0017747	Up
Lchi02529	80.4684	2.00239	5.31946	2.17691e-07	3.46858e-06	Up
Lchi02504	712.086	173.571	2.03557	7.2002e-13	2.7368e-11	Up
Lchi02487	854.166	209.48	2.02735	1.52256e-18	1.14823e-16	Up
Lchi02329	18.7558	1.03591	4.19678	0.00881982	0.0386102	Up
Lchi16733	40.9997	7.1125	2.52961	0.00157997	0.0095398	Up
Lchi13620	1304.45	311.932	2.06393	3.60335e-18	2.61333e-16	Up
Lchi17835	832.248	39.165	4.41221	4.12627e-43	2.11098e-40	Up
Lchi23863	59.5395	4.54587	3.70827	8.53577e-06	9.64042e-05	Up
Lchi23876	56.1579	12.0143	2.21998	0.0045617	0.0226399	Up
Lchi30365	23.5274	1.01277	4.53609	0.00228921	0.0128851	Up
Lchi30363	1093.62	205.262	2.4127	4.68949e-11	1.39571e-09	Up
Lchi19612	302.09	17.6192	4.09737	9.6952e-17	5.9974e-15	Up
Lchi02831	124.567	6.61769	4.2358	5.71101e-06	6.76918e-05	Up
Lchi02822	1665.05	396.414	2.06997	8.41814e-09	1.7415e-07	Up
Lchi02566	2737.06	144.727	4.24014	1.47575e-33	3.72459e-31	Up
Lchi02516	49.2363	3.95849	3.62664	0.00535232	0.0258586	Up
Lchi02421	9656.58	312.329	4.95025	2.32408e-05	0.000240659	Up
Lchi16710	164.22	40.936	2.00299	9.59301e-07	1.34012e-05	Up
Lchi16702	28.325	4.02792	2.809	0.00658432	0.0305196	Up
Lchi14239	493.41	0	11.3719	1.39445e-13	5.8657e-12	Up
Lchi13634	79.5157	8.66636	3.20302	1.12151e-05	0.000124074	Up
Lchi17839	77.3973	0	8.69768	1.06038e-07	1.79054e-06	Up
Lchi15697	1239.32	304.125	2.02625	9.43012e-16	5.32844e-14	Up
Lchi20206	6572.07	1120.6	2.55193	4.88923e-42	2.31371e-39	Up
Lchi20193	572.311	126.466	2.17696	3.4472e-07	5.24711e-06	Up
Lchi25392	47.052	6.05345	2.95605	0.000189416	0.0015329	Up
Lchi19580	208.305	4.47644	5.524	2.0468e-14	9.73445e-13	Up
Lchi19629	85.519	2.54348	5.07556	7.9908e-09	1.66035e-07	Up
Lchi19634	5075.1	1047.44	2.2766	1.41537e-35	4.3212e-33	Up
Lchi02826	37.8109	9.13803	2.04973	0.00872712	0.0382663	Up
Lchi02793	385.974	24.2138	3.99299	2.83874e-24	3.70583e-22	Up
Lchi02723	1365.74	337.462	2.01632	8.1597e-17	5.1144e-15	Up
Lchi02630	14.0935	0	6.24227	0.00291192	0.0156902	Up
Lchi02621	24.4513	1.53072	4.00643	0.00267605	0.0146741	Up
Lchi02610	197.611	15.4317	3.67329	5.15259e-07	7.53735e-06	Up
Lchi06712	2683.56	172.474	3.95882	2.62018e-25	3.87183e-23	Up
Lchi06714	1114.39	119.622	3.21959	1.14598e-15	6.32426e-14	Up
Lchi06834	20.0912	0.989622	4.32336	0.00564773	0.0269846	Up
Lchi12047	1368.82	312.542	2.13119	4.80594e-24	6.06478e-22	Up
Lchi12005	238.322	47.7851	2.31855	7.25795e-07	1.03298e-05	Up
Lchi12006	87.9739	2.47405	5.13211	4.16425e-07	6.23124e-06	Up
Lchi31379	35.4653	2.56663	3.79984	0.000498354	0.00356244	Up
Lchi03424	505.007	94.1034	2.42241	4.34235e-12	1.48906e-10	Up
Lchi03483	100.024	22.7294	2.13544	0.000326176	0.00245397	Up
Lchi03501	1440.74	269.688	2.41791	2.1896e-08	4.153e-07	Up
Lchi05496	2259.99	346.803	2.70372	4.45429e-10	1.13443e-08	Up
Lchi05635	1357.77	5.44292	7.96013	0.000357282	0.0026605	Up
Lchi05661	24.0139	0.517954	5.56466	0.00472771	0.0233171	Up
Lchi17461	103.455	18.9329	2.45362	0.000157399	0.00130504	Up
Lchi17470	392.492	54.9384	2.83474	1.25953e-05	0.000137416	Up
Lchi17493	41.299	7.60731	2.44269	0.00203938	0.0117165	Up
Lchi30031	263.741	26.1005	3.33379	5.29622e-12	1.79022e-10	Up
Lchi18395	62.4031	0.989622	5.95224	5.37841e-06	6.42547e-05	Up
Lchi18377	1903.91	243.608	2.9656	3.06967e-18	2.25216e-16	Up
Lchi18372	10.3866	0	5.80044	0.0115097	0.047841	Up
Lchi26775	341.026	34.5122	3.30158	1.05089e-09	2.49278e-08	Up
Lchi07749	579.88	84.0452	2.78487	2.04985e-12	7.27984e-11	Up
Lchi07737	38.6542	7.15878	2.43878	0.00730224	0.0331234	Up
Lchi07712	615.495	105.877	2.53826	2.45789e-09	5.51249e-08	Up
Lchi07677	1180.18	131.437	3.16525	1.71162e-25	2.55113e-23	Up
Lchi07655	23.444	1.55386	3.93228	0.00610304	0.0286448	Up
Lchi06750	72.7582	5.48921	3.71939	5.72148e-06	6.77476e-05	Up
Lchi06859	9048.09	1407.3	2.68465	0.0033036	0.0174237	Up
Lchi06864	2057.95	492.7	2.06201	2.29182e-07	3.62725e-06	Up
Lchi22384	425.344	58.5233	2.86204	5.69717e-09	1.20764e-07	Up
Lchi12046	866.425	203.679	2.08804	0.000306273	0.00232011	Up
Lchi12040	103.915	4.6153	4.50426	3.48718e-09	7.62226e-08	Up
Lchi12021	1363.69	95.093	3.84019	4.11541e-36	1.34311e-33	Up
Lchi03587	7984.12	1611.33	2.30885	0.00777685	0.0347845	Up
Lchi08940	131.555	13.9704	3.23064	1.10166e-05	0.000122021	Up
Lchi08897	99.5031	23.1779	2.09939	9.76839e-05	0.000866882	Up
Lchi08815	32.7686	5.58178	2.55302	0.00593925	0.0280289	Up
Lchi08814	401.93	73.2838	2.45362	9.47863e-09	1.92305e-07	Up
Lchi05522	189.38	29.0605	2.70708	1.33095e-08	2.61073e-07	Up
Lchi05524	3457.14	69.0388	5.64365	1.40756e-110	1.33218e-106	Up
Lchi05550	11.204	0	5.91104	0.00812554	0.0360291	Up
Lchi25956	1105.08	168.964	2.70842	1.54154e-11	4.86331e-10	Up
Lchi25960	51.4466	4.09735	3.65372	0.00208822	0.0119348	Up
Lchi29597	96.0381	10.1508	3.2443	4.87492e-08	8.74672e-07	Up
Lchi18410	324.366	80.619	2.00967	8.97737e-09	1.83513e-07	Up
Lchi22613	1065.92	232.293	2.19809	1.72531e-15	9.27795e-14	Up
Lchi11495	978.833	122.461	2.99769	1.47191e-15	7.96049e-14	Up
Lchi19684	29.9885	2.04867	3.87847	0.00160916	0.00969129	Up
Lchi19679	1716.09	259.867	2.72278	3.38228e-08	6.23399e-07	Up
Lchi05727	662.839	160.642	2.0458	1.75669e-07	2.84939e-06	Up
Lchi05729	1191.71	172.086	2.79105	5.03193e-18	3.59432e-16	Up
Lchi17590	479.278	103.742	2.20858	1.85754e-10	5.03743e-09	Up
Lchi16377	42629.6	5872.21	2.85988	0.0100079	0.0429374	Up
Lchi21117	283.556	1.01277	8.13052	1.57803e-13	6.55055e-12	Up
Lchi21099	49.5616	2.56663	4.2817	3.1902e-05	0.000319172	Up
Lchi21092	103.072	14.225	2.85951	2.12283e-07	3.39384e-06	Up
Lchi09473	208.705	8.45807	4.61487	2.77539e-11	8.45981e-10	Up
Lchi20546	28.1869	3.53311	2.99508	0.00319058	0.016941	Up
Lchi23075	86.9119	10.9784	2.97899	0.000497061	0.00355454	Up
Lchi31460	13.8229	0	6.21116	0.00950916	0.0411897	Up
Lchi11499	831.071	198.563	2.066	2.84274e-15	1.49059e-13	Up
Lchi11485	180.78	15.7557	3.5232	1.8702e-08	3.59036e-07	Up
Lchi11468	6271.83	664.513	3.23846	0.00380108	0.0195412	Up
Lchi11465	387.85	21.462	4.17067	1.01647e-11	3.3003e-10	Up
Lchi05827	784.896	72.864	3.43111	3.56195e-22	3.74579e-20	Up
Lchi05839	279.313	50.1985	2.47455	0.00071128	0.0048431	Up
Lchi16334	233.407	12.2458	4.2584	1.51508e-17	1.0206e-15	Up
Lchi16350	96.723	12.648	2.93373	5.12877e-07	7.50831e-06	Up
Lchi26271	172.462	24.8012	2.79657	4.03972e-06	4.96222e-05	Up
Lchi22230	63.2148	12.1763	2.37887	0.000556858	0.00392317	Up
Lchi20603	164.54	5.58178	4.88483	1.99541e-14	9.51411e-13	Up
Lchi20594	229.789	49.7732	2.20455	1.01239e-05	0.000112661	Up
Lchi29830	284.506	12.1995	4.54724	3.9588e-17	2.5663e-15	Up
Lchi29828	54.7419	9.04546	2.59248	0.00124715	0.00782477	Up
Lchi16801	843.989	196.61	2.101	5.63012e-10	1.40597e-08	Up
Lchi16767	1074.43	227.135	2.2412	9.76501e-08	1.65481e-06	Up
Lchi24642	11.9667	0	6.00745	0.00751056	0.033858	Up
Lchi20219	72.6747	6.0303	3.58716	1.75524e-06	2.33486e-05	Up
Lchi17934	3178.42	710.85	2.16045	1.95753e-06	2.56963e-05	Up
Lchi17924	2064.43	440.848	2.22705	6.14406e-24	7.65137e-22	Up
Lchi17861	101.659	15.6863	2.6947	4.7464e-06	5.75927e-05	Up
Lchi13511	55.7465	2.02553	4.78399	1.74771e-06	2.32811e-05	Up
Lchi13558	123.082	22.2114	2.46864	3.10578e-07	4.77186e-06	Up
Lchi13567	3559.16	651.73	2.44911	0.00331361	0.0174596	Up
Lchi14855	35.6294	0.989622	5.14656	0.000169315	0.00138923	Up
Lchi06673	156.052	25.4205	2.61483	0.00234642	0.0131601	Up
Lchi06650	204.44	32.2233	2.66307	3.05351e-06	3.85075e-05	Up
Lchi06616	11019.8	1156.37	3.25239	0.00519884	0.0252524	Up
Lchi06586	56.7538	2.00239	4.81614	5.09801e-06	6.127e-05	Up
Lchi06582	355.012	20.1396	4.13704	1.20092e-12	4.43124e-11	Up
Lchi06522	694.577	78.7499	3.13887	6.03589e-14	2.70102e-12	Up
Lchi06510	1189.28	11.8898	6.64609	7.10337e-05	0.000653034	Up
Lchi11928	103.751	9.09174	3.51197	1.13813e-08	2.26299e-07	Up
Lchi24386	228.669	24.4915	3.2255	6.42278e-10	1.57687e-08	Up
Lchi06069	176.354	10.0582	4.12666	2.24621e-13	9.1306e-12	Up
Lchi06043	85.4903	17.6655	2.27293	4.63735e-05	0.000448546	Up
Lchi05937	91.5917	0.989622	6.50612	9.07964e-08	1.54419e-06	Up
Lchi19247	1793.08	73.2056	4.61282	8.42218e-82	2.65706e-78	Up
Lchi19259	1522.54	104.708	3.8631	5.67948e-25	7.96347e-23	Up
Lchi19260	51.5188	11.0941	2.21632	0.00841946	0.0371151	Up
Lchi19281	91.4936	10.715	3.0956	0.000127579	0.00108781	Up
Lchi08400	250.531	57.1171	2.13177	9.88757e-09	1.98897e-07	Up
Lchi08438	444.869	43.3406	3.35723	5.88687e-23	6.55486e-21	Up
Lchi08440	97.8944	22.2345	2.13699	3.52577e-05	0.00034869	Up
Lchi08454	40.6975	6.09973	2.7425	0.0029835	0.0160258	Up
Lchi16749	74.6663	3.57939	4.39204	9.25675e-08	1.57149e-06	Up
Lchi24640	1122.51	85.1185	3.72159	1.1237e-55	1.25121e-52	Up
Lchi20244	406.065	86.9997	2.22112	0.000185095	0.00150243	Up
Lchi28129	177.767	4.0742	5.45399	1.23581e-16	7.61976e-15	Up
Lchi17885	1598.52	377.539	2.08166	5.30506e-25	7.49399e-23	Up
Lchi13501	27.4789	1.48443	4.19187	0.00212609	0.0121219	Up
Lchi13503	36.418	0.494811	6.17321	0.000369862	0.00274446	Up
Lchi13531	670.735	105.646	2.66499	2.90083e-13	1.16088e-11	Up
Lchi13568	56.2904	13.7996	2.03288	0.0108122	0.0454911	Up
Lchi14909	11.204	0	5.91104	0.00812554	0.0360291	Up
Lchi06665	325.732	3.53311	6.52363	4.28776e-24	5.44718e-22	Up
Lchi06579	58.0142	6.00716	3.26441	0.000355036	0.0026469	Up
Lchi06521	47.622	4.00477	3.56623	0.000211919	0.00168406	Up
Lchi11949	4531.6	946.887	2.25853	6.96696e-29	1.38818e-26	Up
Lchi32453	3724.33	860.953	2.11279	1.86079e-06	2.46314e-05	Up
Lchi29301	465.798	110.189	2.08109	3.50955e-07	5.32736e-06	Up
Lchi29303	128.156	20.3798	2.64909	0.00288955	0.0156007	Up
Lchi06021	54.3564	1.50758	5.16534	2.44743e-06	3.15367e-05	Up
Lchi05964	285.884	37.3797	2.93381	1.83281e-16	1.11196e-14	Up
Lchi05962	183.638	11.6121	3.98064	6.46995e-11	1.87549e-09	Up
Lchi05926	33.9947	6.5714	2.36935	0.0056618	0.0270364	Up
Lchi19289	10957.1	1241.8	3.14132	3.47463e-05	0.000344713	Up
Lchi08313	5732.16	1144.23	2.32458	8.35631e-26	1.31814e-23	Up
Lchi08373	2948.58	247.5	3.57432	9.16699e-05	0.0008185	Up
Lchi00042	56.2904	7.51474	2.90166	0.000643626	0.0044448	Up
Lchi00043	7490.58	993.757	2.91406	0.00222031	0.012572	Up
Lchi00197	72.1364	12.6248	2.51167	0.000825216	0.0055333	Up
Lchi00238	2187.03	160.697	3.76666	1.22718e-05	0.000134273	Up
Lchi00337	2085.37	496.525	2.06995	9.00993e-09	1.83781e-07	Up
Lchi00525	22.4367	0	6.91102	0.000316963	0.00239131	Up
Lchi31177	336.081	65.2049	2.36373	3.21897e-06	4.04595e-05	Up
Lchi17239	629.093	103.644	2.60072	8.77362e-06	9.88547e-05	Up
Lchi22667	34.648	7.08936	2.28968	0.00578201	0.027458	Up
Lchi22668	178.809	43.41	2.04041	7.91467e-06	9.00341e-05	Up
Lchi15833	41.135	2.02553	4.34567	4.65941e-05	0.000450219	Up
Lchi23185	36.8295	4.59216	3.00824	0.00111996	0.00715968	Up
Lchi19298	447.001	108.079	2.04833	1.08933e-10	3.05481e-09	Up
Lchi00001	3136.59	177.188	4.14605	1.20822e-43	6.3529e-41	Up
Lchi00033	305.155	53.4451	2.51188	7.72918e-13	2.92611e-11	Up
Lchi00037	57.7899	12.1995	2.24752	0.00205738	0.0117902	Up
Lchi00038	1438.93	224.383	2.68024	3.23559e-08	5.9928e-07	Up
Lchi00103	10.6859	0	5.84299	0.0100111	0.0429413	Up
Lchi00312	357.986	85.923	2.05831	2.13463e-12	7.56673e-11	Up
Lchi00354	5462.14	653.482	3.06311	7.23093e-77	1.95535e-73	Up
Lchi00477	310.51	6.43254	5.59087	0.0103123	0.0439642	Up
Lchi15762	57.6861	6.45569	3.15162	0.00288287	0.0155691	Up
Lchi33241	3783.72	243.85	3.95637	3.669e-56	4.96075e-53	Up
Lchi23182	1738.19	104.616	4.05553	6.44897e-54	6.10363e-51	Up
Lchi31704	126.259	22.5674	2.48168	0.010262	0.0437697	Up
Lchi16597	64.8264	12.7174	2.35174	0.00030776	0.00232931	Up
Lchi06314	2973.89	457.791	2.69922	1.19745e-13	5.10507e-12	Up
Lchi06375	666.177	64.2384	3.37206	1.94595e-16	1.17308e-14	Up
Lchi06439	159.259	36.2975	2.13138	1.24785e-06	1.70545e-05	Up
Lchi04601	2181.76	130.476	4.06421	1.02261e-42	4.96335e-40	Up
Lchi04587	297.905	13.0965	4.50339	1.9156e-24	2.57166e-22	Up
Lchi04484	299.894	41.7867	2.84105	1.314e-13	5.54901e-12	Up
Lchi04428	883.485	89.077	3.31019	7.86305e-43	3.91683e-40	Up
Lchi17629	89.6114	6.05345	3.88419	1.09974e-06	1.52729e-05	Up
Lchi14474	37.5375	1.03591	5.20387	0.00012284	0.00105262	Up
Lchi19867	36.0149	0.989622	5.16374	0.000981943	0.00641857	Up
Lchi19873	6934.18	1175.39	2.5604	4.71423e-23	5.44119e-21	Up
Lchi07869	421.209	67.6844	2.63906	3.87011e-13	1.51986e-11	Up
Lchi07877	36.5042	2.04867	4.16273	0.000437738	0.00317834	Up
Lchi16608	29597.7	5103.11	2.536	2.97816e-10	7.7864e-09	Up
Lchi16606	1130.47	197.156	2.52012	2.2216e-21	2.16767e-19	Up
Lchi06399	159.92	11.5658	3.78502	9.11765e-09	1.85778e-07	Up
Lchi06401	1307.85	249.572	2.38944	0.00926761	0.0403002	Up
Lchi04584	6732.54	1654.29	2.02483	9.02991e-20	7.59677e-18	Up
Lchi04539	201.913	4.94811	5.34747	0.00813666	0.0360524	Up
Lchi04466	62.6737	12.0143	2.3781	0.00195783	0.0113402	Up
Lchi04402	4755.59	710.695	2.74202	1.82544e-36	6.28249e-34	Up
Lchi17628	34620.1	5439.84	2.66994	1.38795e-17	9.41669e-16	Up
Lchi19901	93.3729	9.42455	3.30241	0.00161208	0.00970271	Up
Lchi07911	17.9384	0.517954	5.14019	0.00703189	0.032129	Up
Lchi27468	28.0804	0	7.23448	0.000112686	0.000977683	Up
Lchi13261	478.426	7.94012	5.90921	1.64247e-05	0.000175255	Up
Lchi13260	69.8399	0	8.55145	9.58415e-08	1.62561e-06	Up
Lchi13252	124.116	2.96887	5.365	6.30876e-10	1.55291e-08	Up
Lchi13251	74.8303	0	8.65031	4.62598e-08	8.35545e-07	Up
Lchi21226	96105.6	9175.24	3.3888	1.66936e-05	0.000177624	Up
Lchi22039	266.443	13.4756	4.29814	5.12932e-13	1.98554e-11	Up
Lchi13098	221.57	35.6407	2.63395	8.72449e-08	1.49049e-06	Up
Lchi13157	1870.09	138.923	3.75043	0.000166063	0.0013673	Up
Lchi15573	89.8042	0	8.91214	1.1895e-07	1.98554e-06	Up
Lchi15579	11422.3	556.095	4.36034	0.00922518	0.0401526	Up
Lchi15589	1166.09	248.695	2.22843	3.58236e-13	1.41272e-11	Up
Lchi04940	2043.08	50.0685	5.35022	0.00119324	0.00754655	Up
Lchi04928	150.127	1.01277	7.21188	1.3942e-10	3.84145e-09	Up
Lchi23492	49.3142	11.1173	2.1487	0.00192008	0.0111625	Up
Lchi23498	321.698	74.4267	2.11247	3.26109e-11	9.8609e-10	Up
Lchi01486	53.4009	5.04068	3.40422	7.43445e-05	0.000679658	Up
Lchi01446	628.763	84.3548	2.89628	1.05454e-10	2.96604e-09	Up
Lchi01436	221.578	36.5378	2.59738	4.75712e-06	5.76858e-05	Up
Lchi01425	1732.31	208.841	3.0513	1.46047e-24	2.00328e-22	Up
Lchi01400	862.494	155.295	2.47272	8.69702e-09	1.7879e-07	Up
Lchi01385	224.278	52.4092	2.09538	3.40952e-07	5.20055e-06	Up
Lchi01355	87.2862	20.7038	2.07599	0.000194379	0.0015677	Up
Lchi01307	111.196	9.20746	3.60068	3.26347e-08	6.03263e-07	Up
Lchi01240	179.683	40.9591	2.13171	1.84623e-05	0.000194584	Up
Lchi01235	1428.83	346.864	2.04221	1.54248e-12	5.58272e-11	Up
Lchi01187	1836.62	213.101	3.10659	2.93752e-31	6.3913e-29	Up
Lchi01133	26.5235	3.01515	3.13404	0.00474581	0.0233698	Up
Lchi01109	242.913	50.6845	2.26215	4.94918e-09	1.05737e-07	Up
Lchi01089	858.085	57.667	3.89292	1.80408e-17	1.20244e-15	Up
Lchi01084	2649.36	111.81	4.56614	7.46098e-06	8.53863e-05	Up
Lchi26577	24.6154	1.50758	4.02469	0.00193409	0.0112309	Up
Lchi18328	2008.09	404.968	2.30952	2.19857e-06	2.86616e-05	Up
Lchi13321	716.908	48.9312	3.87226	0.00093492	0.00614433	Up
Lchi13358	3408.97	603.999	2.49638	2.54529e-31	5.66821e-29	Up
Lchi13371	7783.19	1267.46	2.61837	0.000903754	0.00597167	Up
Lchi21320	40.0211	6.00716	2.72915	0.0059702	0.0281447	Up
Lchi32029	772.214	163.619	2.2393	2.34895e-13	9.48046e-12	Up
Lchi04904	614.328	47.1746	3.70444	4.90782e-27	8.84763e-25	Up
Lchi01468	92.1357	4.0742	4.50552	5.90536e-08	1.04178e-06	Up
Lchi01466	58.964	14.6041	2.01181	0.00210152	0.0119999	Up
Lchi01398	133.904	7.15878	4.2335	2.28725e-11	7.06287e-10	Up
Lchi01370	300.605	12.0143	4.63687	1.12359e-19	9.32824e-18	Up
Lchi01357	75.8117	3.06144	4.63796	3.15884e-08	5.86788e-07	Up
Lchi26137	2481.48	95.8512	4.69256	1.91624e-35	5.66757e-33	Up
Lchi10524	28.2963	4.02792	2.80962	0.00459992	0.0228006	Up
Lchi20326	959.777	228.7	2.06949	5.78506e-19	4.64006e-17	Up
Lchi25526	1107.45	119.585	3.21016	1.00132e-21	9.97577e-20	Up
Lchi25622	785.983	22.5442	5.11863	3.34463e-25	4.87004e-23	Up
Lchi25627	61.6376	4.56901	3.75535	2.50309e-06	3.21583e-05	Up
Lchi20114	50.4624	4.0742	3.63285	0.000119437	0.00102952	Up
Lchi23744	17.665	0	6.56729	0.0008884	0.00589226	Up
Lchi25103	82.3015	9.54027	3.10355	4.73864e-06	5.75815e-05	Up
Lchi07532	950.239	179.864	2.40067	1.90738e-16	1.15351e-14	Up
Lchi07541	422.101	93.9006	2.16945	2.99107e-13	1.19196e-11	Up
Lchi07603	509.658	76.8081	2.72916	5.44662e-13	2.09978e-11	Up
Lchi24298	91.2146	7.08936	3.68565	9.70452e-09	1.96257e-07	Up
Lchi19456	1423.19	300.178	2.24474	1.92023e-05	0.000201934	Up
Lchi20353	47.2189	4.09735	3.53133	0.000725884	0.00493013	Up
Lchi20355	294.235	41.3614	2.82865	1.52738e-10	4.20228e-09	Up
Lchi20162	479.365	70.8065	2.76092	3.85564e-06	4.74843e-05	Up
Lchi20157	157.558	23.7421	2.73092	8.74329e-07	1.22867e-05	Up
Lchi23727	79.1701	4.0742	4.28321	1.54161e-06	2.06812e-05	Up
Lchi07462	86.1927	0	8.85549	5.4997e-08	9.75668e-07	Up
Lchi07483	33.8853	0.989622	5.0739	0.000247341	0.00192592	Up
Lchi07581	28.7309	1.48443	4.25916	0.00278262	0.0151662	Up
Lchi07584	170291	3078.26	5.78976	1.62114e-11	5.08899e-10	Up
Lchi09092	212.948	6.50197	5.02585	1.14765e-12	4.25124e-11	Up
Lchi09088	527.208	7.18193	6.21031	1.55709e-29	3.13555e-27	Up
Lchi09052	949.256	192.498	2.30125	9.16805e-06	0.000102931	Up
Lchi09037	1358.76	36.2281	5.22508	7.60918e-62	1.44034e-58	Up
Lchi09030	2106.36	286.87	2.87559	2.70536e-31	5.95462e-29	Up
Lchi08964	8698.15	1203.35	2.85348	1.17796e-15	6.48183e-14	Up
Lchi08963	672.609	84.4562	2.99191	3.09514e-08	5.7552e-07	Up
Lchi18276	1025.54	251.744	2.02692	1.6175e-17	1.08573e-15	Up
Lchi18288	1789.7	11.2098	7.32523	4.06705e-60	6.99865e-57	Up
Lchi14989	16696.2	3374.39	2.30681	0.00665414	0.0307736	Up
Lchi26513	20.4452	0.517954	5.3321	0.00356065	0.0185367	Up
Lchi28561	1407.43	279.24	2.33305	8.94947e-07	1.25392e-05	Up
Lchi28738	351.977	0.989622	8.44471	1.60893e-14	7.74946e-13	Up
Lchi15993	1563.49	42.3135	5.2066	5.89209e-06	6.949e-05	Up
Lchi16010	47.3514	0.517954	6.5456	5.9393e-05	0.000557912	Up
Lchi17753	1292.81	219.848	2.55543	2.80254e-33	6.98018e-31	Up
Lchi08994	407.7	77.627	2.39272	2.47936e-09	5.55406e-08	Up
Lchi08962	42.4157	10.0582	2.07541	0.0111561	0.0466166	Up
Lchi13075	51.7718	3.0383	4.08913	7.3504e-05	0.000672803	Up
Lchi15003	402.232	37.7588	3.41034	7.38932e-21	6.8565e-19	Up
Lchi14946	135.751	22.3271	2.60641	2.76966e-06	3.53043e-05	Up
Lchi29063	11971.6	2848.08	2.07157	6.4433e-18	4.50056e-16	Up
Lchi15989	3057.11	48.5521	5.97341	5.55416e-39	2.33632e-36	Up
Lchi20926	36.3402	7.06621	2.35913	0.0077826	0.0347865	Up
Lchi17727	1316.16	322.225	2.02958	6.68993e-11	1.93629e-09	Up
Lchi19057	37.569	3.57939	3.39439	0.00498969	0.0243616	Up
Lchi19041	53.4844	3.01515	4.14329	5.36305e-06	6.41701e-05	Up
Lchi33214	31.7585	6.05345	2.38969	0.00670589	0.0309373	Up
Lchi25105	206.624	42.4204	2.28265	0.000154063	0.00127987	Up
Lchi29358	397.129	7.1125	5.80553	4.37075e-21	4.13669e-19	Up
Lchi29347	251.455	23.2936	3.43224	7.6211e-18	5.28424e-16	Up
Lchi09586	38.2223	4.52273	3.07309	0.00330477	0.0174251	Up
Lchi03128	1332.47	166.036	3.00422	0.00112855	0.00719028	Up
Lchi03161	30.6159	2.47405	3.61619	0.0105445	0.0446924	Up
Lchi03235	383.893	55.5169	2.78806	8.09934e-15	4.03454e-13	Up
Lchi03260	1637.32	357.94	2.19316	1.33082e-25	2.03154e-23	Up
Lchi19074	333.509	0.494811	9.36405	2.14232e-10	5.75205e-09	Up
Lchi19062	32.7427	0	7.45599	6.15255e-05	0.000574835	Up
Lchi19042	155.169	36.5753	2.08592	1.65164e-06	2.20634e-05	Up
Lchi19035	197.026	30.2904	2.69964	4.76086e-06	5.76941e-05	Up
Lchi18819	150.78	32.6862	2.20802	4.91468e-05	0.000473435	Up
Lchi15312	56.6213	5.60492	3.34042	2.52106e-05	0.000260203	Up
Lchi24510	25969.7	6322.13	2.03831	5.74158e-23	6.43091e-21	Up
Lchi24474	22.9807	1.03591	4.49243	0.00295935	0.0159141	Up
Lchi23334	1205.83	261.959	2.20217	3.59644e-13	1.41532e-11	Up
Lchi29361	9596.87	1056.85	3.1826	9.47524e-33	2.29945e-30	Up
Lchi29343	922.462	17.6424	5.70542	2.29517e-35	6.68389e-33	Up
Lchi09572	970.875	126.41	2.94107	4.98938e-34	1.31172e-31	Up
Lchi09609	1340.41	137.453	3.28446	3.13695e-15	1.64031e-13	Up
Lchi09663	565.454	82.931	2.76962	9.36791e-20	7.84625e-18	Up
Lchi03129	262.79	59.406	2.14384	0.00178624	0.0105083	Up
Lchi03177	99.4281	23.557	2.07428	0.0113191	0.0472397	Up
Lchi03200	1622.95	367.952	2.14072	2.13763e-07	3.41462e-06	Up
Lchi03291	770.717	13.9616	5.78827	0.000558536	0.00393323	Up
Lchi10775	52.1777	2.52034	4.36727	4.16377e-06	5.10135e-05	Up
Lchi19210	109.858	3.95849	4.7794	2.81779e-07	4.37555e-06	Up
Lchi19207	160.021	9.63284	4.05522	1.98752e-14	9.50044e-13	Up
Lchi30781	969.709	95.0379	3.35053	2.21888e-44	1.31254e-41	Up
Lchi08063	299.548	47.6319	2.65021	2.06942e-07	3.31404e-06	Up
Lchi08030	49.4782	0.989622	5.61809	1.23981e-05	0.00013552	Up
Lchi21641	138.223	20.6575	2.73977	0.000166472	0.00136887	Up
Lchi19544	1125.27	259.656	2.1155	2.06412e-18	1.53826e-16	Up
Lchi10094	80.2609	7.06621	3.50245	1.59096e-05	0.000170432	Up
Lchi12752	1747.27	308.624	2.50071	7.12671e-34	1.82299e-31	Up
Lchi12704	33.2838	6.0303	2.4627	0.00849118	0.037379	Up
Lchi12696	54.0571	13.1197	2.04201	0.00217355	0.0123397	Up
Lchi09156	2623.4	418.567	2.64758	5.86945e-39	2.41528e-36	Up
Lchi09119	33.232	2.54348	3.71005	0.0005757	0.0040316	Up
Lchi04049	1139.55	108.186	3.39843	3.35604e-18	2.44333e-16	Up
Lchi04045	1000.37	7.53788	7.04409	6.00859e-54	5.98614e-51	Up
Lchi04026	413.401	13.4062	4.94442	0.000517287	0.00367972	Up
Lchi03976	662.135	110.872	2.57707	1.2143e-10	3.39018e-09	Up
Lchi03937	88.2964	12.5786	2.80846	3.62675e-06	4.49285e-05	Up
Lchi03850	23.962	2.52034	3.24614	0.0041005	0.020748	Up
Lchi08524	700.446	30.4149	4.52446	0.000507623	0.00361913	Up
Lchi17047	1739.78	34.5817	5.65177	3.29199e-10	8.5714e-09	Up
Lchi17058	46.1513	0	7.95365	1.89059e-06	2.49561e-05	Up
Lchi27076	1572.19	116.835	3.75056	0.00100626	0.00654331	Up
Lchi19217	195.627	9.02231	4.43073	5.42609e-14	2.45719e-12	Up
Lchi27651	1270.3	213.138	2.57466	1.46488e-19	1.20688e-17	Up
Lchi08049	5053.79	888.901	2.5072	0.00287365	0.0155415	Up
Lchi10079	2697.39	76.8632	5.13075	1.37615e-54	1.44717e-51	Up
Lchi10010	15.3482	0	6.36371	0.00203471	0.011696	Up
Lchi29537	129.771	31.8674	2.02416	0.00210425	0.0120115	Up
Lchi09245	63.6235	14.6041	2.12286	0.00227442	0.012817	Up
Lchi09232	466.952	111.182	2.06897	9.98333e-09	2.00397e-07	Up
Lchi09185	1058.12	115.131	3.19977	5.67395e-30	1.18024e-27	Up
Lchi03961	393.31	24.0518	4.02746	1.27875e-12	4.6942e-11	Up
Lchi03955	416.19	41.4077	3.32779	1.00342e-24	1.3966e-22	Up
Lchi03954	257.395	33.9623	2.9228	1.30494e-15	7.09807e-14	Up
Lchi03941	648.712	99.3149	2.70629	1.75217e-06	2.33241e-05	Up
Lchi03909	362.32	83.1106	2.12271	3.27231e-05	0.000327041	Up
Lchi03870	2743.38	487.245	2.49289	4.63257e-14	2.11301e-12	Up
Lchi08484	705.608	35.3079	4.31861	5.14833e-44	2.79671e-41	Up
Lchi08523	41.4084	3.0383	3.76953	6.80315e-05	0.000628377	Up
Lchi08530	163.242	27.3215	2.5777	4.80267e-08	8.64162e-07	Up
Lchi08630	3404.33	801.001	2.08776	5.03827e-17	3.22194e-15	Up
Lchi07096	101.739	17.1707	2.56472	4.06574e-06	4.99095e-05	Up
Lchi07155	37.5662	6.61769	2.50673	0.00377394	0.0194386	Up
Lchi07183	1445.57	160.483	3.17005	1.62081e-24	2.19145e-22	Up
Lchi07242	48.0909	6.0303	2.98985	0.00123535	0.00776877	Up
Lchi14681	405.369	69.03	2.5548	4.90912e-16	2.85045e-14	Up
Lchi23250	1964.03	415.344	2.24103	2.05384e-22	2.22155e-20	Up
Lchi23240	404.652	79.3692	2.34853	0.000421922	0.00307531	Up
Lchi13885	141.521	14.9138	3.24187	0.000731442	0.00496254	Up
Lchi19997	74.2085	11.6352	2.67096	0.000448792	0.00325112	Up
Lchi17945	15.1036	0	6.33945	0.00329014	0.0173721	Up
Lchi13944	416.172	30.8866	3.74875	2.87271e-08	5.35739e-07	Up
Lchi13965	162.436	0.517954	8.32558	8.97847e-08	1.53053e-06	Up
Lchi13970	16.629	0	6.48038	0.0012225	0.00770585	Up
Lchi18753	6019.42	617.111	3.28573	1.67543e-18	1.25353e-16	Up
Lchi18760	322.941	2.00239	7.32092	1.41106e-17	9.5393e-16	Up
Lchi18790	53.8902	7.06621	2.93187	0.000902436	0.00596654	Up
Lchi27201	58.3422	12.0838	2.26764	0.0072281	0.032858	Up
Lchi29508	1944.94	72.1642	4.7518	8.75138e-05	0.000783608	Up
Lchi15115	20.9085	2.00239	3.37706	0.00771422	0.0345611	Up
Lchi15026	1280.75	203.957	2.64983	1.65182e-09	3.82708e-08	Up
Lchi07111	64.6596	11.6815	2.4718	0.000378587	0.00279496	Up
Lchi07191	159.566	1.48443	6.72196	2.11007e-10	5.67352e-09	Up
Lchi07247	24.7219	0	7.05443	0.00154611	0.00936525	Up
Lchi14718	56.8372	11.5195	2.29932	0.00291084	0.0156888	Up
Lchi23278	153.557	11.1636	3.78425	3.42058e-13	1.35457e-11	Up
Lchi13891	30.6418	4.0742	2.91345	0.00333386	0.0175491	Up
Lchi13800	216.982	5.48921	5.2942	1.01484e-11	3.3003e-10	Up
Lchi20000	125.759	10.0119	3.64427	2.07913e-07	3.32678e-06	Up
Lchi20018	1749.14	186.196	3.23086	2.62869e-40	1.18473e-37	Up
Lchi13911	78.6178	3.50996	4.47775	5.44414e-08	9.68535e-07	Up
Lchi13971	32.4952	0.494811	6.0062	0.000439529	0.0031889	Up
Lchi23645	114.377	0	9.26356	1.29846e-08	2.56026e-07	Up
Lchi18741	6096.54	957.232	2.67083	1.65614e-35	4.97603e-33	Up
Lchi29514	1212.52	183.134	2.72615	2.30703e-22	2.46722e-20	Up
Lchi30519	59.1827	4.02792	3.87279	2.22955e-06	2.90455e-05	Up
Lchi20841	67.0366	12.1069	2.46602	0.000372201	0.00275749	Up
Lchi20819	532.523	35.0677	3.92626	3.45204e-25	4.98807e-23	Up
Lchi15089	64.035	9.20746	2.80332	0.000198074	0.00159225	Up
Lchi15062	2972.98	684.065	2.11981	3.89731e-36	1.29425e-33	Up
Lchi15037	1601.77	218.951	2.87079	4.54133e-46	2.96424e-43	Up
Lchi15030	2174.1	530.223	2.03613	2.57214e-21	2.49236e-19	Up
Lchi15017	70.5479	7.01993	3.32469	1.73957e-05	0.000184163	Up
Lchi16837	205.266	45.7133	2.16884	5.90216e-07	8.48952e-06	Up
Lchi16845	17.7197	1.01277	4.12866	0.00616341	0.028854	Up
Lchi26117	744.106	184.295	2.01253	9.01348e-08	1.53432e-06	Up
Lchi12286	2031.23	179.414	3.5008	0.00771596	0.0345611	Up
Lchi17446	203.77	32.695	2.63783	8.0078e-09	1.66206e-07	Up
Lchi29180	2901.47	517.711	2.48627	3.73937e-18	2.70162e-16	Up
Lchi03740	660.718	81.516	3.01952	2.61863e-18	1.92872e-16	Up
Lchi03663	17658.2	4300.7	2.03764	1.56096e-07	2.545e-06	Up
Lchi03645	232.477	5.60492	5.38148	1.01973e-20	9.37017e-19	Up
Lchi05103	524.355	29.3559	4.15761	0.000737968	0.00500322	Up
Lchi05183	27.5623	2.00239	3.77268	0.0029089	0.0156829	Up
Lchi14573	30.121	0.989622	4.90855	0.00107613	0.00691215	Up
Lchi12266	479.349	35.3399	3.76068	0.0021387	0.0121828	Up
Lchi12264	109.996	0	9.20611	2.34396e-09	5.282e-08	Up
Lchi12213	266.037	52.8489	2.33308	1.98198e-10	5.34429e-09	Up
Lchi21379	35.7128	2.54348	3.81404	0.000322824	0.00243165	Up
Lchi03835	2453.35	572.632	2.09877	9.89602e-26	1.53542e-23	Up
Lchi03641	12.594	0	6.08026	0.00505873	0.0246668	Up
Lchi05058	370.459	41.8793	3.14317	6.10004e-14	2.72329e-12	Up
Lchi05143	85.0816	4.97125	4.08545	2.86826e-06	3.64384e-05	Up
Lchi05200	49.0148	3.01515	4.0166	1.32025e-05	0.00014338	Up
Lchi12799	577.601	28.0334	4.36106	4.85552e-15	2.48406e-13	Up
Lchi29286	113.706	26.8498	2.08194	1.60134e-05	0.000171446	Up
Lchi28031	849.282	199.7	2.08816	1.74727e-10	4.75201e-09	Up
Lchi27138	195.578	29.5641	2.72263	1.62865e-05	0.000174076	Up
Lchi27766	131.653	13.9936	3.22935	0.000136328	0.00115307	Up
Lchi07369	808.239	9.6097	6.39309	1.00024e-48	7.28212e-46	Up
Lchi07320	153.097	29.7724	2.36067	7.92813e-08	1.36802e-06	Up
Lchi15847	579.87	52.5249	3.4643	5.10102e-23	5.78187e-21	Up
Lchi15921	96.0122	9.0686	3.40092	2.84282e-08	5.30688e-07	Up
Lchi15924	20.8798	0	6.81085	0.000790928	0.00533362	Up
Lchi15925	76.6262	0.494811	7.24472	5.50623e-06	6.54468e-05	Up
Lchi27884	83.3607	16.158	2.36714	5.94194e-05	0.000557912	Up
Lchi29283	244.164	29.8275	3.03048	0.000659618	0.00453868	Up
Lchi23426	43.1812	4.56901	3.2422	0.000157032	0.00130256	Up
Lchi23430	64.0637	6.97364	3.1916	0.000366995	0.00272746	Up
Lchi28019	178.423	32.8107	2.44133	6.37737e-09	1.34324e-07	Up
Lchi21935	10215.7	1405.56	2.8614	9.54207e-29	1.88148e-26	Up
Lchi07323	213.773	20.9209	3.34988	0.00031605	0.00238537	Up
Lchi07311	464.12	96.2391	2.26859	0.000423199	0.00308224	Up
Lchi07266	40.7003	9.58655	2.08411	0.00593081	0.0280101	Up
Lchi25432	108.174	21.9712	2.3015	0.000429857	0.00312832	Up
Lchi27107	51.4438	11.071	2.21202	0.00628123	0.0293284	Up
Lchi25489	17.9643	0	6.59246	0.000839825	0.00561932	Up
Lchi25455	12.2947	0	6.04424	0.00545709	0.0262642	Up
Lchi25452	10.5766	0	5.829	0.0114552	0.0476868	Up
Lchi23517	546.865	41.3151	3.72452	1.73747e-26	2.93648e-24	Up
Lchi23521	1216.37	40.3023	4.91312	6.19639e-52	5.58531e-49	Up
Lchi31913	35.0048	0.517954	6.10644	0.000470276	0.00338088	Up
Lchi23214	487.938	82.5839	2.5612	1.32094e-14	6.42777e-13	Up
Lchi28114	935.978	125.707	2.89556	4.1909e-16	2.45602e-14	Up
Lchi18536	512.389	28.8148	4.15129	0.00271248	0.0148524	Up
Lchi27291	380.457	33.7309	3.49258	1.36387e-18	1.03267e-16	Up
Lchi11189	58.256	3.55625	4.03716	1.65701e-06	2.21196e-05	Up
Lchi11180	115.962	19.6448	2.56056	6.35146e-06	7.44439e-05	Up
Lchi11125	82.9001	7.56102	3.45148	1.53507e-07	2.51143e-06	Up
Lchi29460	31.4851	1.01277	4.95994	0.000262385	0.00203053	Up
Lchi29457	23.4727	0.517954	5.52881	0.00259628	0.0143238	Up
Lchi29455	104.327	0	9.1296	3.56369e-09	7.77192e-08	Up
Lchi29454	74.6691	7.51474	3.30591	1.35337e-05	0.000146807	Up
Lchi29450	648.063	8.99917	6.15781	3.6648e-40	1.61328e-37	Up
Lchi23543	90.5613	14.1324	2.67765	3.40195e-06	4.25615e-05	Up
Lchi24921	477.83	48.173	3.30818	9.30588e-09	1.8941e-07	Up
Lchi21913	167.354	38.4619	2.12095	1.15874e-07	1.93591e-06	Up
Lchi24754	61.911	13.1197	2.23565	0.000978233	0.00640283	Up
Lchi28090	9411.83	507.399	4.21315	1.73757e-50	1.37044e-47	Up
Lchi18559	50.1862	0.494811	6.63363	4.35129e-05	0.000423473	Up
Lchi27517	93.776	21.1292	2.14769	0.000122081	0.00104801	Up
Lchi31811	25.3521	2.4972	3.33498	0.00464168	0.0229705	Up
Lchi34630	1044.66	216.361	2.27096	7.77846e-14	3.4083e-12	Up
Lchi33080	575.548	47.7939	3.58858	2.44232e-09	5.49203e-08	Up
Lchi34865	272.147	66.4171	2.03476	4.42423e-09	9.51662e-08	Up
Lchi32920	195.38	27.9871	2.79992	6.87134e-06	7.94548e-05	Up
Lchi32952	157.233	9.6097	4.03287	9.38198e-12	3.08855e-10	Up
Lchi32377	28.7596	3.48682	3.03547	0.00744441	0.0336253	Up
Lchi29762	490.087	10.6687	5.52392	4.10725e-26	6.64496e-24	Up
Lchi33921	1019.29	177.535	2.52214	5.76881e-16	3.31908e-14	Up
Lchi34573	1035.14	147.641	2.80855	1.54391e-18	1.15971e-16	Up
Lchi32332	54.9319	0.989622	5.76815	7.36413e-06	8.45334e-05	Up
Lchi31662	15.0202	0	6.3344	0.00219254	0.0124297	Up
Lchi33709	367.092	30.9703	3.56912	3.91362e-24	5.03952e-22	Up
Lchi30627	4286.27	626.1	2.77499	2.94127e-44	1.68713e-41	Up
Lchi32850	20.5258	2.02553	3.34422	0.0111468	0.0466026	Up
Lchi31920	174.247	25.0414	2.79552	1.0089e-06	1.4063e-05	Up
Lchi34271	88.4576	16.3431	2.44064	0.000280057	0.00214624	Up
Lchi35158	251.915	42.9615	2.55116	4.73689e-13	1.84495e-11	Up
Lchi31835	65.0136	0	8.44857	2.49011e-07	3.91489e-06	Up
Lchi26814	951.893	200.768	2.24474	1.04496e-12	3.88607e-11	Up
Lchi26813	2769.79	365.362	2.92212	6.30948e-17	3.98107e-15	Up
Lchi32874	73.2447	1.50758	5.59655	5.65547e-07	8.16999e-06	Up
Lchi30934	57.4702	6.45569	3.14681	0.00640378	0.029827	Up
Lchi32094	116.924	26.6184	2.13184	0.000174109	0.00142487	Up
Lchi34832	166.79	19.9544	3.05909	6.49774e-05	0.000603216	Up
Lchi34256	78.9718	2.99201	4.7097	1.28841e-07	2.13371e-06	Up
Lchi33020	90.8606	19.1731	2.2426	3.62337e-05	0.000357409	Up
Lchi31511	13744.4	2468.17	2.47726	7.09369e-10	1.72149e-08	Up
Lchi31507	138.244	18.2298	2.92194	4.23415e-08	7.72885e-07	Up
Lchi35477	208.362	31.8993	2.70456	0.000297928	0.00226576	Up
Lchi32846	13220	3067.39	2.10763	0.00778382	0.0347865	Up
Lchi35086	105.285	20.1627	2.38161	5.69849e-05	0.000537453	Up
Lchi30273	198.384	17.5961	3.49097	6.50349e-10	1.59179e-08	Up
Lchi35097	19.7631	0	6.73071	0.000568004	0.00398839	Up
Lchi32011	175.453	28.4037	2.62719	2.76425e-09	6.16307e-08	Up
Lchi32955	39.4168	3.57939	3.46939	0.000677684	0.00464106	Up
Lchi35377	29.6863	3.01515	3.29507	0.0016728	0.00999509	Up
Lchi33148	31.8132	3.0383	3.38861	0.00075605	0.00511848	Up
Lchi32255	26.8803	3.53311	2.92373	0.00641768	0.0298844	Up
Lchi35345	73.2012	2.4972	4.86185	8.86368e-06	9.981e-05	Up
Lchi31039	20.4998	2.02553	3.33994	0.00658347	0.0305196	Up
Lchi33461	250.191	61.2839	2.03052	5.02186e-08	8.98476e-07	Up
Lchi35405	301.741	68.3126	2.14139	0.000218267	0.00172869	Up
Lchi32454	157.546	7.63045	4.37054	9.64063e-12	3.15722e-10	Up
Lchi33288	18.9198	0.989622	4.23635	0.00929028	0.0403709	Up
Lchi35277	660.455	35.7708	4.21013	8.88211e-22	8.94305e-20	Up
Lchi33250	43.184	6.00716	2.83894	0.00485334	0.0237941	Up
Lchi32907	1334.25	325.654	2.03412	0.00016349	0.00134787	Up
Lchi32588	11885.7	115.545	6.68502	1.36338e-11	4.33011e-10	Up
Lchi32273	167.162	39.8306	2.06789	7.84037e-07	1.11252e-05	Up
Lchi30848	85.3263	0	8.83944	1.72194e-08	3.32258e-07	Up
Lchi34901	62.7858	6.9505	3.16801	0.00449477	0.0223546	Up
Lchi33112	2180.55	474.432	2.20004	2.61233e-06	3.34792e-05	Up
Lchi33500	87.2659	16.6759	2.38535	0.000262374	0.00203053	Up
Lchi31260	519.54	107.645	2.27195	0.000352485	0.00263203	Up
Lchi32092	356.092	86.3165	2.04446	2.98024e-07	4.59389e-06	Up
Lchi35037	36.3114	3.53311	3.35898	0.000381074	0.00281113	Up
Lchi34540	85.5162	5.48921	3.95178	4.70561e-07	6.97453e-06	Up
Lchi33414	133.875	22.3734	2.58376	1.94374e-07	3.13399e-06	Up
Lchi31941	255.889	37.1164	2.78539	9.75777e-06	0.00010897	Up
Lchi35038	2184.35	72.2391	4.91744	1.01801e-82	3.85399e-79	Up
Lchi32243	801.115	59.1139	3.75996	0.0113841	0.0474231	Up
Lchi34848	36.3114	5.58178	2.70276	0.00171438	0.010189	Up
Lchi32188	145.654	24.8012	2.55378	9.5969e-09	1.94289e-07	Up
Lchi35079	20.1746	0.989622	4.32926	0.0104184	0.0442771	Up
Lchi27574	169.559	15.0758	3.48749	1.60643e-11	5.05119e-10	Up
Lchi32612	127.503	23.4875	2.4368	0.000581057	0.00406311	Up
Lchi34192	279.595	57.505	2.27949	0.00016076	0.00132709	Up
Lchi34724	136.983	12.5091	3.44727	3.8673e-08	7.08655e-07	Up
Lchi31340	3763.05	903.925	2.05738	4.25823e-19	3.42996e-17	Up
Lchi33305	42.4991	8.5275	2.31327	0.00476185	0.0234183	Up
Lchi29157	247.178	15.4549	3.99324	1.72076e-09	3.97708e-08	Up
Lchi23036	1123.22	252.977	2.1498	1.08117e-11	3.48645e-10	Up
Lchi23039	4487.71	686.071	2.7093	1.98882e-49	1.50586e-46	Up
Lchi23024	52.4252	11.1636	2.23037	0.00437288	0.0218459	Up
Lchi31732	844.509	184.364	2.19485	4.27599e-06	5.22869e-05	Up
Lchi29746	42.5019	6.52512	2.69758	0.00393241	0.02008	Up
Lchi35164	138.1	3.98163	5.10128	1.69553e-11	5.28741e-10	Up
Lchi35106	205.171	4.49959	5.49855	2.35199e-15	1.2436e-13	Up
Lchi33122	146.99	26.9887	2.44769	5.01623e-07	7.36063e-06	Up
Lchi34607	82.8167	12.5091	2.72247	0.000131823	0.00112097	Up
Lchi28950	440.14	32.9815	3.73481	2.26723e-10	6.0531e-09	Up
Lchi30558	208.138	36.4452	2.51099	0.000119854	0.00103264	Up
Lchi26829	11.4774	0	5.94383	0.00857093	0.0376775	Up
Lchi29856	107.927	6.5714	4.03593	3.65655e-10	9.48149e-09	Up
Lchi30168	82.1662	2.07182	5.33079	2.16196e-07	3.45057e-06	Up
Lchi35428	953.784	92.7347	3.3609	3.16729e-28	5.93601e-26	Up
Lchi29780	263.481	4.97125	5.7114	8.02121e-17	5.0443e-15	Up
Lchi29782	17.9097	0	6.58832	0.0008914	0.00590802	Up
Lchi29784	193.584	4.00477	5.58336	2.54226e-15	1.34046e-13	Up
Lchi26438	1595.59	218.618	2.86731	5.18543e-23	5.84256e-21	Up
Lchi26445	629.059	77.8297	3.01295	4.24732e-12	1.45912e-10	Up
Lchi26443	19694.2	4378.96	2.16907	4.31971e-08	7.86228e-07	Up
Lchi26454	19.1098	0.494811	5.24171	0.00457596	0.0227047	Up
Lchi17360	1.03607	44.2608	-5.47691	5.01976e-05	0.000481841	Down
Lchi16512	162.557	3656.88	-4.49306	1.05954e-106	6.68534e-103	Down
Lchi12941	0	12.13	-6.07264	0.00540155	0.0260433	Down
Lchi24582	0	18.956	-6.71571	0.00110835	0.00709484	Down
Lchi20696	63.0017	441.534	-2.81345	9.48271e-15	4.6989e-13	Down
Lchi04679	229.038	1314.13	-2.519	4.87139e-23	5.56023e-21	Down
Lchi04809	66.1071	625.361	-3.24224	2.5754e-12	8.99443e-11	Down
Lchi04812	20.7992	570.419	-4.77123	2.07141e-26	3.46989e-24	Down
Lchi00788	10.5219	58.8098	-2.47242	0.000858332	0.00572091	Down
Lchi06260	16.983	188.956	-3.47161	3.07706e-12	1.06873e-10	Down
Lchi06236	26.4429	151.979	-2.52384	5.59054e-07	8.09667e-06	Down
Lchi16515	0	15.6169	-6.43745	0.00171526	0.010189	Down
Lchi13402	2090.54	8429.69	-2.01145	1.02403e-32	2.45364e-30	Down
Lchi31554	56.5898	281.884	-2.31315	5.48141e-05	0.000520349	Down
Lchi10969	15.0461	86.5567	-2.51425	0.00320898	0.0170243	Down
Lchi10998	13.1121	176.855	-3.74815	1.01635e-14	5.0231e-13	Down
Lchi11002	45.2792	264.214	-2.54418	1.89224e-06	2.49605e-05	Down
Lchi04733	8.15045	69.4091	-3.07829	1.52673e-05	0.000164109	Down
Lchi00901	32.5499	250.639	-2.94861	1.59316e-13	6.58449e-12	Down
Lchi00862	1837.46	8266.46	-2.1695	1.1015e-09	2.60628e-08	Down
Lchi00741	2.07213	125.47	-5.96823	8.51652e-08	1.45891e-06	Down
Lchi00674	0.463356	31.7054	-6.02382	0.000478726	0.00343511	Down
Lchi16264	1.85343	105.675	-5.77508	1.69911e-09	3.93184e-08	Down
Lchi17100	26.7134	195.706	-2.86784	0.000102634	0.000903189	Down
Lchi25694	39.6643	213.887	-2.43154	5.5235e-11	1.62351e-09	Down
Lchi22691	29.3036	138.893	-2.24012	0.000463885	0.00334637	Down
Lchi22693	12.8387	120.719	-3.22133	5.58141e-06	6.62802e-05	Down
Lchi12464	28.4863	121.416	-2.0867	2.52492e-05	0.000260459	Down
Lchi12485	1.39007	31.118	-4.44179	0.00135796	0.00840024	Down
Lchi12502	32.7946	248.353	-2.92144	4.51003e-14	2.06209e-12	Down
Lchi12505	48.1141	217.427	-2.17567	0.00274709	0.0150201	Down
Lchi01930	47.0233	238.808	-2.34248	8.34634e-07	1.1799e-05	Down
Lchi13766	56.7019	323.2	-2.51109	2.20803e-10	5.9117e-09	Down
Lchi14427	1.85343	32.4316	-4.08911	0.00133673	0.00828246	Down
Lchi16257	92.7974	433.95	-2.22704	5.45405e-07	7.9272e-06	Down
Lchi17133	126.922	571.919	-2.17023	3.05476e-08	5.6913e-07	Down
Lchi17108	2.88949	29.185	-3.32636	0.00212449	0.0121188	Down
Lchi18457	1110.43	4514.69	-2.02313	2.74564e-14	1.29284e-12	Down
Lchi26632	354.961	1853.39	-2.38467	1.27701e-35	3.9627e-33	Down
Lchi12134	2.01746	21.9943	-3.46505	0.0103026	0.0439329	Down
Lchi12135	0	13.7533	-6.25316	0.00341621	0.0179029	Down
Lchi01511	97.7591	667.889	-2.77501	2.79431e-20	2.42631e-18	Down
Lchi01824	27.7523	123.682	-2.16106	2.01272e-05	0.000210425	Down
Lchi01825	12.4587	174.795	-3.81864	4.7438e-08	8.5438e-07	Down
Lchi01903	0	32.889	-7.51236	0.000118411	0.00102114	Down
Lchi03014	7.44244	39.2807	-2.40528	0.00697651	0.0319445	Down
Lchi02974	3064.27	71664.3	-4.54777	4.62738e-56	5.47447e-53	Down
Lchi02887	5.47966	71.4578	-3.71827	6.01907e-07	8.64453e-06	Down
Lchi02885	514.464	3365.07	-2.70963	5.99123e-36	1.92217e-33	Down
Lchi09918	70.9307	287.399	-2.01629	2.8256e-08	5.27993e-07	Down
Lchi18045	2.48081	25.3654	-3.36397	0.00279551	0.0152146	Down
Lchi06936	78.7531	1880.06	-4.57467	1.33094e-28	2.54479e-26	Down
Lchi24143	24.7535	239.858	-3.28243	1.56213e-12	5.64306e-11	Down
Lchi20080	3.87088	38.8554	-3.31993	0.00117265	0.00743319	Down
Lchi27705	57.7611	441.545	-2.92998	3.21045e-08	5.95207e-07	Down
Lchi22160	0	12.1763	-6.07779	0.00536797	0.0259276	Down
Lchi20476	252.491	1427.14	-2.49969	6.85932e-24	8.48628e-22	Down
Lchi20386	24.1807	100.703	-2.06079	0.000202104	0.00161829	Down
Lchi20384	2.31678	31.5809	-3.73671	0.00491908	0.0240665	Down
Lchi20383	6.29702	80.5958	-3.67035	8.36249e-08	1.43642e-06	Down
Lchi20361	0.518034	631.703	-10.2958	0.000519732	0.00369433	Down
Lchi16479	2.78014	50.1897	-4.13862	0.000238374	0.00186917	Down
Lchi22143	0	15.7789	-6.45144	0.00169532	0.0101009	Down
Lchi22115	2257.7	9525.62	-2.07684	7.43398e-27	1.31512e-24	Down
Lchi09863	23.1159	140.754	-2.60269	0.000116731	0.00100941	Down
Lchi18023	3366.51	23538.9	-2.80557	1.23654e-17	8.48062e-16	Down
Lchi06964	23.7174	790.727	-5.06703	1.23028e-48	8.62514e-46	Down
Lchi15253	35.1113	181.988	-2.37223	3.41027e-09	7.48875e-08	Down
Lchi05348	210.348	935.011	-2.15389	1.10941e-14	5.46874e-13	Down
Lchi16105	240.124	1167.53	-2.28323	2.7707e-10	7.27415e-09	Down
Lchi16142	1.9081	29.833	-3.94982	0.00478704	0.0235177	Down
Lchi27672	172.425	8798	-5.67425	1.44901e-124	2.74282e-120	Down
Lchi17158	4.6623	51.9695	-3.49608	0.0110987	0.0464383	Down
Lchi30129	1288.41	5336.39	-2.05015	7.28573e-36	2.29853e-33	Down
Lchi20393	49205.8	236544	-2.2652	3.64475e-22	3.81168e-20	Down
Lchi11794	0.518034	384.668	-9.58781	0.000202775	0.0016216	Down
Lchi04273	126.464	573.164	-2.18205	2.29883e-16	1.38141e-14	Down
Lchi04256	5501.45	22217.4	-2.01371	2.29677e-18	1.70493e-16	Down
Lchi22869	70.1448	456.488	-2.70663	1.86045e-12	6.63209e-11	Down
Lchi18982	14.6662	117.087	-2.99699	1.7275e-08	3.32992e-07	Down
Lchi16227	0	13.6839	-6.24629	0.00308113	0.0164694	Down
Lchi16184	818.957	4141.2	-2.33796	1.24523e-28	2.40521e-26	Down
Lchi01975	16.0016	122.892	-2.93602	4.27066e-08	7.78799e-07	Down
Lchi01992	446.809	3543.6	-2.98641	2.4756e-23	2.9106e-21	Down
Lchi02196	1793.37	8676.72	-2.27441	2.95801e-19	2.39283e-17	Down
Lchi02231	86.607	530.052	-2.61345	5.16787e-18	3.67754e-16	Down
Lchi04271	7.49712	47.2297	-2.66565	0.0022472	0.0126939	Down
Lchi31115	8.36915	50.9854	-2.60915	0.00108053	0.00693334	Down
Lchi09331	1651.16	6760.89	-2.03344	6.73358e-18	4.68603e-16	Down
Lchi16226	16.4937	324.923	-4.31087	1.22416e-15	6.69713e-14	Down
Lchi02096	15.377	90.6915	-2.56859	0.00895435	0.039126	Down
Lchi02140	32.0031	258.287	-3.00828	8.9878e-15	4.46535e-13	Down
Lchi02164	0	28.3574	-7.29762	4.52531e-05	0.000438605	Down
Lchi02206	128.732	623.394	-2.27796	1.55253e-07	2.53562e-06	Down
Lchi09813	25.3262	1236.88	-5.62226	9.94676e-69	2.09202e-65	Down
Lchi02518	0	253.343	-23.8387	6.3002e-07	9.02775e-06	Down
Lchi02451	16.2203	99.0195	-2.61269	1.25033e-06	1.70761e-05	Down
Lchi02415	88.705	459.76	-2.3726	1.63954e-11	5.12127e-10	Down
Lchi13627	1.96278	43.8674	-4.48535	0.000391086	0.00287825	Down
Lchi17819	1086.95	5150.38	-2.24393	3.05749e-17	2.00261e-15	Down
Lchi15752	40.7838	224.472	-2.46577	1.09033e-07	1.83457e-06	Down
Lchi19622	5.53434	36.8618	-2.75028	0.00344906	0.0180302	Down
Lchi02794	244.922	1202.93	-2.29484	2.39416e-07	3.77658e-06	Down
Lchi02676	1430.72	6155.01	-2.10486	1.31929e-18	1.00293e-16	Down
Lchi02369	83.2254	2062.23	-4.62872	3.68363e-70	8.71592e-67	Down
Lchi19585	122.234	612.246	-2.32222	4.14133e-16	2.44015e-14	Down
Lchi06781	78.8337	432.04	-2.45036	1.02398e-09	2.43504e-08	Down
Lchi03389	11.4227	76.2439	-2.74686	2.27639e-05	0.00023585	Down
Lchi03562	0.926713	37.426	-5.27774	9.9031e-05	0.000877192	Down
Lchi05582	7.16906	55.9247	-2.95427	0.00315411	0.016785	Down
Lchi17501	60.9555	255.11	-2.06726	3.12541e-09	6.90326e-08	Down
Lchi17507	0.926713	18.794	-4.29441	0.0072768	0.0330318	Down
Lchi07783	82.3274	340.706	-2.04952	2.01334e-11	6.23739e-10	Down
Lchi06858	487.397	2051.18	-2.07352	8.56303e-17	5.3319e-15	Down
Lchi12065	3219.44	13745	-2.0939	3.14529e-32	7.17317e-30	Down
Lchi03584	10.0873	64.1458	-2.67937	0.00293204	0.0157896	Down
Lchi08844	9.64987	42.4436	-2.13093	0.0054983	0.026429	Down
Lchi05669	59.9454	245.723	-2.03377	2.4566e-09	5.51249e-08	Down
Lchi05693	139.513	593.943	-2.08738	1.59681e-08	3.10647e-07	Down
Lchi11500	5.72431	106.881	-4.20261	1.00133e-09	2.38418e-08	Down
Lchi11440	122.645	1088.25	-3.14925	2.49602e-32	5.90589e-30	Down
Lchi19654	472.633	5699.6	-3.59314	9.22722e-45	5.82207e-42	Down
Lchi09393	28.9755	133.861	-2.20144	0.00127631	0.00796544	Down
Lchi29832	12.43	164.44	-3.72011	0.000171882	0.00140846	Down
Lchi30346	3.4622	29.1299	-3.07806	0.00517444	0.0251468	Down
Lchi19710	0	20.4955	-6.83012	0.000781644	0.00528042	Down
Lchi05730	4251.22	17772.7	-2.06361	7.47374e-10	1.8114e-08	Down
Lchi05772	30.5296	131.35	-2.09866	0.000471778	0.00338962	Down
Lchi05891	1529.07	6950.5	-2.18441	6.94405e-23	7.64209e-21	Down
Lchi25296	512.821	2110.65	-2.04091	8.97603e-09	1.83513e-07	Down
Lchi17865	27.3983	215.443	-2.97897	5.45924e-06	6.49515e-05	Down
Lchi22782	37.6987	173.142	-2.19409	0.000319061	0.00240522	Down
Lchi11923	114.19	604.678	-2.40205	3.89207e-10	1.00372e-08	Down
Lchi26165	89.6058	552.886	-2.62578	1.0682e-23	1.2879e-21	Down
Lchi19262	77.9672	532.833	-2.77588	9.83604e-19	7.63059e-17	Down
Lchi08320	603.183	2584.48	-2.09985	4.61721e-17	2.97276e-15	Down
Lchi08383	1345.37	5460.75	-2.02094	9.34456e-11	2.65192e-09	Down
Lchi24643	17.3657	105.466	-2.60898	2.74677e-06	3.50585e-05	Down
Lchi05918	34.1559	149.556	-2.12495	1.81298e-05	0.000191613	Down
Lchi22478	23.1706	120.024	-2.36716	3.44367e-06	4.29982e-05	Down
Lchi00061	38.5189	157.317	-2.02852	2.76948e-05	0.000283217	Down
Lchi00249	1.39007	26.3782	-4.20219	0.00235211	0.0131881	Down
Lchi00547	843.603	3380.33	-2.00206	3.51247e-06	4.37418e-05	Down
Lchi06406	128.153	993.126	-2.95531	6.79736e-34	1.76256e-31	Down
Lchi06419	1.96278	26.0454	-3.73137	0.00250771	0.0139081	Down
Lchi06446	586.238	2451.23	-2.06383	4.15092e-16	2.44015e-14	Down
Lchi04425	4.55295	39.4516	-3.13426	0.00128097	0.00798663	Down
Lchi17662	1068.13	5298.78	-2.31019	1.09462e-26	1.88328e-24	Down
Lchi06407	104.681	1237.02	-3.56266	1.05219e-23	1.27673e-21	Down
Lchi33483	11.2586	68.6597	-2.60914	4.09907e-05	0.000399749	Down
Lchi20793	44.1913	326.174	-2.88935	1.07018e-12	3.97205e-11	Down
Lchi14478	23.4987	140.447	-2.57902	1.76739e-05	0.000186899	Down
Lchi27982	3.40753	23.3862	-2.77525	0.0102192	0.0436364	Down
Lchi07895	20.0912	243.147	-3.59805	3.95132e-17	2.5663e-15	Down
Lchi07952	22.1633	90.0435	-2.02546	0.00010885	0.000949065	Down
Lchi28748	2.99885	30.438	-3.35586	0.0071816	0.0326937	Down
Lchi25306	2.01746	28.4125	-3.8355	0.0060337	0.0283827	Down
Lchi27457	12.8387	98.3683	-2.92693	9.63917e-05	0.000856619	Down
Lchi22075	2.83482	26.355	-3.1948	0.00565821	0.027026	Down
Lchi13104	14.8015	197.939	-3.73761	0.000590807	0.00410701	Down
Lchi13132	0.463356	78.7642	-7.33314	2.42574e-06	3.12998e-05	Down
Lchi15637	270.038	1187.5	-2.13552	6.46386e-16	3.69651e-14	Down
Lchi04907	16.7642	208.699	-3.62605	7.91759e-13	2.97956e-11	Down
Lchi04906	27.5855	177.211	-2.67561	6.88522e-06	7.95638e-05	Down
Lchi04851	12.24	65.3349	-2.41661	0.000110063	0.000958316	Down
Lchi04833	4318.12	21605.1	-2.32291	0.00281074	0.0152536	Down
Lchi01298	84.1808	491.961	-2.54739	8.03647e-15	4.0244e-13	Down
Lchi01172	1292.48	5575.14	-2.10851	2.37465e-20	2.09069e-18	Down
Lchi22077	0	14.2019	-6.29982	0.00259451	0.0143182	Down
Lchi15603	1.5541	41.2082	-4.76171	0.00400195	0.0203692	Down
Lchi01496	88.9553	5515.56	-5.95744	8.9776e-52	7.72441e-49	Down
Lchi01495	46.2866	314.438	-2.75889	2.52475e-12	8.8795e-11	Down
Lchi01464	30.0404	331.181	-3.45987	3.17172e-11	9.60598e-10	Down
Lchi01150	16.5743	81.872	-2.30293	4.00907e-05	0.000391982	Down
Lchi01130	8.2598	40.0158	-2.27282	0.00344733	0.0180279	Down
Lchi19778	4.60763	34.9983	-2.94487	0.00891133	0.0389657	Down
Lchi10476	6.29702	117.007	-4.21336	0.000539675	0.00381529	Down
Lchi10509	28.1063	334.611	-3.57715	3.45175e-17	2.25304e-15	Down
Lchi20350	85.5681	924.692	-3.42973	2.27781e-30	4.79073e-28	Down
Lchi25620	12.7581	88.1568	-2.79033	1.14278e-06	1.58126e-05	Down
Lchi23726	17.311	72.9654	-2.08008	0.000462759	0.00334207	Down
Lchi07538	31.2664	398.746	-3.66512	1.20344e-18	9.18543e-17	Down
Lchi07561	12.2947	67.1147	-2.45133	0.00176932	0.010427	Down
Lchi19493	7.0597	61.9958	-3.11798	0.000645233	0.00445295	Down
Lchi19786	347.791	1929.8	-2.47245	0.00696674	0.0319229	Down
Lchi22425	150.144	661.142	-2.13617	2.77715e-09	6.17729e-08	Down
Lchi25068	463.47	1881.56	-2.02039	3.86487e-14	1.77568e-12	Down
Lchi25072	0.463356	20.6344	-5.40597	0.00328835	0.0173721	Down
Lchi07460	263.934	1127.78	-2.09445	1.83993e-14	8.83959e-13	Down
Lchi07489	92.4694	504.071	-2.44784	2.22904e-09	5.04707e-08	Down
Lchi07566	0.926713	32.3765	-5.07933	0.00163201	0.00979464	Down
Lchi26966	5.64369	62.9622	-3.50071	0.000577399	0.004042	Down
Lchi12389	56.1005	710.856	-3.65884	9.09443e-27	1.57934e-24	Down
Lchi20901	0.463356	20.9584	-5.42755	0.00390616	0.0199945	Down
Lchi17756	2065.32	8582.27	-2.05474	5.83459e-21	5.49468e-19	Down
Lchi13032	0	251.475	-10.4463	2.51526e-12	8.86618e-11	Down
Lchi13073	0.926713	92.0514	-6.57207	3.20015e-07	4.90094e-06	Down
Lchi18290	0	133.838	-9.53599	7.83892e-10	1.89748e-08	Down
Lchi21550	2.01746	30.6838	-3.94781	0.00166247	0.00993961	Down
Lchi20903	703.861	3540.33	-2.33008	8.42917e-39	3.3948e-36	Down
Lchi17738	16.983	162.297	-3.25132	1.31474e-11	4.19673e-10	Down
Lchi17749	23.5821	132.27	-2.49568	2.93254e-05	0.000297167	Down
Lchi19053	5.94302	38.5776	-2.70509	0.00156043	0.00943684	Down
Lchi28709	37.1029	267.182	-2.85171	4.56825e-10	1.1576e-08	Down
Lchi20954	3.05352	64.1513	-4.42289	5.37087e-06	6.42232e-05	Down
Lchi20953	0	18.4381	-6.67575	0.00122825	0.00773941	Down
Lchi20952	174.216	1204.36	-2.78695	5.58413e-20	4.78289e-18	Down
Lchi20951	0.463356	36.8067	-6.23803	0.000342479	0.00256237	Down
Lchi20948	0	12.2458	-6.08553	0.00616438	0.028854	Down
Lchi32912	136.762	1832.24	-3.74276	5.78051e-14	2.60501e-12	Down
Lchi32913	8.36915	110.203	-3.7212	4.86264e-06	5.87659e-05	Down
Lchi15346	67.0885	301.517	-2.16838	7.65619e-12	2.54253e-10	Down
Lchi24880	84.9092	612.224	-2.84736	8.19613e-06	9.29566e-05	Down
Lchi24496	252.433	2501.03	-3.30848	2.32753e-26	3.86471e-24	Down
Lchi10800	1827.49	8036.13	-2.13637	3.91669e-26	6.3913e-24	Down
Lchi25749	3.81621	29.4396	-2.93229	0.00458584	0.0227418	Down
Lchi10635	2.01746	26.8961	-3.76003	0.00170994	0.0101816	Down
Lchi10640	11.558	56.6366	-2.28625	0.00364253	0.0188826	Down
Lchi25727	27.3696	159.07	-2.53823	4.55445e-05	0.000441203	Down
Lchi09172	3.2435	459.882	-7.1318	2.41965e-05	0.000250282	Down
Lchi08480	12.3494	68.6829	-2.48071	9.94848e-05	0.000880387	Down
Lchi08483	286.287	1276.24	-2.15564	2.19673e-14	1.03953e-12	Down
Lchi17061	10.4672	116.019	-3.45525	1.34599e-07	2.22517e-06	Down
Lchi30777	2.48081	60.8585	-4.62999	4.71261e-07	6.97459e-06	Down
Lchi08043	0	16.2968	-6.49799	0.00147699	0.00901578	Down
Lchi29122	2.01746	22.1883	-3.48143	0.00586283	0.0277513	Down
Lchi29663	43.1265	176.8	-2.0357	1.32398e-06	1.8004e-05	Down
Lchi25719	129.595	567.642	-2.13018	1.92813e-07	3.11148e-06	Down
Lchi09134	7.85112	99.2047	-3.6618	2.03663e-09	4.65035e-08	Down
Lchi08487	0	108.994	-9.24059	6.21986e-09	1.31255e-07	Down
Lchi08549	24.9147	194.807	-2.95848	4.2003e-09	9.08657e-08	Down
Lchi27097	0	23.8578	-7.04814	0.00014566	0.00122056	Down
Lchi13816	12.076	54.8745	-2.17803	0.00203951	0.0117165	Down
Lchi13802	1.03607	158.639	-7.33136	1.32458e-10	3.65494e-09	Down
Lchi13938	40.0989	328.206	-3.03092	5.66172e-07	8.16999e-06	Down
Lchi13980	270.616	1461.28	-2.43304	5.45419e-08	9.69411e-07	Down
Lchi12573	20.2811	86.2239	-2.08252	0.000266837	0.00205826	Down
Lchi17980	0.926713	36.691	-5.25102	0.000188102	0.00152357	Down
Lchi27814	0	99.6764	-9.11122	4.23235e-09	9.13502e-08	Down
Lchi15108	168.471	1048.3	-2.6379	8.63446e-35	2.36872e-32	Down
Lchi15057	6.18767	68.6046	-3.45399	1.57349e-05	0.000168752	Down
Lchi16825	13.8201	71.6892	-2.36545	0.00146528	0.00895297	Down
Lchi14560	49.2335	253.487	-2.36693	1.62627e-10	4.44208e-09	Down
Lchi14561	19.2738	91.2965	-2.24862	7.33892e-05	0.000672078	Down
Lchi03673	56.4285	650.364	-3.52465	2.9709e-26	4.8901e-24	Down
Lchi16841	36.9648	246.55	-2.73476	1.12739e-13	4.86114e-12	Down
Lchi31996	8.2598	87.7315	-3.40397	7.6871e-08	1.32885e-06	Down
Lchi29203	19.0292	113.814	-2.58663	0.000224111	0.00177053	Down
Lchi03668	30.0404	129.782	-2.10764	9.14125e-06	0.000102752	Down
Lchi05216	47.078	325.408	-2.78821	6.42735e-06	7.51008e-05	Down
Lchi05228	0.518034	15.2378	-4.94581	0.0103633	0.0441024	Down
Lchi15870	212.3	1046.84	-2.30057	5.97665e-15	3.04938e-13	Down
Lchi29937	9.05122	41.4077	-2.20467	0.0107813	0.0454318	Down
Lchi28165	20.4711	95.6859	-2.21706	0.00175326	0.0103537	Down
Lchi15848	103.262	907.637	-3.134	2.88941e-36	9.76673e-34	Down
Lchi15934	55.4184	294.839	-2.40695	1.60226e-09	3.73248e-08	Down
Lchi12865	0	129.354	-9.48711	0.00741124	0.0335215	Down
Lchi12777	73.5755	412.248	-2.48566	1.612e-09	3.74399e-08	Down
Lchi21138	59.7267	255.969	-2.0978	1.96373e-07	3.16084e-06	Down
Lchi28629	454.945	1836.16	-2.01213	4.88128e-22	5.04905e-20	Down
Lchi23514	36.2568	255.037	-2.81476	1.8195e-12	6.49836e-11	Down
Lchi28632	596.029	2733.77	-2.19771	5.60875e-35	1.5613e-32	Down
Lchi32058	102.715	441.404	-2.10079	1.37675e-11	4.36524e-10	Down
Lchi29734	17.2017	113.8	-2.72783	3.76924e-07	5.68963e-06	Down
Lchi32508	12.8934	95.6396	-2.88044	2.97724e-05	0.000300726	Down
Lchi32974	6.59634	150.398	-4.48579	5.09301e-10	1.28029e-08	Down
Lchi31966	61.6895	315.025	-2.34975	1.62763e-12	5.8462e-11	Down
Lchi31647	14.2028	96.4761	-2.76492	5.84176e-07	8.42184e-06	Down
Lchi34889	2.48081	90.8855	-5.20966	1.46693e-09	3.4451e-08	Down
Lchi33169	2.37146	35.7564	-3.89115	0.000401839	0.00294937	Down
Lchi32945	165.823	698.747	-2.07359	1.36236e-16	8.37279e-15	Down
Lchi31142	4.49827	54.1945	-3.60616	1.65185e-05	0.000176058	Down
Lchi34175	9.75922	41.833	-2.09927	0.00597113	0.0281447	Down
Lchi35173	2.94417	29.1299	-3.30748	0.00327985	0.017342	Down
Lchi32758	1.9081	45.181	-4.54438	4.97736e-05	0.000478499	Down
Lchi33916	0	14.2944	-6.30867	0.00318846	0.0169344	Down
Lchi35130	6.81505	41.1674	-2.59148	0.00153976	0.00934169	Down
Lchi32870	86.607	534.56	-2.62573	1.10422e-20	1.00975e-18	Down
Lchi34528	360.829	1535.17	-2.08977	4.22217e-15	2.18963e-13	Down
Lchi32662	14.3122	74.3804	-2.3821	6.83084e-05	0.000629814	Down
Lchi34844	6.62508	42.2353	-2.68769	0.0102569	0.0437579	Down
Lchi34522	0	12.1532	-6.07522	0.005332	0.0257868	Down
Lchi30986	703.597	3192.33	-2.1811	1.15631e-14	5.67043e-13	Down
Lchi33309	209.551	1016.23	-2.27749	6.14895e-13	2.35784e-11	Down
Lchi28881	0	22.3734	-6.95531	0.000233756	0.00183753	Down
Lchi35141	1.03607	25.0326	-4.6427	0.00290714	0.0156779	Down

## Sheet: DEGs in P7 vs LE
Table S4 Differentially expressed genes (DEGs) during leaf development.
GeneID	LE_FPKM	P7_FPKM	log2FC	Pvalue	FDR	Regulation
Lchi17312	158.559	20.9537	2.91587	1.15e-07	3.53e-07	Up
Lchi17318	34500.2	146.28	7.88147	5.36e-14	2.74e-13	Up
Lchi17331	9.4637	0.64679	3.82363	0.0286658	0.045205	Up
Lchi25788	5198.33	1002.09	2.37468	3.19e-41	5.57e-40	Up
Lchi25791	92.5255	0.719264	7.07735	8.29e-10	3.05e-09	Up
Lchi25800	536.973	100.26	2.42229	7.49e-21	5.73e-20	Up
Lchi25803	5.37773	0	5.41054	0.0165786	0.027301	Up
Lchi25805	15.5217	0	6.95276	7.39e-05	0.000169499	Up
Lchi16488	3823.38	809.872	2.23895	2.68e-62	8.17e-61	Up
Lchi16497	1275.63	111.517	3.51753	8.24e-39	1.35e-37	Up
Lchi16525	5502.93	135.379	5.34453	2.29e-208	8.16e-206	Up
Lchi12892	941.731	0	12.8731	1.72e-18	1.16e-17	Up
Lchi12920	710.477	26.3482	4.75073	7.15e-15	3.89e-14	Up
Lchi12930	8876.81	778.43	3.51171	4.16e-37	6.41e-36	Up
Lchi12933	1226.84	91.4866	3.74472	4.45e-96	2.73e-94	Up
Lchi12936	37.9195	0.719264	5.78635	1.79e-06	4.89e-06	Up
Lchi12941	83.9651	0	9.38547	0.00214348	0.00406317	Up
Lchi12960	8861.19	1372.56	2.6905	6.45e-42	1.15e-40	Up
Lchi12975	411.436	58.021	2.828	8.12e-29	9.12e-28	Up
Lchi12987	1081.05	74.9853	3.84821	2.28e-68	8.23e-67	Up
Lchi21728	12.0996	0.359632	5.13525	0.00302613	0.00561504	Up
Lchi21748	1979.12	472.992	2.06464	1.48e-06	4.09e-06	Up
Lchi21750	2745.62	91.3054	4.90931	3.12e-53	7.72e-52	Up
Lchi21754	11804.1	2904.31	2.02301	1.12e-20	8.51e-20	Up
Lchi28048	881.502	211.903	2.0554	2.51e-05	6.11e-05	Up
Lchi28066	7365.4	205.58	5.1619	1.06e-189	2.95e-187	Up
Lchi13473	210.079	0	10.7081	4.12e-13	1.96e-12	Up
Lchi13470	27.6149	0	7.77583	2.58e-06	6.94e-06	Up
Lchi13467	4776.87	631.589	2.91868	1.18e-21	9.41e-21	Up
Lchi13442	11353.2	679.188	4.06281	1.37e-208	4.96e-206	Up
Lchi13422	1464.27	217.643	2.75143	2.74e-24	2.48e-23	Up
Lchi13401	388.178	69.8472	2.47237	3.75e-08	1.19e-07	Up
Lchi30538	614.191	2.6234	7.82296	2.14e-42	3.87e-41	Up
Lchi24587	1264.27	308.324	2.03655	6.88e-16	3.98e-15	Up
Lchi24590	9.20417	0	6.18543	0.00391628	0.0071403	Up
Lchi24714	1258.7	0	13.293	1.01e-19	7.31e-19	Up
Lchi24713	9.15533	0	6.18141	0.0277904	0.0439457	Up
Lchi24696	692.126	39.6935	4.1266	2.3e-15	1.29e-14	Up
Lchi28342	17.0389	0.323395	5.63993	0.00119411	0.00234808	Up
Lchi34405	12.9276	0	6.69039	0.000170688	0.000374444	Up
Lchi15480	2659.07	535.318	2.31183	2.03e-21	1.6e-20	Up
Lchi15479	9021.65	1705.73	2.40318	3.15e-19	2.2e-18	Up
Lchi15477	6482.25	851.449	2.92828	1.66e-33	2.26e-32	Up
Lchi20687	4.8828	0	5.274	0.028091	0.0443618	Up
Lchi32251	293.075	1.0789	8.15556	7.26e-20	5.26e-19	Up
Lchi27238	4069.41	839.742	2.27693	2.43e-43	4.52e-42	Up
Lchi27240	8.58978	0.323395	4.65683	0.0257486	0.0409265	Up
Lchi27254	24394.5	33.549	9.5084	2.13e-27	2.25e-26	Up
Lchi27256	596.212	70.2068	3.08496	1.4e-30	1.68e-29	Up
Lchi24032	2365.88	419.964	2.49393	2.9e-28	3.19e-27	Up
Lchi24039	44.1159	8.91285	2.29472	0.00302829	0.00561856	Up
Lchi24555	162.703	0	10.3432	3.91e-12	1.74e-11	Up
Lchi26398	12528.4	2867.17	2.12739	1.71e-23	1.49e-22	Up
Lchi26383	49.6125	10.5688	2.23098	0.000313799	0.000666253	Up
Lchi21025	6926.72	1708	2.01979	5.06e-24	4.52e-23	Up
Lchi21027	17.0936	1.43853	3.60486	0.0101068	0.0172727	Up
Lchi21046	458.726	7.26238	5.99858	1.82e-53	4.53e-52	Up
Lchi29446	69.651	12.5481	2.47016	0.0266153	0.0421926	Up
Lchi29444	9.36895	0	6.2137	0.00214199	0.00406073	Up
Lchi29443	8.9829	0.323395	4.72254	0.0230585	0.0369998	Up
Lchi29438	32.3547	5.3555	2.57871	0.0052887	0.00945314	Up
Lchi29437	252.607	13.5183	4.22865	1.73e-15	9.78e-15	Up
Lchi21520	8966.26	842.513	3.41135	1.42e-77	6.24e-76	Up
Lchi11025	7250.41	889.368	3.02715	1.56e-45	3.11e-44	Up
Lchi11026	3349.3	743.149	2.1726	9.3e-19	6.33e-18	Up
Lchi10433	2358.22	525.753	2.16446	4.51e-22	3.7e-21	Up
Lchi10411	1781.09	161.582	3.46171	5.24e-67	1.82e-65	Up
Lchi10401	15.2216	0	6.91669	0.0105387	0.0179614	Up
Lchi10396	2997.08	598.945	2.32348	9.24e-47	1.91e-45	Up
Lchi10382	963.512	0.719264	10.4578	2.41e-21	1.9e-20	Up
Lchi10381	1480.81	233.331	2.6662	8.02e-23	6.77e-22	Up
Lchi10376	426.429	12.4059	5.11022	2.19e-10	8.43e-10	Up
Lchi04642	67.4388	0.719264	6.62249	7.92e-09	2.68e-08	Up
Lchi04665	3958.84	956.601	2.0493	3.18e-30	3.78e-29	Up
Lchi04685	5578.42	209.235	4.73523	4.97e-81	2.31e-79	Up
Lchi04686	11459.5	1.65321	12.7244	1.82e-62	5.59e-61	Up
Lchi04718	17966.1	1820.14	3.30323	1.82e-27	1.92e-26	Up
Lchi04719	499.548	62.3229	3.00167	1.67e-08	5.51e-08	Up
Lchi04720	2237.69	501.805	2.15744	1.14e-25	1.11e-24	Up
Lchi04726	13838.8	541.452	4.67567	9.72e-29	1.09e-27	Up
Lchi04764	3768.65	381.595	3.30408	2.29e-95	1.39e-93	Up
Lchi04783	11359.3	1858.8	2.61154	3.8e-15	2.1e-14	Up
Lchi04796	6049.76	1331.13	2.18398	9.77e-35	1.39e-33	Up
Lchi04808	549.439	11.9349	5.5253	8.85e-39	1.44e-37	Up
Lchi04813	143.817	0	10.1596	2.28e-10	8.77e-10	Up
Lchi04817	2347.42	510.298	2.20238	5.41e-14	2.76e-13	Up
Lchi04822	262.138	59.4876	2.1373	1.15e-10	4.52e-10	Up
Lchi33659	2021.89	319.372	2.66216	3.72e-22	3.05e-21	Up
Lchi01072	852.862	1.72569	8.96489	1.91e-35	2.78e-34	Up
Lchi01065	9893.64	1405.53	2.8153	9.57e-57	2.6e-55	Up
Lchi01052	10762.3	574.756	4.22703	1.25e-14	6.66e-14	Up
Lchi01038	9.14061	0	6.18149	0.00162491	0.00313807	Up
Lchi01018	10893.6	1815.34	2.58526	3.28e-34	4.56e-33	Up
Lchi00989	5756.14	626.738	3.19885	2.88e-72	1.13e-70	Up
Lchi00986	9.12295	0	6.17897	0.00162303	0.00313588	Up
Lchi00978	32.0445	3.45137	3.21852	2.36e-05	5.75e-05	Up
Lchi00956	335.812	52.8385	2.66526	5.04e-13	2.38e-12	Up
Lchi00951	630.174	153.187	2.04234	1.1e-14	5.88e-14	Up
Lchi00917	718.719	17.0059	5.41154	1.17e-45	2.32e-44	Up
Lchi00907	1146.84	253.292	2.17804	2.1e-09	7.51e-09	Up
Lchi00896	602.568	135.172	2.15547	2.61e-05	6.33e-05	Up
Lchi00864	111.812	1.97661	5.79421	2.3e-12	1.04e-11	Up
Lchi00835	940.933	2.3	8.62924	5.25e-49	1.15e-47	Up
Lchi00829	7.85238	0	5.96202	0.00357168	0.00655057	Up
Lchi00821	2254.44	352.45	2.67765	1.25e-36	1.9e-35	Up
Lchi00816	1323.61	126.43	3.38895	8.5e-33	1.12e-31	Up
Lchi00803	506.961	0	11.9812	2.78e-16	1.65e-15	Up
Lchi00791	13.163	0	6.71235	0.000144595	0.000319732	Up
Lchi00762	8410.65	221.351	5.24926	6.46e-109	5.04e-107	Up
Lchi00755	122910	1206.84	6.6702	0	0	Up
Lchi00734	13848.5	513.615	4.75231	9.4e-84	4.66e-82	Up
Lchi00728	2427.75	577.147	2.07301	3.5e-24	3.15e-23	Up
Lchi00722	2758.46	48.9687	5.81786	4.43e-27	4.61e-26	Up
Lchi00721	233.381	36.4931	2.68209	1.24e-10	4.85e-10	Up
Lchi00691	3200.6	35.944	6.46904	2.54e-126	2.6e-124	Up
Lchi00679	534.433	112.886	2.24325	2.07e-11	8.66e-11	Up
Lchi00648	2929.69	310.125	3.23951	2.59e-36	3.89e-35	Up
Lchi00629	12.3733	0.64679	4.20612	0.00329145	0.00607044	Up
Lchi00613	5817.32	392.281	3.88982	5.04e-50	1.14e-48	Up
Lchi00612	344.786	40.3711	3.09287	1.28e-09	4.66e-09	Up
Lchi00609	8463.11	237.181	5.15692	3.13e-35	4.52e-34	Up
Lchi00582	97.6283	4.67522	4.40243	6.29e-06	1.63e-05	Up
Lchi00558	120.261	17.0757	2.81685	1.14e-13	5.67e-13	Up
Lchi06255	6.11866	0	5.5933	0.0207159	0.0335425	Up
Lchi06250	1298.82	118.691	3.4519	1.85e-10	7.16e-10	Up
Lchi06221	10.7025	0	6.41202	0.000507518	0.00104808	Up
Lchi06175	1693.96	66.2509	4.67649	9.19e-21	7.01e-20	Up
Lchi06156	86.1943	10.1005	3.09405	1.98e-05	4.86e-05	Up
Lchi06139	27.0517	0.719264	5.28914	0.000184539	0.000403609	Up
Lchi06127	23.8549	1.79816	3.76325	0.000873995	0.00174949	Up
Lchi06106	41510.3	2728.22	3.92744	8.74e-70	3.32e-68	Up
Lchi06101	1117.16	134.693	3.05164	5.97e-53	1.46e-51	Up
Lchi17320	2969.3	445.214	2.73772	8.19e-63	2.54e-61	Up
Lchi17340	2478.58	563.863	2.13554	9.99e-27	1.02e-25	Up
Lchi17358	1126.96	34.1876	5.04436	6.02e-56	1.59e-54	Up
Lchi17365	8123.7	984.608	3.04422	1.93e-34	2.72e-33	Up
Lchi17368	23.2435	2.08532	3.49943	0.000622166	0.00127039	Up
Lchi17373	70340	1543.59	5.51005	2.15e-275	1.81e-272	Up
Lchi17375	202.94	15.0628	3.75548	2.2e-20	1.64e-19	Up
Lchi25769	1645.12	6.72156	7.91895	1.07e-98	6.79e-97	Up
Lchi25782	537.206	0	12.0649	1.84e-14	9.7e-14	Up
Lchi25783	18.9086	0	7.24142	2.43e-05	5.93e-05	Up
Lchi25796	962.583	203.444	2.244	4.82e-17	3.01e-16	Up
Lchi16489	458.032	105.373	2.12046	1.07e-05	2.7e-05	Up
Lchi16501	116.841	0.323395	8.42026	3.1e-08	9.97e-08	Up
Lchi16527	740.594	89.1114	3.0525	1.91e-29	2.2e-28	Up
Lchi16533	425.13	12.9413	5.03962	1.38e-32	1.79e-31	Up
Lchi16539	16.2868	0	7.02332	4.23e-05	9.99e-05	Up
Lchi16547	134.022	25.4894	2.40018	2.49e-09	8.83e-09	Up
Lchi16551	451.086	102.17	2.1418	3.65e-09	1.28e-08	Up
Lchi16553	82209.1	4149.37	4.30834	1.28e-177	2.92e-175	Up
Lchi16555	2704.72	10.5688	8.00026	2.92e-111	2.35e-109	Up
Lchi12884	23.563	4.67248	2.33017	0.00401379	0.00730292	Up
Lchi12889	1604.18	282.023	2.50883	5.09e-32	6.47e-31	Up
Lchi12893	21.4409	2.69587	2.97921	0.0092464	0.0158926	Up
Lchi12895	2720.07	31.489	6.4279	3.7e-168	7.28e-166	Up
Lchi12899	1136.73	1.04266	10.1187	2.83e-31	3.48e-30	Up
Lchi12935	3244.22	682.358	2.24886	2.21e-22	1.83e-21	Up
Lchi12938	50.7442	0	8.65472	1.54e-07	4.66e-07	Up
Lchi12963	7889.52	1724.65	2.19377	7.4e-23	6.26e-22	Up
Lchi12986	3037.44	0	14.5633	1.17e-22	9.79e-22	Up
Lchi21712	159.386	11.0706	3.83563	7.59e-18	4.95e-17	Up
Lchi28059	47892.5	628.588	6.25157	0	0	Up
Lchi13457	43352.5	730.576	5.89107	5.16e-66	1.75e-64	Up
Lchi13420	3758.18	460.714	3.02812	2.64e-95	1.59e-93	Up
Lchi13417	780.765	0	12.6028	5.7e-18	3.74e-17	Up
Lchi13386	2431.52	223.453	3.44351	1.01e-88	5.43e-87	Up
Lchi13382	196.255	0	10.6136	9.49e-13	4.41e-12	Up
Lchi24577	19.2929	0	7.25483	9.81e-05	0.000221596	Up
Lchi24578	32.2511	2.44495	3.74206	4.77e-06	1.25e-05	Up
Lchi24611	2588.96	186.132	3.79662	5.57e-92	3.1e-90	Up
Lchi32137	140.947	2.76834	5.68569	7.85e-18	5.12e-17	Up
Lchi18885	823.29	108.749	2.92168	1.67e-19	1.19e-18	Up
Lchi18887	2709.1	17.4298	7.26825	3.37e-45	6.62e-44	Up
Lchi18914	28848.7	1696.8	4.08747	2.15e-68	7.79e-67	Up
Lchi28326	17882.8	2257.3	2.98585	1.92e-15	1.08e-14	Up
Lchi28335	1480.43	276.121	2.42209	2.08e-08	6.81e-08	Up
Lchi28344	6386.92	385.701	4.04984	4.57e-62	1.39e-60	Up
Lchi30204	42124.7	2240.68	4.23277	4.24e-80	1.95e-78	Up
Lchi15394	1112.66	251.978	2.14334	8.16e-17	5.02e-16	Up
Lchi20734	8989.53	236.662	5.24603	4.37e-111	3.52e-109	Up
Lchi32250	10329.5	2.15779	12.2946	8.6e-81	3.98e-79	Up
Lchi24018	6234.8	1073.12	2.5388	2.77e-09	9.8e-09	Up
Lchi29918	1655.58	281.879	2.55392	6.74e-17	4.17e-16	Up
Lchi21052	1539.1	330.479	2.22015	2.91e-27	3.06e-26	Up
Lchi21541	1034.31	175.574	2.5593	1.88e-44	3.61e-43	Up
Lchi21517	77.5581	8.08761	3.2608	1.48e-07	4.5e-07	Up
Lchi10973	901.265	22.2835	5.33601	6.13e-07	1.75e-06	Up
Lchi10998	57.8785	9.13027	2.6605	0.000375548	0.000789085	Up
Lchi11006	652.212	34.2908	4.24409	1.5e-43	2.81e-42	Up
Lchi11040	186.732	1.04266	7.51132	2.29e-17	1.45e-16	Up
Lchi11065	4649.66	1064.34	2.1273	6.04e-11	2.43e-10	Up
Lchi11066	4167.66	286.872	3.85966	2.08e-44	3.99e-43	Up
Lchi10459	7319.38	1590.18	2.20274	5.91e-60	1.72e-58	Up
Lchi10443	671.901	152.75	2.13912	1.38e-14	7.32e-14	Up
Lchi10442	194.855	16.2812	3.57256	2.85e-13	1.37e-12	Up
Lchi10420	7001.11	578.522	3.59671	1.5e-73	6.05e-72	Up
Lchi10418	27.0111	0.323395	6.3067	8.63e-05	0.000196178	Up
Lchi10379	353.131	2.80458	7.01062	2.27e-33	3.08e-32	Up
Lchi10372	513.248	61.3665	3.06627	2.55e-35	3.69e-34	Up
Lchi24674	2054.17	159.981	3.68305	5.87e-27	6.09e-26	Up
Lchi24661	8314.6	316.172	4.71754	3.33e-197	1.03e-194	Up
Lchi24653	692.104	92.8274	2.90032	7.93e-10	2.93e-09	Up
Lchi04648	869.416	0	12.7581	4.14e-18	2.75e-17	Up
Lchi04712	161.083	27.3908	2.55777	0.000356983	0.000751878	Up
Lchi04727	203.387	1.97661	6.64932	1.16e-20	8.76e-20	Up
Lchi04746	93.5171	7.62201	3.62883	3.52e-13	1.68e-12	Up
Lchi04750	1072.57	20.2064	5.74261	7.23e-56	1.91e-54	Up
Lchi04755	16.7652	0	7.05213	0.000128177	0.000285406	Up
Lchi04758	2281.28	376.741	2.59863	1.01e-11	4.33e-11	Up
Lchi04777	366.155	70.5582	2.37186	2.09e-12	9.47e-12	Up
Lchi04790	1408.5	160.824	3.13037	8.22e-34	1.13e-32	Up
Lchi04829	4436.99	973.582	2.18826	3.04e-28	3.33e-27	Up
Lchi01066	5371.61	269.13	4.31799	8.53e-112	6.93e-110	Up
Lchi01057	962.711	19.0913	5.66233	1.02e-26	1.04e-25	Up
Lchi01034	5256.92	194.886	4.7542	5.12e-70	1.95e-68	Up
Lchi01017	7.7441	0	5.93388	0.0157794	0.0260787	Up
Lchi01016	5.26533	0	5.38327	0.0140125	0.0233628	Up
Lchi00997	7077.02	1302.63	2.44164	3.54e-46	7.22e-45	Up
Lchi00994	69548.1	6198.09	3.48808	1.27e-67	4.5e-66	Up
Lchi00974	117.892	9.8133	3.58641	2.52e-13	1.22e-12	Up
Lchi00965	23712.5	3466.29	2.7741	1.74e-39	2.88e-38	Up
Lchi00932	54.6618	13.3009	2.0461	0.000266045	0.000570325	Up
Lchi00930	1053.1	191.25	2.46243	4.26e-27	4.45e-26	Up
Lchi00924	274.335	0.359632	9.65088	2.6e-10	9.97e-10	Up
Lchi00894	366.184	69.0972	2.40953	1.01e-12	4.68e-12	Up
Lchi00886	183.954	37.3853	2.295	3.79e-11	1.55e-10	Up
Lchi00869	1721.75	24.3018	6.15082	8.22e-130	8.79e-128	Up
Lchi00859	5394.38	531.645	3.34345	5.58e-19	3.85e-18	Up
Lchi00827	3427.45	327.964	3.38635	3.31e-20	2.44e-19	Up
Lchi00819	128.681	1.0789	6.96971	1.83e-14	9.64e-14	Up
Lchi00814	669.369	2.76834	7.93821	2.86e-42	5.15e-41	Up
Lchi00784	3189.36	586.714	2.44303	3.64e-24	3.27e-23	Up
Lchi00766	9.03174	0.359632	4.71036	0.0132998	0.0222654	Up
Lchi00765	3596.63	320.016	3.49072	1.19e-94	7.07e-93	Up
Lchi00761	2827.65	313.535	3.17259	9.82e-82	4.68e-80	Up
Lchi00748	2083.69	350.761	2.57031	4.15e-13	1.97e-12	Up
Lchi00743	8852.03	1725.23	2.35899	9.8e-51	2.28e-49	Up
Lchi00727	7235.48	293.03	4.6269	3.25e-91	1.79e-89	Up
Lchi00686	8.07366	0	5.99698	0.00327641	0.00604429	Up
Lchi00685	897.646	1.43853	9.34924	1.05e-28	1.18e-27	Up
Lchi00674	9.78973	0.323395	4.85081	0.00757648	0.0132012	Up
Lchi00671	807.724	99.7554	3.01612	1.14e-18	7.72e-18	Up
Lchi00665	2479.01	0	14.2704	5.26e-21	4.06e-20	Up
Lchi00662	2515.58	547.13	2.2008	6.23e-47	1.29e-45	Up
Lchi00659	453.746	1.65321	8.06	1.03e-31	1.29e-30	Up
Lchi00646	5273.77	999.563	2.39955	3.45e-23	2.97e-22	Up
Lchi00638	15297.1	1428.41	3.42065	2.53e-140	3.25e-138	Up
Lchi00626	58358.1	4392.76	3.73168	9.08e-70	3.44e-68	Up
Lchi00590	10737.1	1589.31	2.75595	2.85e-59	8.13e-58	Up
Lchi00562	457.496	2.91055	7.23798	1.95e-34	2.74e-33	Up
Lchi00560	959.259	15.8518	5.91065	9.14e-84	4.54e-82	Up
Lchi00559	82.8787	20.633	2.00961	0.000270446	0.000578993	Up
Lchi00557	123.348	1.00642	6.92074	5.27e-14	2.69e-13	Up
Lchi06264	614.097	83.4742	2.87995	1.98e-10	7.67e-10	Up
Lchi06222	14028.2	944.807	3.89213	7.31e-29	8.23e-28	Up
Lchi06215	16.182	1.36605	3.56008	0.00151991	0.0029472	Up
Lchi06183	55.3621	4.78119	3.53414	1.26e-08	4.21e-08	Up
Lchi06147	7498.49	218.106	5.10406	9.42e-101	6.28e-99	Up
Lchi06145	225.855	2.69587	6.3786	8.15e-14	4.09e-13	Up
Lchi06137	156.646	24.1958	2.70188	1.45e-08	4.79e-08	Up
Lchi06129	364.957	42.8133	3.09171	4.01e-19	2.79e-18	Up
Lchi06124	14750.1	277.407	5.73245	3.22e-145	4.49e-143	Up
Lchi06123	30734.4	3594.66	3.09589	7.67e-80	3.5e-78	Up
Lchi06114	1911.57	9.99448	7.59208	6.85e-115	5.93e-113	Up
Lchi06109	2640.44	316.914	3.05827	5.49e-11	2.22e-10	Up
Lchi06103	4062.16	273.931	3.88925	1.72e-41	3.03e-40	Up
Lchi33578	232.557	20.739	3.47876	1.45e-14	7.7e-14	Up
Lchi11326	74.103	0	9.20636	4.02e-07	1.17e-06	Up
Lchi11338	13637.5	2626.14	2.37648	8.99e-27	9.2e-26	Up
Lchi11416	97.8119	2.15779	5.55419	7.6e-12	3.31e-11	Up
Lchi14372	61525.8	0	18.9035	3.36e-28	3.67e-27	Up
Lchi14377	30977.6	2062.18	3.909	3e-75	1.26e-73	Up
Lchi14397	67.6636	13.2284	2.35759	1.43e-06	3.95e-06	Up
Lchi14421	4027.24	657.714	2.61405	2.17e-46	4.42e-45	Up
Lchi26333	85.3804	0.970184	6.39358	9.97e-12	4.28e-11	Up
Lchi26335	12321	413.774	4.89658	7.68e-45	1.5e-43	Up
Lchi26336	1098.25	0	13.0955	2.06e-10	7.97e-10	Up
Lchi26337	1212.06	33.8307	5.16895	7.55e-65	2.47e-63	Up
Lchi26352	5154.82	527.818	3.28846	2.21e-53	5.49e-52	Up
Lchi25156	1856.05	48.0881	5.2658	1.08e-31	1.35e-30	Up
Lchi25163	55.8035	1.43853	5.33586	7.36e-09	2.5e-08	Up
Lchi27421	636.88	1.97661	8.28835	2.32e-39	3.84e-38	Up
Lchi27436	59.0597	8.33853	2.80998	3.67e-05	8.75e-05	Up
Lchi16241	4.76333	0	5.24142	0.0185554	0.030298	Up
Lchi16300	21.7587	0.323395	6.00822	0.000271448	0.00058102	Up
Lchi16305	19.2146	0	7.25681	1.47e-05	3.68e-05	Up
Lchi08804	303.239	28.1545	3.4338	2.18e-06	5.9e-06	Up
Lchi08793	7178.74	192.084	5.225	3.15e-95	1.9e-93	Up
Lchi08768	39.3002	3.23395	3.58165	0.00141642	0.00275717	Up
Lchi08739	1068.2	90.6641	3.5594	1.28e-12	5.9e-12	Up
Lchi08725	430.09	31.8876	3.75765	2.26e-23	1.96e-22	Up
Lchi08696	2270.22	472.669	2.26351	8.57e-49	1.88e-47	Up
Lchi08687	11105	47.9903	7.85388	0	0	Up
Lchi08684	6263.75	1082.55	2.53248	7.79e-35	1.11e-33	Up
Lchi08651	258.132	5.89632	5.4718	3.49e-32	4.46e-31	Up
Lchi17142	24.0238	0	7.57533	6.34e-06	1.64e-05	Up
Lchi17118	2825.86	406.072	2.7993	1.24e-22	1.04e-21	Up
Lchi17100	3004.77	18.6174	7.32383	2.76e-64	8.91e-63	Up
Lchi18493	1977.15	272.031	2.8624	3.38e-37	5.22e-36	Up
Lchi18467	525.111	0.64679	9.59261	1.26e-19	9.05e-19	Up
Lchi18448	2589.56	587.47	2.14054	8.85e-07	2.49e-06	Up
Lchi30003	225.296	1.29358	7.39469	2.6e-14	1.35e-13	Up
Lchi18737	246.585	25.311	3.28984	4.77e-16	2.78e-15	Up
Lchi18699	198.398	15.9968	3.63537	2.15e-15	1.21e-14	Up
Lchi31372	145.286	0	10.1749	8.48e-12	3.67e-11	Up
Lchi28288	1556.74	233.096	2.74084	1.73e-46	3.54e-45	Up
Lchi25691	1037.91	105.08	3.30363	7.81e-12	3.39e-11	Up
Lchi22690	87172.1	11372.2	2.93838	1.41e-14	7.49e-14	Up
Lchi22691	83.4708	20.4156	2.02679	5.38e-05	0.000125369	Up
Lchi26641	91.5868	19.5234	2.23486	4.77e-05	0.000111951	Up
Lchi26643	2423.6	510.979	2.24587	5.15e-31	6.27e-30	Up
Lchi26644	1901.47	180.297	3.39856	3.29e-11	1.35e-10	Up
Lchi12088	7.01671	0	5.80893	0.0141576	0.0235889	Up
Lchi12089	12.9135	0	6.68845	0.000282637	0.000603864	Up
Lchi12101	793.694	158.579	2.32339	1.73e-11	7.32e-11	Up
Lchi12142	8147.03	830.641	3.29438	7.61e-104	5.38e-102	Up
Lchi12145	72.5511	7.65825	3.25509	1.85e-08	6.07e-08	Up
Lchi12153	230.444	4.52753	5.66378	0.0029677	0.00551731	Up
Lchi12177	72.5587	0.64679	6.75354	3.51e-08	1.12e-07	Up
Lchi12187	1127.83	16.3564	6.10864	4.04e-100	2.63e-98	Up
Lchi12193	105.108	0	9.71331	4.14e-10	1.56e-09	Up
Lchi31074	957.602	8.88209	6.75914	1.25e-10	4.9e-10	Up
Lchi12464	104.188	19.8413	2.39338	2.08e-05	5.1e-05	Up
Lchi12471	22112.6	634.947	5.12228	1.77e-48	3.84e-47	Up
Lchi12502	145.148	22.827	2.67275	4.5e-10	1.69e-09	Up
Lchi12508	7015.43	151.367	5.53328	4.32e-80	1.97e-78	Up
Lchi12515	3757.52	930.155	2.01411	2.07e-27	2.18e-26	Up
Lchi12525	3719.77	75.71	5.62117	3.04e-162	5.39e-160	Up
Lchi12537	212.221	38.6146	2.46187	4.36e-08	1.38e-07	Up
Lchi01512	3134.73	536.21	2.54742	1.85e-28	2.05e-27	Up
Lchi01571	3025.58	627.164	2.27	8.17e-43	1.5e-41	Up
Lchi01583	1136.54	4.38532	8.01023	5.29e-34	7.32e-33	Up
Lchi01619	1060.58	56.2954	4.23695	1.92e-62	5.89e-61	Up
Lchi01622	2205.94	403.582	2.45058	1.52e-18	1.03e-17	Up
Lchi01626	16.9147	0.359632	5.62982	0.00174464	0.0033533	Up
Lchi01628	420.621	2.76834	7.2664	1.09e-30	1.31e-29	Up
Lchi01651	14290.2	334.17	5.41911	1.56e-88	8.29e-87	Up
Lchi01670	164.577	26.2059	2.65364	4.61e-11	1.88e-10	Up
Lchi01672	10840.5	948.66	3.51442	4.74e-46	9.58e-45	Up
Lchi01673	298.743	18.1156	4.034	5.3e-25	4.98e-24	Up
Lchi01674	78.4585	7.04495	3.47614	5.83e-06	1.51e-05	Up
Lchi01677	19.5265	4.85366	2.02226	0.0143158	0.0238262	Up
Lchi01697	4629.97	614.856	2.91215	3.9e-53	9.62e-52	Up
Lchi01699	860.736	36.3454	4.56762	2.52e-47	5.29e-46	Up
Lchi01736	2665.63	212.196	3.65073	9.16e-83	4.46e-81	Up
Lchi01769	8097.13	430.491	4.23392	4.16e-120	3.84e-118	Up
Lchi01772	2138.99	117.227	4.18913	9.09e-55	2.35e-53	Up
Lchi01776	44.8126	5.6789	2.9755	2.59e-05	6.28e-05	Up
Lchi01782	146.788	0	10.1946	7.86e-12	3.41e-11	Up
Lchi01794	3114.54	84.0013	5.20943	3.51e-74	1.44e-72	Up
Lchi01800	14171.4	1.0789	13.7566	1.09e-57	3.01e-56	Up
Lchi01833	3493.27	829.547	2.07429	1.55e-07	4.67e-07	Up
Lchi01843	2484.34	577.102	2.10629	2.88e-08	9.29e-08	Up
Lchi01853	2709.18	324.625	3.06008	8.18e-41	1.41e-39	Up
Lchi01855	97.6913	23.0472	2.08804	0.00013357	0.000296726	Up
Lchi01859	6.60947	0	5.72452	0.0057821	0.0102762	Up
Lchi01861	7859.73	966.665	3.02316	1.42e-98	8.95e-97	Up
Lchi01896	283.324	53.1756	2.41556	3.02e-08	9.7e-08	Up
Lchi01906	14.3812	0	6.83595	0.000233174	0.000503342	Up
Lchi01914	34.6828	0	8.11539	4.53e-07	1.31e-06	Up
Lchi01922	25828	1809.73	3.83511	1.67e-90	9.16e-89	Up
Lchi01934	9489.19	118.59	6.3213	1.79e-294	1.89e-291	Up
Lchi01943	261.559	13.6578	4.24809	4.87e-22	3.98e-21	Up
Lchi01945	33.1809	3.48761	3.26811	2.8e-05	6.77e-05	Up
Lchi01946	60.9235	1.32982	5.49798	6.02e-09	2.05e-08	Up
Lchi24794	2282.26	215.196	3.40578	1.43e-28	1.59e-27	Up
Lchi24803	795.222	153.737	2.36978	1.79e-16	1.08e-15	Up
Lchi24811	24.2598	1.43853	4.09255	0.0165336	0.0272332	Up
Lchi24820	465.929	43.4573	3.42073	6.16e-22	5e-21	Up
Lchi24836	2685.13	509.502	2.39801	1.51e-10	5.87e-10	Up
Lchi13727	1939.4	156.876	3.62764	2.02e-122	1.96e-120	Up
Lchi13771	587.916	99.9059	2.55713	7.14e-18	4.67e-17	Up
Lchi13781	39.5002	3.59632	3.47365	0.00221923	0.00419997	Up
Lchi03111	31.539	0.683027	5.52736	4.33e-06	1.14e-05	Up
Lchi03109	68.1155	14.3046	2.24926	0.000679836	0.00138171	Up
Lchi03085	5.04405	0	5.33083	0.0159434	0.0263167	Up
Lchi03039	11605.7	764.742	3.92379	1.2e-62	3.69e-61	Up
Lchi03038	3587.48	879.909	2.02742	1.92e-32	2.49e-31	Up
Lchi03037	1931.36	223.336	3.112	8.31e-36	1.23e-34	Up
Lchi03034	5915.95	1319.13	2.16528	4.71e-32	5.99e-31	Up
Lchi03031	1700.5	45.7628	5.21701	3e-97	1.87e-95	Up
Lchi03028	127.049	8.37751	3.93151	5.73e-06	1.49e-05	Up
Lchi03025	4520.03	61.1128	6.21006	6.25e-183	1.6e-180	Up
Lchi03016	378.301	31.5642	3.58499	1.72e-30	2.06e-29	Up
Lchi03003	1099.68	60.7839	4.17361	7.07e-73	2.8e-71	Up
Lchi02996	1954.68	227.815	3.10205	8.79e-12	3.79e-11	Up
Lchi02995	1714.9	74.21	4.53233	3.99e-22	3.28e-21	Up
Lchi02985	116.912	2.01284	5.84163	1.28e-17	8.25e-17	Up
Lchi02978	6859.2	1501.38	2.1916	4.68e-26	4.62e-25	Up
Lchi02970	689.666	141.164	2.28876	1.38e-12	6.33e-12	Up
Lchi02969	24969.8	2298.53	3.44134	8.08e-63	2.51e-61	Up
Lchi02924	396.745	32.2082	3.62335	2.36e-12	1.07e-11	Up
Lchi02915	5131.36	772.646	2.73118	7.94e-52	1.9e-50	Up
Lchi02891	1428.67	349.593	2.03096	1.51e-21	1.2e-20	Up
Lchi02882	17.4032	0	7.11529	3.24e-05	7.76e-05	Up
Lchi02876	1089.75	107.52	3.34125	2.48e-54	6.3e-53	Up
Lchi02869	36974.8	1404.02	4.71887	5.74e-73	2.28e-71	Up
Lchi11318	15.5953	0	6.95832	0.000150762	0.000332671	Up
Lchi11354	939.23	2.6234	8.43722	9.5e-48	2.01e-46	Up
Lchi11389	58276.3	1048.62	5.79608	1.88e-109	1.48e-107	Up
Lchi11406	1365.46	324.957	2.07098	2.1e-22	1.75e-21	Up
Lchi14364	4431.44	317.942	3.80167	5.16e-77	2.24e-75	Up
Lchi14375	6421.35	809.95	2.98684	4.89e-59	1.39e-57	Up
Lchi14379	128.687	27.9651	2.20002	1.38e-05	3.46e-05	Up
Lchi14409	21526.1	13.7692	10.6182	9.46e-182	2.32e-179	Up
Lchi26343	278.795	13.733	4.34316	0.00206801	0.00392825	Up
Lchi25157	311.583	0	11.2762	6.48e-14	3.28e-13	Up
Lchi25162	249.707	0	10.9584	1.64e-13	8.06e-13	Up
Lchi25168	1617.1	55.1105	4.87844	1.01e-132	1.12e-130	Up
Lchi25169	345306	0.719264	18.95	9.15e-75	3.83e-73	Up
Lchi27447	40.9597	0	8.35128	1.21e-07	3.69e-07	Up
Lchi16252	1.69023e+06	825.136	11.0006	8.12e-155	1.24e-152	Up
Lchi16253	1439.69	205.033	2.81327	1.27e-24	1.17e-23	Up
Lchi16275	5308.69	918.796	2.53096	1.27e-27	1.35e-26	Up
Lchi16278	22.4496	0	7.47588	0.000678146	0.00137868	Up
Lchi16324	204.832	20.9257	3.2953	9.24e-06	2.35e-05	Up
Lchi08811	907.121	42.4591	4.42126	9.98e-40	1.67e-38	Up
Lchi08802	2107.46	321.037	2.71415	1.85e-35	2.69e-34	Up
Lchi08780	4225.3	192.07	4.45917	9.82e-158	1.58e-155	Up
Lchi08762	12253.9	2876.22	2.09086	6.79e-25	6.34e-24	Up
Lchi08755	13099.8	489.54	4.74245	1.84e-35	2.68e-34	Up
Lchi08750	267.941	28.6509	3.22649	3.75e-11	1.54e-10	Up
Lchi08737	551.053	0.323395	10.6678	1.06e-08	3.56e-08	Up
Lchi08727	416.556	25.5257	4.03329	1.69e-16	1.02e-15	Up
Lchi08706	449.548	55.7545	3.00951	2.32e-25	2.22e-24	Up
Lchi08705	2097.82	2.73211	9.58877	8.14e-69	2.99e-67	Up
Lchi08702	2268.51	5.75137	8.61611	7.29e-100	4.74e-98	Up
Lchi08689	43.6692	2.87706	3.94699	0.000633573	0.00129218	Up
Lchi08680	2149.45	502.248	2.09828	5.15e-25	4.83e-24	Up
Lchi08678	12.6616	0	6.64732	0.000654295	0.00133263	Up
Lchi08673	15.6524	1.43853	3.46387	0.0167289	0.0275312	Up
Lchi08665	5.98801	0	5.58703	0.0144949	0.0240956	Up
Lchi08661	7.18208	0	5.82907	0.00701673	0.0122981	Up
Lchi08639	1055.18	185.736	2.50496	1.43e-40	2.45e-39	Up
Lchi17133	625.447	88.3894	2.82319	4e-09	1.39e-08	Up
Lchi17115	159834	754.315	7.7275	0	0	Up
Lchi17084	4440.54	235.343	4.23714	6.75e-110	5.34e-108	Up
Lchi17082	1963.82	243.113	3.01349	8.24e-67	2.84e-65	Up
Lchi18445	650.509	22.4284	4.85062	2.8e-31	3.45e-30	Up
Lchi29999	24.3145	0	7.60042	4.08e-06	1.08e-05	Up
Lchi18692	565.963	8.7344	6.00329	1.57e-59	4.52e-58	Up
Lchi18683	82741.1	1602.56	5.69014	1.42e-276	1.25e-273	Up
Lchi18677	64.5675	7.6555	3.06131	1.36e-05	3.41e-05	Up
Lchi18664	2381.53	189.776	3.6493	4.61e-11	1.88e-10	Up
Lchi31370	60.9717	9.7798	2.6465	5.71e-05	0.000132707	Up
Lchi25690	29367.9	261.229	6.81269	7.07e-77	3.07e-75	Up
Lchi25671	42.5287	7.62201	2.47537	0.0198696	0.0322912	Up
Lchi25665	2872.03	70.8201	5.34295	1.12e-98	7.13e-97	Up
Lchi22708	334.191	21.6032	3.94488	1.86e-25	1.78e-24	Up
Lchi22714	1245.3	0	13.2774	3.32e-18	2.21e-17	Up
Lchi12092	7.51517	0	5.90707	0.0049194	0.00883007	Up
Lchi12132	5911.58	1094.97	2.43262	2.69e-18	1.8e-17	Up
Lchi12174	17.1748	2.08532	3.05927	0.00200244	0.00381367	Up
Lchi12182	161.234	0	10.3294	1.4e-10	5.48e-10	Up
Lchi12186	111.746	0	9.80142	1.37e-10	5.37e-10	Up
Lchi12190	428.818	0	11.7404	4.08e-15	2.25e-14	Up
Lchi31082	42.0073	4.1344	3.34335	0.000125026	0.000278803	Up
Lchi26931	72.9778	0.359632	7.74352	2.75e-07	8.13e-07	Up
Lchi26928	6178.52	10.2789	9.22593	4.43e-26	4.38e-25	Up
Lchi26905	173.033	40.8756	2.08391	3.49e-10	1.32e-09	Up
Lchi26899	2145.42	7.76696	8.1287	7.07e-43	1.3e-41	Up
Lchi32391	38350	41.45	9.85696	0	0	Up
Lchi12459	2035.18	222.071	3.19503	1.39e-32	1.8e-31	Up
Lchi12462	2625.17	467.358	2.48972	2.28e-32	2.95e-31	Up
Lchi12487	189.637	30.8087	2.62576	8.13e-15	4.41e-14	Up
Lchi01505	14622.9	886.191	4.04412	4.94e-137	5.87e-135	Up
Lchi01558	14800.2	653.595	4.50112	2.56e-45	5.04e-44	Up
Lchi01560	1347.16	190.96	2.81882	3.29e-52	7.91e-51	Up
Lchi01584	31354.9	6974.04	2.16864	1.79e-24	1.64e-23	Up
Lchi01590	2117.33	225.555	3.23066	4.73e-14	2.42e-13	Up
Lchi01604	2373.99	575.9	2.0437	7.42e-38	1.18e-36	Up
Lchi01605	541.628	132.504	2.02979	4.09e-05	9.7e-05	Up
Lchi01627	6251.55	780.998	3.00054	3.41e-95	2.05e-93	Up
Lchi01644	3640	506.379	2.84579	3.34e-56	8.91e-55	Up
Lchi01684	2214.67	267.07	3.05064	3.51e-36	5.24e-35	Up
Lchi01692	21080.1	53.8532	8.61537	2.62e-222	1.11e-219	Up
Lchi01695	12830.8	605.991	4.40363	7.3e-68	2.62e-66	Up
Lchi01709	363.798	3.52385	6.7233	7.25e-28	7.85e-27	Up
Lchi01720	2133.21	127.074	4.06852	2.84e-121	2.71e-119	Up
Lchi01721	25226.3	418.574	5.9127	3.07e-92	1.72e-90	Up
Lchi01730	70.6979	1.32982	5.70264	8.28e-11	3.29e-10	Up
Lchi01764	3324.92	20.2009	7.35625	1.3e-92	7.32e-91	Up
Lchi01771	550.557	34.0816	4.01408	8.91e-12	3.84e-11	Up
Lchi01779	1920.21	293.384	2.71037	1.17e-27	1.25e-26	Up
Lchi01783	7012.24	3.95595	10.8027	1.48e-14	7.84e-14	Up
Lchi01814	32.0027	1.43853	4.51301	5.17e-05	0.000120811	Up
Lchi01825	77.9517	8.66467	3.17624	0.000738215	0.00149302	Up
Lchi01828	1646.59	303.643	2.43939	7.84e-10	2.89e-09	Up
Lchi01831	161.461	10.3206	3.97175	0.000193784	0.000422646	Up
Lchi01842	1802.61	164.73	3.45058	1.19e-23	1.04e-22	Up
Lchi01845	8.58919	0	6.10118	0.00941799	0.0161651	Up
Lchi01846	9.18593	0	6.19715	0.00114197	0.00225335	Up
Lchi01849	1316.23	110.611	3.57256	1.54e-12	7.03e-12	Up
Lchi01858	4711.48	339.877	3.79397	1.71e-56	4.6e-55	Up
Lchi01880	820.179	15.1743	5.75729	0.00110226	0.00217948	Up
Lchi01891	1248.91	271.27	2.20328	2.99e-21	2.33e-20	Up
Lchi01898	9.69557	0	6.26054	0.0034792	0.00639265	Up
Lchi01903	5.03346	0	5.32818	0.0159699	0.0263562	Up
Lchi01908	3135.59	155.658	4.33304	8.58e-76	3.68e-74	Up
Lchi01926	2193.64	214.437	3.35452	2.89e-21	2.26e-20	Up
Lchi01941	256.915	6.25595	5.36148	0.000344093	0.000726253	Up
Lchi01944	252.351	3.84724	6.03923	0.00011441	0.000256461	Up
Lchi24788	904.47	10.9284	6.37109	3.55e-24	3.2e-23	Up
Lchi24790	98.1404	0	9.60762	1.71e-09	6.14e-09	Up
Lchi24793	4672.82	588.315	2.99018	1.56e-67	5.53e-66	Up
Lchi24805	150.764	17.9009	3.0676	3.09e-17	1.96e-16	Up
Lchi24809	499.182	77.7871	2.67976	5.93e-08	1.86e-07	Up
Lchi26683	354.66	14.9541	4.56453	8.71e-30	1.02e-28	Up
Lchi26672	4920.62	0	15.2594	1.33e-25	1.28e-24	Up
Lchi32077	78.9558	14.1986	2.46647	1.33e-05	3.34e-05	Up
Lchi13706	1485.75	344.021	2.1114	2.76e-06	7.38e-06	Up
Lchi13710	65.2507	1.04266	5.98791	6.23e-10	2.32e-09	Up
Lchi13714	21.2626	0	7.39569	0.00017783	0.000389704	Up
Lchi13716	1864.66	23.6215	6.31368	1.68e-81	7.97e-80	Up
Lchi13732	2880.14	336.657	3.09736	7.98e-60	2.31e-58	Up
Lchi13768	248.289	2.08532	6.91813	1.38e-24	1.27e-23	Up
Lchi13772	561.7	101.704	2.46832	8.18e-21	6.25e-20	Up
Lchi13774	169.889	6.50687	4.70627	4.84e-15	2.65e-14	Up
Lchi13779	436.118	102.094	2.09694	8.67e-16	4.99e-15	Up
Lchi13784	6691.33	1447.54	2.20852	2.39e-54	6.09e-53	Up
Lchi03105	13151.5	355.202	5.21043	2.76e-194	8.32e-192	Up
Lchi03092	7.26564	0	5.86469	0.00547455	0.00975838	Up
Lchi03091	58.2429	7.44082	2.95848	9.48e-05	0.000214601	Up
Lchi03076	849.795	175.061	2.27769	4.14e-17	2.6e-16	Up
Lchi03072	1034.74	112.354	3.20557	4.61e-21	3.57e-20	Up
Lchi03032	4502.9	362.871	3.63349	2.22e-59	6.38e-58	Up
Lchi02982	14.4024	2.65963	2.41517	0.0177495	0.0290663	Up
Lchi02979	289.245	4.95963	5.83768	1.36e-29	1.58e-28	Up
Lchi02977	4593.63	484.083	3.24556	4.7e-62	1.43e-60	Up
Lchi02971	3171.4	791.311	2.00243	8.02e-12	3.48e-11	Up
Lchi02963	413.48	81.0348	2.35231	4.37e-13	2.07e-12	Up
Lchi02953	2506.71	399.359	2.64983	4.56e-30	5.38e-29	Up
Lchi02931	161.298	3.88074	5.34791	2.01e-11	8.43e-11	Up
Lchi02925	785.398	6.90274	6.83845	1.26e-29	1.46e-28	Up
Lchi02917	55.1915	2.15779	4.69004	0.00203403	0.00387103	Up
Lchi02913	1135.71	6.39816	7.45853	2.83e-76	1.22e-74	Up
Lchi02885	2999.46	358.082	3.06674	2.8e-22	2.31e-21	Up
Lchi02883	13331.2	75.7045	7.45915	3.02e-182	7.57e-180	Up
Lchi02881	3646.83	209.341	4.12114	3.61e-60	1.05e-58	Up
Lchi22141	116.616	1.76192	6.08963	1.66e-15	9.37e-15	Up
Lchi22133	80.2269	0	9.31621	5.69e-09	1.95e-08	Up
Lchi22131	141.93	15.4614	3.20638	5.85e-08	1.83e-07	Up
Lchi14082	9174.08	1106.97	3.05061	2.86e-63	9.04e-62	Up
Lchi14085	382.815	22.6848	4.08114	2.7e-30	3.21e-29	Up
Lchi14087	31.7279	0	7.97671	0.000218405	0.000472915	Up
Lchi14107	7.65523	0	5.94005	0.00477832	0.00859152	Up
Lchi14144	898.917	83.9371	3.41991	2.61e-74	1.07e-72	Up
Lchi14145	2754.59	106.156	4.69828	1.72e-48	3.74e-47	Up
Lchi09816	65.7916	2.40871	4.78529	8.98e-09	3.02e-08	Up
Lchi09817	88.5395	1.79816	5.66497	2.77e-08	8.93e-08	Up
Lchi09819	579.955	133.837	2.11641	0.00113443	0.00223909	Up
Lchi09827	8787.37	1782.31	2.30175	4.58e-33	6.11e-32	Up
Lchi09840	10943.5	1353.54	3.01519	2.27e-24	2.06e-23	Up
Lchi09853	5.20177	0	5.38428	0.0206814	0.0334941	Up
Lchi09854	4049.97	535.462	2.91928	1.77e-64	5.76e-63	Up
Lchi09909	3111.42	0.323395	13.1576	1.85e-19	1.31e-18	Up
Lchi09918	286.474	49.3899	2.53377	3.65e-21	2.84e-20	Up
Lchi09945	62.8061	1.32982	5.53589	1.37e-10	5.36e-10	Up
Lchi11648	49.8796	0.64679	6.22355	9.51e-06	2.42e-05	Up
Lchi11632	13524	713.052	4.24571	5.47e-131	5.97e-129	Up
Lchi11586	10113.5	62.4508	7.34195	6.19e-63	1.93e-61	Up
Lchi11523	67.4994	3.95321	4.06959	3.04e-09	1.07e-08	Up
Lchi31862	1724.87	344.79	2.32224	2.26e-22	1.87e-21	Up
Lchi18060	2897.52	7.2234	8.62456	1.05e-55	2.75e-54	Up
Lchi18031	19.653	0	7.29409	1.29e-05	3.23e-05	Up
Lchi07061	25.9806	0	7.70027	2.15e-05	5.27e-05	Up
Lchi07054	12988.7	1756.24	2.88676	2.21e-60	6.48e-59	Up
Lchi07016	255.983	23.867	3.42243	1.09e-08	3.65e-08	Up
Lchi07015	99.5322	6.75779	3.8814	1.79e-06	4.9e-06	Up
Lchi07014	90.305	2.6234	5.08426	2.81e-08	9.05e-08	Up
Lchi06985	46.8647	8.51972	2.45354	0.000260904	0.000560159	Up
Lchi06969	26.8763	1.79816	3.93613	0.00131038	0.00256164	Up
Lchi06953	5924.67	870.137	2.76733	2.02e-38	3.25e-37	Up
Lchi06951	26.2519	1.43853	4.23534	0.000133319	0.000296261	Up
Lchi06949	364.537	0.323395	10.0631	3.85e-12	1.72e-11	Up
Lchi06947	5080.81	834.266	2.60682	1.04e-45	2.07e-44	Up
Lchi06946	2717.72	624.416	2.1212	1.04e-22	8.76e-22	Up
Lchi06936	427.582	54.8514	2.96166	3.07e-14	1.59e-13	Up
Lchi06933	10826.1	49.072	7.78991	4.4e-275	3.56e-272	Up
Lchi06915	247.107	18.3385	3.75886	7.42e-07	2.11e-06	Up
Lchi06904	56.1801	0	8.81077	3.56e-07	1.04e-06	Up
Lchi06900	5138.01	1113.28	2.20617	1.27e-24	1.17e-23	Up
Lchi24153	778.646	136.491	2.51249	4.51e-09	1.56e-08	Up
Lchi20092	3578.2	585.239	2.61269	2.31e-34	3.24e-33	Up
Lchi20091	3437.71	144.765	4.57	2.37e-69	8.81e-68	Up
Lchi20086	6454.16	438.782	3.87872	3.53e-106	2.58e-104	Up
Lchi20080	1285.76	2.69587	8.89021	2.89e-27	3.04e-26	Up
Lchi20075	8977.44	468.686	4.25887	8.54e-77	3.69e-75	Up
Lchi20074	9385.19	351.327	4.73997	9.02e-165	1.65e-162	Up
Lchi27359	417.783	87.971	2.25093	1.79e-17	1.14e-16	Up
Lchi15210	10.3164	0.323395	4.92405	0.00647636	0.0114147	Up
Lchi15214	13.0506	1.04266	3.66551	0.00244116	0.00459561	Up
Lchi15230	123.853	4.38532	4.81105	8.48e-11	3.36e-10	Up
Lchi15241	1614.89	385.86	2.06559	6.9e-09	2.35e-08	Up
Lchi15244	114.284	5.46422	4.38379	0.000113726	0.000255009	Up
Lchi15249	9942.67	1640.34	2.59976	5.54e-37	8.53e-36	Up
Lchi15252	444.409	1.40229	8.34428	5.65e-26	5.56e-25	Up
Lchi15258	9451.48	550.885	4.10035	8.6e-83	4.2e-81	Up
Lchi15270	1093.87	1.29358	9.697	6.05e-11	2.43e-10	Up
Lchi15273	653.833	77.5164	3.07776	5.95e-11	2.4e-10	Up
Lchi21701	4596.59	889.209	2.36988	1.31e-66	4.48e-65	Up
Lchi21693	3102.15	232.985	3.73538	1.59e-81	7.58e-80	Up
Lchi21684	19.161	0	7.26028	5.68e-05	0.000131943	Up
Lchi05478	728	142.17	2.35498	3.18e-33	4.28e-32	Up
Lchi05411	498.373	16.6771	4.88773	2.44e-40	4.14e-39	Up
Lchi05406	177.557	20.8142	3.09647	1.18e-13	5.87e-13	Up
Lchi05400	72.3834	0	9.16754	7.56e-08	2.35e-07	Up
Lchi05365	3024.91	44.7174	6.07611	1.64e-175	3.72e-173	Up
Lchi05363	5551.66	120.416	5.5244	7.6e-122	7.31e-120	Up
Lchi05319	2564.17	277.753	3.20569	3.57e-27	3.73e-26	Up
Lchi05299	108.572	14.0591	2.95312	3.4e-05	8.13e-05	Up
Lchi05292	6.05863	0	5.58942	0.0107975	0.0183592	Up
Lchi05288	39.7086	0	8.29944	9.87e-07	2.77e-06	Up
Lchi05287	1308.57	42.3784	4.94528	1.19e-31	1.49e-30	Up
Lchi05273	23.4088	2.44495	3.2808	0.000263099	0.000564468	Up
Lchi05258	317.685	8.27154	5.26678	0.00301229	0.00559379	Up
Lchi14760	11666.7	447.771	4.70284	4.2e-83	2.06e-81	Up
Lchi14765	11321.9	820.976	3.78554	8.9e-110	7.02e-108	Up
Lchi14773	136.791	0.323395	8.64819	1.78e-08	5.85e-08	Up
Lchi14806	431.131	2.69587	7.31005	1.43e-24	1.31e-23	Up
Lchi14809	1824.5	443.407	2.04102	5.15e-19	3.56e-18	Up
Lchi16086	660.324	0	12.3626	3.54e-16	2.08e-15	Up
Lchi16094	2809.61	625.024	2.16812	1.3e-21	1.04e-20	Up
Lchi16102	2235.35	334.224	2.74108	6.98e-11	2.79e-10	Up
Lchi16129	7815.92	1565.86	2.31962	2.16e-36	3.25e-35	Up
Lchi16132	326.826	60.7114	2.42448	6.23e-17	3.87e-16	Up
Lchi24264	2638.72	278.675	3.24396	4.45e-88	2.34e-86	Up
Lchi24238	616.869	11.1794	5.78034	3.1e-74	1.27e-72	Up
Lchi27685	19.8925	0.323395	5.86411	0.000472791	0.000980785	Up
Lchi27681	28.9208	0	7.84258	1.87e-06	5.1e-06	Up
Lchi10233	10148.6	666.389	3.92844	2e-159	3.29e-157	Up
Lchi10255	7038.79	233.141	4.91582	7.27e-28	7.86e-27	Up
Lchi10273	80.9773	6.61559	3.62588	8.77e-07	2.47e-06	Up
Lchi10346	19039.7	1817.27	3.38929	4.17e-84	2.08e-82	Up
Lchi22159	3695.97	559.634	2.72341	5.7e-71	2.2e-69	Up
Lchi22160	16.2285	0	7.00821	0.00126274	0.00247334	Up
Lchi17224	225.982	5.60916	5.35725	2.02e-22	1.68e-21	Up
Lchi17222	47.0319	2.04908	4.52559	4.31e-09	1.5e-08	Up
Lchi17211	32.6789	0.323395	6.58707	0.000845708	0.00169576	Up
Lchi17205	5622.36	139.775	5.33159	2.29e-112	1.9e-110	Up
Lchi17194	175.574	0	10.45	3.45e-05	8.24e-05	Up
Lchi17185	292.885	55.1912	2.41089	0.000141715	0.000313825	Up
Lchi17180	5.43717	0	5.44014	0.0130462	0.0218808	Up
Lchi17173	3960.14	668.566	2.5666	8.49e-48	1.8e-46	Up
Lchi17170	9464.34	0	16.2029	8.58e-22	6.91e-21	Up
Lchi26292	5.15999	0	5.35882	0.0172045	0.0282485	Up
Lchi26293	91.179	0	9.50852	7.47e-09	2.53e-08	Up
Lchi26312	175.166	8.59219	4.35575	1.39e-10	5.45e-10	Up
Lchi33763	26.0618	0	7.70481	5.22e-06	1.36e-05	Up
Lchi20422	11.404	0	6.51334	0.000595975	0.00122022	Up
Lchi20429	820.424	36.8472	4.47843	3.24e-50	7.39e-49	Up
Lchi25357	1003.41	8.2688	6.93161	5.95e-55	1.54e-53	Up
Lchi33829	88.915	0	9.46825	5.72e-10	2.13e-09	Up
Lchi30801	134237	3946.05	5.08823	2.74e-159	4.47e-157	Up
Lchi30715	264.971	35.7656	2.88359	5.8e-21	4.47e-20	Up
Lchi30718	256.295	25.0908	3.34959	2.25e-23	1.95e-22	Up
Lchi28927	1129.01	166.095	2.76678	2.67e-25	2.54e-24	Up
Lchi28931	196.162	0.359632	9.16952	3.1e-10	1.18e-09	Up
Lchi20405	15.1404	0	6.90533	0.00118636	0.0023335	Up
Lchi20402	4734.22	4.63624	9.96179	9.13e-112	7.39e-110	Up
Lchi20398	11.6682	0	6.52985	0.000801197	0.00161327	Up
Lchi20397	44.0499	0	8.46075	8.23e-07	2.33e-06	Up
Lchi20362	137.622	26.4931	2.37353	0.00833425	0.0144201	Up
Lchi22550	836.015	4.09816	7.67599	2.16e-60	6.37e-59	Up
Lchi16476	416.01	42.066	3.31094	1.34e-16	8.13e-16	Up
Lchi16472	125.363	18.0431	2.7895	0.000107053	0.000240661	Up
Lchi16463	1984.72	249.09	2.99391	7.68e-16	4.43e-15	Up
Lchi16449	322.3	33.4321	3.26703	5.21e-13	2.46e-12	Up
Lchi11832	4.13834	0	5.04882	0.0302915	0.0474984	Up
Lchi11828	3003.76	625.115	2.26442	2.97e-25	2.82e-24	Up
Lchi11822	193.981	13.6605	3.82952	8.85e-21	6.75e-20	Up
Lchi11790	38.8517	1.32982	4.85602	1.87e-05	4.61e-05	Up
Lchi11788	16.6723	2.3	2.8527	0.0315701	0.0493345	Up
Lchi11787	87.4131	0	9.44814	3.57e-09	1.25e-08	Up
Lchi11786	15.9772	0	7.00018	0.000270891	0.000579887	Up
Lchi11757	83.2601	0	9.3697	3.69e-09	1.29e-08	Up
Lchi22123	9467.91	599.124	3.98182	4.37e-51	1.02e-49	Up
Lchi22121	2242.8	348.804	2.68475	2.78e-53	6.88e-52	Up
Lchi22118	1208.58	10.4266	6.86888	1.76e-48	3.83e-47	Up
Lchi22112	244.428	10.9647	4.48321	1.26e-29	1.46e-28	Up
Lchi14103	900.29	12.3307	6.1927	5.48e-48	1.17e-46	Up
Lchi14109	542.823	51.3357	3.40569	4.24e-31	5.19e-30	Up
Lchi14110	655.66	56.6912	3.53357	9.8e-25	9.09e-24	Up
Lchi14115	54.6659	0	8.76995	1.38e-08	4.57e-08	Up
Lchi14136	165.353	7.00871	4.55131	1.32e-07	4.03e-07	Up
Lchi14146	234.519	1.32982	7.43136	9.7e-21	7.39e-20	Up
Lchi09826	28.6277	0	7.82672	8.04e-05	0.000183548	Up
Lchi09830	1500.75	349.445	2.102	3.51e-26	3.5e-25	Up
Lchi09841	316.287	1.0789	8.26832	5.96e-21	4.59e-20	Up
Lchi09848	3734.02	7.61927	8.91663	4.1e-73	1.64e-71	Up
Lchi09857	23.6019	0.359632	6.10804	0.000193275	0.000421622	Up
Lchi09877	6072.35	870.408	2.80231	1.78e-19	1.26e-18	Up
Lchi09881	36089	3994.52	3.17554	7.5e-54	1.89e-52	Up
Lchi09891	1626.75	0	13.6628	6.78e-21	5.19e-20	Up
Lchi09915	34.2202	0.64679	5.66383	2.4e-06	6.47e-06	Up
Lchi27030	980.814	66.1531	3.89246	1.6e-25	1.54e-24	Up
Lchi27020	26335.2	49.9307	9.04154	6.34e-291	6.36e-288	Up
Lchi26994	1019.31	233.063	2.12957	9.31e-06	2.37e-05	Up
Lchi11655	123.433	30.8032	2.0032	0.000526075	0.00108353	Up
Lchi11640	1555.74	65.6403	4.56601	2.28e-139	2.86e-137	Up
Lchi11619	7.95361	0	5.9953	0.00743121	0.0129703	Up
Lchi11601	1902.43	441.54	2.10759	9.27e-16	5.32e-15	Up
Lchi11596	2207.47	66.0697	5.06211	0.000913594	0.00182528	Up
Lchi11569	227.468	13.6578	4.05051	6.63e-15	3.61e-14	Up
Lchi11540	81.318	0.64679	6.90975	6.93e-10	2.57e-09	Up
Lchi31859	84.6537	3.45137	4.6297	4.2e-13	2e-12	Up
Lchi18051	541.864	23.4403	4.53239	3.14e-17	1.99e-16	Up
Lchi18032	1708.52	12.4757	7.10623	4.41e-46	8.94e-45	Up
Lchi18028	2341.85	59.4986	5.30072	2.67e-41	4.67e-40	Up
Lchi18017	782.214	56.3316	3.79589	8.1e-47	1.68e-45	Up
Lchi18008	249.26	0.359632	9.51159	6.64e-11	2.66e-10	Up
Lchi07066	1059.4	206.428	2.35901	5.86e-09	2e-08	Up
Lchi07059	393896	6319.24	5.96192	1.15e-12	5.3e-12	Up
Lchi07050	1593.54	332.754	2.25897	2.34e-07	6.96e-07	Up
Lchi07023	61.1471	12.0825	2.3461	0.00726539	0.0127012	Up
Lchi07013	111.523	9.45366	3.55599	1.05e-15	6.01e-15	Up
Lchi07009	17590	356.875	5.62259	1.26e-140	1.63e-138	Up
Lchi07002	1579.85	128.786	3.61537	4.72e-26	4.66e-25	Up
Lchi06988	3260.99	646.381	2.33474	4.64e-43	8.56e-42	Up
Lchi06986	14215.7	178.496	6.31376	8.9e-108	6.77e-106	Up
Lchi06952	10592.6	3.56008	11.5895	9.39e-101	6.28e-99	Up
Lchi06948	4087.95	777.709	2.39392	3.08e-47	6.44e-46	Up
Lchi06945	13.8068	0	6.77556	0.0142219	0.0236866	Up
Lchi06929	1966.1	482.071	2.02788	1.54e-07	4.64e-07	Up
Lchi06896	42.6446	0.359632	6.96188	6.94e-06	1.79e-05	Up
Lchi06890	16.6305	1.68945	3.30364	0.00320911	0.00592794	Up
Lchi26944	2528.92	469.396	2.42988	1.74e-07	5.25e-07	Up
Lchi24163	34.4797	4.09816	3.07675	6.55e-06	1.69e-05	Up
Lchi24150	14978.9	849.11	4.14044	4.81e-87	2.49e-85	Up
Lchi24147	8263.28	549.69	3.90948	2.08e-99	1.33e-97	Up
Lchi20090	616.973	100.469	2.61592	2.23e-16	1.33e-15	Up
Lchi20085	32295.5	1565.29	4.36698	5.43e-105	3.93e-103	Up
Lchi27358	694.818	47.9903	3.8564	3.81e-44	7.24e-43	Up
Lchi27357	81.0002	11.539	2.80674	9.93e-09	3.33e-08	Up
Lchi27351	78.3673	0.64679	6.85317	8.39e-10	3.09e-09	Up
Lchi27345	51.3174	0.64679	6.2485	7.36e-08	2.29e-07	Up
Lchi27341	6909.3	926.767	2.89819	1.53e-29	1.77e-28	Up
Lchi27337	7918.88	108.891	6.18587	3.37e-156	5.3e-154	Up
Lchi27333	186.747	3.95595	5.59093	1.21e-11	5.17e-11	Up
Lchi15212	220.806	2.69587	6.34754	3.32e-11	1.37e-10	Up
Lchi15232	14432.5	67.7619	7.73453	2.18e-134	2.51e-132	Up
Lchi15253	405.777	24.444	4.04954	1.38e-32	1.8e-31	Up
Lchi21697	401.988	6.39816	5.96537	6.29e-33	8.34e-32	Up
Lchi21687	4253.05	12.7293	8.40041	3.75e-58	1.05e-56	Up
Lchi21674	703.433	64.344	3.44726	2.32e-42	4.18e-41	Up
Lchi21673	4834.95	846.839	2.51374	2.42e-40	4.11e-39	Up
Lchi21669	11.8536	0.64679	4.15116	0.00694763	0.0121871	Up
Lchi05464	5766.61	1020.86	2.49799	1.57e-22	1.31e-21	Up
Lchi05460	448.042	94.1265	2.25166	2.74e-07	8.1e-07	Up
Lchi05364	27244	603.352	5.49718	5.03e-124	4.97e-122	Up
Lchi05358	201.347	0.359632	9.19999	2.48e-09	8.81e-09	Up
Lchi05357	89.7001	2.91055	4.92213	1.82e-05	4.5e-05	Up
Lchi05338	101.52	16.5403	2.61806	0.00354635	0.00650694	Up
Lchi05298	2163.98	498.858	2.11715	4.35e-35	6.25e-34	Up
Lchi05269	38.5581	2.69587	3.83434	6.11e-07	1.75e-06	Up
Lchi14738	563.814	0	12.135	2.74e-16	1.62e-15	Up
Lchi14739	317.939	25.4169	3.64667	8.93e-23	7.53e-22	Up
Lchi14767	29.3309	0	7.86552	1.53e-06	4.22e-06	Up
Lchi16057	3759.63	445.25	3.07808	2.49e-81	1.18e-79	Up
Lchi16065	802.03	72.8302	3.45984	2.21e-35	3.21e-34	Up
Lchi16080	730.848	21.9656	5.05683	3.7e-17	2.33e-16	Up
Lchi16092	2975.59	645.53	2.205	7.58e-43	1.39e-41	Up
Lchi16105	687.307	167.001	2.04057	0.00467226	0.00841373	Up
Lchi16120	2587.4	336.896	2.94118	0.0116932	0.0197849	Up
Lchi16126	38.3521	2.08532	4.21522	5.75e-07	1.65e-06	Up
Lchi16142	36.5154	1.32982	4.75701	0.000420487	0.000878602	Up
Lchi16147	93.3623	0.719264	7.08527	7.6e-09	2.57e-08	Up
Lchi24249	76.0215	1.79816	5.4415	2.95e-08	9.49e-08	Up
Lchi27713	5.43011	0	5.43872	0.0109605	0.0186185	Up
Lchi27707	9020.35	190.796	5.56148	2.09e-120	1.95e-118	Up
Lchi27672	11459.1	119.998	6.57773	1.74e-58	4.89e-57	Up
Lchi26472	16.1679	0.64679	4.59517	0.00307256	0.00569368	Up
Lchi26488	568.288	0.323395	10.7029	1.39e-13	6.85e-13	Up
Lchi10219	2215.47	82.487	4.74956	2.47e-17	1.57e-16	Up
Lchi10247	626.59	9.09677	6.12961	1.38e-50	3.19e-49	Up
Lchi10264	958.651	235.048	2.02742	1.43e-15	8.09e-15	Up
Lchi10269	7.56814	0	5.90458	0.00387239	0.00706394	Up
Lchi10318	205.254	14.3771	3.82509	3.2e-21	2.5e-20	Up
Lchi10347	123.179	0.64679	7.50818	1.81e-11	7.63e-11	Up
Lchi22184	6162.03	1241.56	2.31138	6.42e-44	1.21e-42	Up
Lchi17162	1498.6	0.323395	12.1032	3.76e-17	2.37e-16	Up
Lchi17159	1876.67	7.91191	7.89355	7.92e-06	2.03e-05	Up
Lchi17158	1533.35	3.23669	8.90275	2.43e-11	1.01e-10	Up
Lchi17154	458.165	0.719264	9.39043	2.84e-19	2e-18	Up
Lchi28409	886.517	0	12.7872	3.54e-16	2.08e-15	Up
Lchi28414	96.8451	0	9.59068	1.55e-10	6.04e-10	Up
Lchi28428	3747.24	104.645	5.1629	5.4e-191	1.56e-188	Up
Lchi26295	63.6535	0	8.98175	2.43e-07	7.23e-07	Up
Lchi26311	5461.26	365.049	3.90274	1.07e-82	5.18e-81	Up
Lchi26314	873.686	153.029	2.51199	3.03e-38	4.84e-37	Up
Lchi20434	6.60593	0	5.72399	0.00542159	0.0096697	Up
Lchi20461	14286.3	0	16.797	3.13e-18	2.08e-17	Up
Lchi20462	95.851	7.15366	3.7431	9.35e-12	4.03e-11	Up
Lchi20463	6965	1069.51	2.70296	1.55e-28	1.72e-27	Up
Lchi25347	7182.72	203.743	5.13901	8.41e-67	2.89e-65	Up
Lchi25360	3932.25	492.861	2.9963	7.22e-11	2.89e-10	Up
Lchi33830	518.673	3.45137	7.24473	4.99e-38	7.93e-37	Up
Lchi30133	32.3782	0.359632	6.55836	3.78e-05	8.98e-05	Up
Lchi30806	428.228	1.61697	8.00054	3.11e-19	2.18e-18	Up
Lchi30802	705.857	160.793	2.13527	2.57e-15	1.44e-14	Up
Lchi30716	1499.54	55.6458	4.75181	1.11e-44	2.15e-43	Up
Lchi28929	588.873	37.2041	3.98069	1.72e-29	1.98e-28	Up
Lchi20416	34.6163	0.359632	6.66407	2.67e-05	6.46e-05	Up
Lchi20388	7958.5	1468.17	2.43829	8.35e-61	2.47e-59	Up
Lchi16478	76.5129	0.359632	7.80164	4.65e-07	1.35e-06	Up
Lchi16419	8352.96	677.134	3.6248	3.18e-34	4.42e-33	Up
Lchi16416	182.119	26.061	2.79897	1.46e-13	7.18e-13	Up
Lchi11835	3155.12	401.079	2.97623	2.09e-97	1.31e-95	Up
Lchi11833	630.044	9.59861	6.04166	1.49e-55	3.88e-54	Up
Lchi11802	783.32	55.7908	3.81208	9.1e-48	1.93e-46	Up
Lchi11799	150776	688.692	7.77435	0	0	Up
Lchi04348	2459.88	397.081	2.63139	4.05e-53	9.97e-52	Up
Lchi04330	6050.9	429.78	3.81597	3.22e-81	1.51e-79	Up
Lchi04328	181.762	6.90274	4.73198	4.05e-21	3.14e-20	Up
Lchi04324	26383.4	22.1105	10.2314	5.53e-278	5.06e-275	Up
Lchi04318	6819.39	967.217	2.8179	4.21e-40	7.1e-39	Up
Lchi04306	366.304	28.0376	3.70201	4.15e-37	6.4e-36	Up
Lchi04293	162.196	28.6174	2.50738	3.89e-12	1.73e-11	Up
Lchi04288	13077.7	2698.19	2.27689	1.17e-39	1.96e-38	Up
Lchi04281	1121.19	200.869	2.47924	6.46e-21	4.96e-20	Up
Lchi04238	3845.98	674.382	2.51172	3.82e-65	1.25e-63	Up
Lchi04236	793.101	134.712	2.55851	2.41e-14	1.26e-13	Up
Lchi04221	424.034	9.42017	5.49685	6.2e-11	2.49e-10	Up
Lchi04188	41.9066	10.3514	2.01655	0.00670875	0.0117937	Up
Lchi04179	534258	747.029	9.48177	0	0	Up
Lchi04177	22.9245	0.359632	6.06742	0.000263342	0.000564875	Up
Lchi04173	30.8057	0	7.93358	1.64e-06	4.49e-06	Up
Lchi04171	10.759	0	6.41198	0.000932941	0.00186129	Up
Lchi04169	189.099	10.5688	4.15979	5.54e-25	5.19e-24	Up
Lchi04167	2227.26	23.1477	6.57907	3.59e-93	2.04e-91	Up
Lchi04152	207.673	11.2881	4.20482	2.58e-28	2.83e-27	Up
Lchi04151	348.197	17.0757	4.35128	3.41e-32	4.37e-31	Up
Lchi04148	101.844	1.04266	6.63207	1.19e-12	5.5e-12	Up
Lchi04146	507.078	70.6164	2.84644	1.13e-05	2.84e-05	Up
Lchi04144	83.5808	14.0591	2.57266	0.00868081	0.0149779	Up
Lchi04141	3094.33	427.564	2.85507	2.3e-79	1.04e-77	Up
Lchi04120	68.7005	3.41513	4.32556	5.83e-07	1.67e-06	Up
Lchi29402	88.8585	6.36467	3.82308	1.79e-08	5.87e-08	Up
Lchi18939	1639.63	115.791	3.82501	6.33e-58	1.76e-56	Up
Lchi18940	79.3825	18.6981	2.08983	0.0173307	0.028435	Up
Lchi18944	3830.53	122.371	4.96888	9.41e-87	4.82e-85	Up
Lchi18945	26.3725	6.47064	2.01827	0.0302329	0.0474171	Up
Lchi18982	2225.45	10.2092	7.76805	8.15e-46	1.64e-44	Up
Lchi18996	2353.64	516.215	2.18869	4.95e-55	1.29e-53	Up
Lchi19005	2213.06	405.896	2.44758	6.64e-32	8.36e-31	Up
Lchi11672	1488.42	1.0789	10.5063	1.67e-34	2.36e-33	Up
Lchi11675	26.5297	0.64679	5.29808	3.07e-05	7.38e-05	Up
Lchi11683	2658.84	422.468	2.65406	6.35e-63	1.97e-61	Up
Lchi11689	242.89	37.9958	2.67268	3.26e-09	1.15e-08	Up
Lchi11699	7307.01	0	15.8298	3.52e-26	3.51e-25	Up
Lchi21465	16034.5	2982.09	2.42688	3.18e-50	7.28e-49	Up
Lchi21457	7.83826	0	5.95919	0.00288777	0.00537821	Up
Lchi21453	107.845	10.1702	3.39886	1.31e-05	3.28e-05	Up
Lchi21439	171.96	35.0826	2.29443	1.9e-06	5.19e-06	Up
Lchi21437	44.7685	5.42798	3.03939	1.07e-06	3e-06	Up
Lchi21436	10658.7	432.9	4.62208	4.56e-40	7.69e-39	Up
Lchi21424	2817.21	460.726	2.61199	2.72e-36	4.08e-35	Up
Lchi30447	6.67302	0	5.72316	0.00676303	0.0118831	Up
Lchi29109	334.161	2.15779	7.34231	1.05e-28	1.18e-27	Up
Lchi23916	1294.86	231.346	2.48325	2.6e-25	2.47e-24	Up
Lchi23936	2863.52	389.972	2.87703	8.75e-68	3.13e-66	Up
Lchi23941	23.1158	4.02569	2.50425	0.0207642	0.0336075	Up
Lchi11304	4258.14	173.414	4.61821	6.63e-161	1.11e-158	Up
Lchi11272	338.835	2.12156	7.32709	7.15e-05	0.000164467	Up
Lchi11258	537.193	128.794	2.05947	4.3e-17	2.7e-16	Up
Lchi11225	4.25075	0	5.08136	0.029477	0.0463593	Up
Lchi11214	4397.05	618.686	2.82885	5.16e-42	9.23e-41	Up
Lchi22308	18.5731	2.33624	2.97005	0.010569	0.0180101	Up
Lchi09285	56698.8	1880.76	4.91383	1.76e-190	4.96e-188	Up
Lchi23578	256.034	56.6577	2.1767	6.99e-13	3.27e-12	Up
Lchi23585	1613.09	311.82	2.37153	1.64e-06	4.5e-06	Up
Lchi23588	105.362	0.64679	7.28125	5.15e-11	2.08e-10	Up
Lchi26234	666.143	39.0385	4.09114	8.16e-16	4.71e-15	Up
Lchi27860	736.012	129.421	2.50721	4.98e-10	1.87e-09	Up
Lchi27861	11.6647	0	6.52884	0.000669096	0.0013612	Up
Lchi15561	5495.34	272.876	4.33144	3.83e-84	1.92e-82	Up
Lchi15554	4.25428	0	5.08234	0.0259182	0.0411875	Up
Lchi15537	2508.91	164.827	3.92881	1.08e-93	6.23e-92	Up
Lchi15536	168.761	2.48119	6.13386	5.75e-20	4.19e-19	Up
Lchi15508	825.759	200.64	2.04272	3.98e-19	2.77e-18	Up
Lchi15505	4785.61	212.953	4.49089	1.04e-27	1.12e-26	Up
Lchi15499	30.9999	0	7.94163	1.55e-05	3.85e-05	Up
Lchi10207	1313.8	312.777	2.07057	7.68e-06	1.97e-05	Up
Lchi10164	26.7427	0	7.74226	5.77e-06	1.5e-05	Up
Lchi10149	38.6852	2.51742	3.95087	0.0123808	0.0208629	Up
Lchi10132	4298.8	462.13	3.21788	1.43e-16	8.62e-16	Up
Lchi16203	708.863	78.4784	3.17495	3.93e-19	2.74e-18	Up
Lchi16199	1325.54	119.173	3.476	2.91e-44	5.56e-43	Up
Lchi16190	1680.04	26.2394	5.99517	1.08e-56	2.93e-55	Up
Lchi16168	3995.91	11.1431	8.47972	2.93e-97	1.83e-95	Up
Lchi16163	8367.51	1204.97	2.79589	5.04e-70	1.92e-68	Up
Lchi01951	123.521	9.74356	3.6783	1.4e-14	7.45e-14	Up
Lchi01976	4.36668	0	5.11435	0.0274549	0.0434451	Up
Lchi01981	4.8828	0	5.274	0.028091	0.0443618	Up
Lchi01984	2128.15	38.6871	5.78631	1.66e-35	2.42e-34	Up
Lchi01987	663.226	107.483	2.62367	4.94e-18	3.26e-17	Up
Lchi02004	1448.85	359.418	2.01113	3.3e-13	1.58e-12	Up
Lchi02008	171.572	39.5431	2.11683	2.22e-13	1.08e-12	Up
Lchi02038	1282.54	106.198	3.5969	5.9e-53	1.44e-51	Up
Lchi02046	1580.29	272.559	2.53451	7.32e-17	4.51e-16	Up
Lchi02056	40.2176	1.0789	5.25826	2.61e-05	6.34e-05	Up
Lchi02097	9862.14	7.80045	10.2993	4.41e-179	1.03e-176	Up
Lchi02147	14.6484	0	6.86137	0.000463034	0.000961777	Up
Lchi02159	24.3563	0	7.60581	4.65e-06	1.22e-05	Up
Lchi02165	2001.94	405.116	2.30466	1.01e-33	1.39e-32	Up
Lchi02166	12182.1	1220.65	3.3189	1.46e-61	4.4e-60	Up
Lchi02196	11048.4	1248.55	3.14556	4.69e-11	1.91e-10	Up
Lchi02222	6585.46	1597.37	2.04371	1.35e-25	1.3e-24	Up
Lchi02246	1402.2	5.03485	8.12778	1.26e-06	3.5e-06	Up
Lchi02252	3120.73	6.68532	8.84866	1.16e-88	6.2e-87	Up
Lchi02308	388.278	94.7568	2.03212	9.69e-12	4.17e-11	Up
Lchi02324	708.179	0.323395	11.0209	4.48e-14	2.3e-13	Up
Lchi09680	233.933	36.5546	2.67489	3.26e-11	1.34e-10	Up
Lchi09682	2279.55	465.529	2.29198	7.42e-38	1.18e-36	Up
Lchi09692	4088.07	572.251	2.83646	1.03e-92	5.82e-91	Up
Lchi09696	3253.47	770.46	2.07794	6.32e-07	1.81e-06	Up
Lchi09715	10909.6	106.02	6.68652	3.8e-89	2.05e-87	Up
Lchi09733	6811.37	243.858	4.80252	8.58e-139	1.05e-136	Up
Lchi09735	922.991	10.4266	6.47671	1.09e-31	1.36e-30	Up
Lchi09737	920.534	134.882	2.77281	2.76e-37	4.28e-36	Up
Lchi09744	2008.26	327.867	2.61495	2.86e-15	1.6e-14	Up
Lchi09770	2698.85	64.7119	5.38477	1.58e-68	5.77e-67	Up
Lchi09787	2229.81	278.209	3.00287	4.33e-58	1.21e-56	Up
Lchi09786	4.98461	0	5.30051	0.0281081	0.0443787	Up
Lchi09810	355.718	0	11.4685	1.96e-14	1.03e-13	Up
Lchi09814	80.7707	0.719264	6.86862	2.7e-07	8.01e-07	Up
Lchi14070	5041.62	22.4674	7.80959	5.54e-83	2.71e-81	Up
Lchi14066	12.5451	2.04908	2.62006	0.0108283	0.0184102	Up
Lchi14049	694.699	44.6504	3.96049	2.7e-25	2.57e-24	Up
Lchi14030	7780.21	83.2787	6.54804	1.85e-32	2.4e-31	Up
Lchi14022	3021.44	725.839	2.05699	1.9e-16	1.14e-15	Up
Lchi14278	2502.45	567.925	2.13978	2.36e-18	1.58e-17	Up
Lchi14299	296.5	59.4541	2.31663	7.24e-08	2.25e-07	Up
Lchi14303	2592.66	423.224	2.61506	1.75e-09	6.28e-09	Up
Lchi14315	6.43762	0.359632	4.22112	0.0278345	0.0439995	Up
Lchi04360	3772.22	501.054	2.91298	1.26e-21	1.01e-20	Up
Lchi04350	12817	1915.44	2.74242	9.13e-55	2.35e-53	Up
Lchi04341	9538.39	846.809	3.49342	2.62e-104	1.87e-102	Up
Lchi04294	2349.23	17.438	7.07451	3.09e-05	7.42e-05	Up
Lchi04291	68231.9	166.182	8.68037	0	0	Up
Lchi04265	51750.9	3762.31	3.7819	2.59e-170	5.35e-168	Up
Lchi04264	1190.8	284.457	2.06657	2.41e-26	2.42e-25	Up
Lchi04258	1953.55	123.397	3.98241	1.99e-51	4.7e-50	Up
Lchi04255	44006.3	31.6339	10.441	0	0	Up
Lchi04248	122.312	18.2968	2.7346	1.02e-10	4.03e-10	Up
Lchi04240	340.021	69.9949	2.28157	2.58e-16	1.53e-15	Up
Lchi04210	1479.13	138.911	3.4147	8.14e-60	2.36e-58	Up
Lchi04209	781.024	1.79816	8.82998	2.09e-34	2.93e-33	Up
Lchi04192	15098.4	729.973	4.37084	3.49e-54	8.83e-53	Up
Lchi04176	269.165	0.359632	9.62179	5.47e-11	2.21e-10	Up
Lchi04145	85.4758	0	9.40789	6.97e-09	2.37e-08	Up
Lchi04140	329.884	34.1848	3.26681	1.77e-22	1.47e-21	Up
Lchi04103	3026.8	489.126	2.62905	2.1e-57	5.78e-56	Up
Lchi29394	1166.64	0	13.1822	4.58e-19	3.18e-18	Up
Lchi22866	473.817	3.0555	7.2751	1.17e-28	1.31e-27	Up
Lchi22893	127.761	14.2376	3.17043	1.17e-09	4.28e-09	Up
Lchi18970	390.579	37.4188	3.38005	1.57e-29	1.82e-28	Up
Lchi11663	1167.01	72.833	4.00314	5.47e-74	2.23e-72	Up
Lchi11667	63.8589	3.09174	4.37631	5.84e-09	2e-08	Up
Lchi11669	141.564	0	10.1428	1.61e-11	6.83e-11	Up
Lchi11670	851.676	2.80458	8.27185	4.18e-31	5.11e-30	Up
Lchi11714	12698.8	564.836	4.49069	5.93e-47	1.23e-45	Up
Lchi11715	7769.83	1569.78	2.30713	7.14e-64	2.28e-62	Up
Lchi11727	113358	1203.37	6.55769	4.49e-267	3.26e-264	Up
Lchi11738	2187.89	178.368	3.61676	5.93e-11	2.39e-10	Up
Lchi11746	19700.7	4725.68	2.05965	1.19e-21	9.5e-21	Up
Lchi11747	63236.7	4.20687	13.9039	1.04e-137	1.25e-135	Up
Lchi21443	43.861	0	8.45494	2.26e-07	6.75e-07	Up
Lchi29168	4225.78	111.108	5.24715	5.42e-108	4.14e-106	Up
Lchi29172	3661.38	524.138	2.80497	1.4e-50	3.24e-49	Up
Lchi29177	323213	1758.45	7.52219	6.1e-221	2.47e-218	Up
Lchi29104	414.434	1.04266	8.64522	6.75e-08	2.11e-07	Up
Lchi29115	135.011	26.6408	2.34467	3.18e-08	1.02e-07	Up
Lchi23930	214.973	0	10.743	3.7e-13	1.77e-12	Up
Lchi23939	1075.24	195.842	2.45656	2.68e-39	4.43e-38	Up
Lchi11305	7.50811	0	5.90633	0.00327126	0.00603689	Up
Lchi11288	845.833	156.274	2.43738	4.4e-29	5e-28	Up
Lchi11283	2267.66	339.523	2.74038	2.57e-28	2.83e-27	Up
Lchi11273	2745.2	322.562	3.08917	1.02e-95	6.24e-94	Up
Lchi11233	40397.8	361.712	6.80338	3.11e-224	1.33e-221	Up
Lchi29967	592.387	122.334	2.27545	1.38e-25	1.33e-24	Up
Lchi22301	23.1028	0	7.53148	1.34e-05	3.36e-05	Up
Lchi22288	97.7031	8.19632	3.57833	1.42e-10	5.54e-10	Up
Lchi28554	133.499	0	10.0517	1.1e-10	4.33e-10	Up
Lchi09382	2783.78	374.235	2.89457	8.32e-44	1.57e-42	Up
Lchi09342	134046	29467.7	2.18552	1.57e-13	7.73e-13	Up
Lchi09303	31.459	4.1344	2.92522	0.000546076	0.00112242	Up
Lchi09292	2764.59	1.43853	10.9372	2.63e-15	1.47e-14	Up
Lchi09265	1780.17	219.759	3.01912	2.62e-36	3.93e-35	Up
Lchi09260	22444.7	1517.91	3.88598	4.71e-120	4.33e-118	Up
Lchi29887	13.4538	0	6.75094	0.00214059	0.00405917	Up
Lchi23595	1019.79	229.026	2.15534	2.06e-16	1.23e-15	Up
Lchi23597	2020.43	503.372	2.00499	3.29e-39	5.42e-38	Up
Lchi23599	102.522	0	9.67679	3.51e-08	1.12e-07	Up
Lchi26222	7124.08	537.008	3.72923	4.32e-40	7.29e-39	Up
Lchi26208	41.5924	4.96237	3.07754	0.00129429	0.0025309	Up
Lchi26197	67.9467	0.64679	6.66001	4.67e-07	1.35e-06	Up
Lchi27848	192.773	17.9009	3.42283	7.7e-24	6.83e-23	Up
Lchi29795	242.917	14.3408	4.06998	1.41e-20	1.06e-19	Up
Lchi29792	664.949	2.6234	7.93866	4e-44	7.59e-43	Up
Lchi29789	74.8622	0	9.21659	2.08e-09	7.42e-09	Up
Lchi28671	832.456	120.243	2.78991	3.47e-32	4.43e-31	Up
Lchi29024	267.353	0	11.0591	1.96e-13	9.53e-13	Up
Lchi15563	655.351	145.585	2.16998	1.46e-12	6.67e-12	Up
Lchi15560	21964.1	232.221	6.56315	3.23e-255	2e-252	Up
Lchi15552	786.634	102.159	2.94426	1.57e-27	1.66e-26	Up
Lchi15550	293.345	0	11.1926	4.7e-14	2.41e-13	Up
Lchi15540	56.4361	5.14082	3.45884	5.09e-09	1.75e-08	Up
Lchi15527	573.274	120.265	2.25535	2.32e-08	7.57e-08	Up
Lchi15504	731.528	46.5238	3.97951	5.91e-22	4.81e-21	Up
Lchi15488	168.277	0	10.3917	2.87e-12	1.29e-11	Up
Lchi15486	44.0806	9.56238	2.20277	4.79e-05	0.000112339	Up
Lchi10192	3611.04	1.40229	11.3389	4.82e-09	1.66e-08	Up
Lchi10186	2493.32	417.344	2.57819	3.21e-16	1.89e-15	Up
Lchi10147	12.6922	0	6.66698	0.000295118	0.000628808	Up
Lchi16222	459.175	2.69587	7.40082	2.02e-25	1.94e-24	Up
Lchi16196	4485.38	72.0077	5.96443	4.54e-194	1.35e-191	Up
Lchi16183	1032.61	34.8706	4.88912	9.94e-15	5.35e-14	Up
Lchi16169	10236.9	259.288	5.30253	3.57e-207	1.25e-204	Up
Lchi01982	111946	1656.41	6.07877	1.09e-87	5.67e-86	Up
Lchi02003	1761.63	336.913	2.38609	1.13e-18	7.68e-18	Up
Lchi02001	15.294	0	6.92302	8.22e-05	0.000187505	Up
Lchi02049	160.558	0.64679	7.88501	6.68e-13	3.13e-12	Up
Lchi02078	3149.65	510.544	2.62567	3.81e-45	7.48e-44	Up
Lchi02087	34334.7	1957.45	4.13256	1.08e-71	4.19e-70	Up
Lchi02096	62.0505	10.6803	2.54368	0.00628492	0.0111042	Up
Lchi02110	5406.48	20.4935	8.05422	1.03e-112	8.65e-111	Up
Lchi02112	117.286	7.44082	3.979	4.8e-09	1.66e-08	Up
Lchi02115	112.763	0	9.81249	2.76e-09	9.74e-09	Up
Lchi02117	28.5194	1.43853	4.35142	0.000209078	0.000453745	Up
Lchi02119	941.086	137.283	2.77579	5.62e-46	1.13e-44	Up
Lchi02132	2460.05	0	14.2588	6.19e-22	5.03e-21	Up
Lchi02143	69.3449	0	9.11312	5.41e-07	1.56e-06	Up
Lchi02179	222.538	2.80458	6.3425	5.91e-23	5.03e-22	Up
Lchi02183	2392.71	387.282	2.6266	9.97e-37	1.52e-35	Up
Lchi02184	3842.29	950.649	2.01471	2.45e-29	2.8e-28	Up
Lchi02204	1933	339.389	2.5099	9.89e-45	1.92e-43	Up
Lchi02218	975.814	21.6005	5.48604	1.89e-45	3.74e-44	Up
Lchi02233	1132.65	84.4054	3.74685	8.12e-19	5.54e-18	Up
Lchi02236	31646.8	3220.64	3.29665	4.53e-152	6.71e-150	Up
Lchi02261	1151.74	0	13.1636	2.87e-19	2.02e-18	Up
Lchi02256	10.6042	0	6.40096	0.00144739	0.00281485	Up
Lchi02319	2544.4	1.0789	11.2771	4.17e-38	6.65e-37	Up
Lchi02320	859.576	0.359632	11.3006	5.93e-15	3.24e-14	Up
Lchi09700	4520.37	974.159	2.21416	3.24e-35	4.66e-34	Up
Lchi09703	2991.21	567.47	2.39865	2.99e-15	1.67e-14	Up
Lchi09745	13971.7	482.78	4.85508	2.37e-25	2.26e-24	Up
Lchi09747	2893.44	153.561	4.23422	5.86e-87	3.02e-85	Up
Lchi09755	4521.02	673.077	2.74776	1.33e-46	2.72e-45	Up
Lchi09767	732.242	53.0642	3.78884	1.98e-14	1.04e-13	Up
Lchi09768	2508.47	264.686	3.24482	8.97e-33	1.18e-31	Up
Lchi09788	83.9951	6.86651	3.61005	0.00205995	0.00391482	Up
Lchi14080	217.926	4.74495	5.51838	5.32e-18	3.5e-17	Up
Lchi14078	35.0053	5.3555	2.70776	0.000726057	0.00147026	Up
Lchi14061	2377.34	574.303	2.0491	4.62e-24	4.13e-23	Up
Lchi14042	10063.8	890.281	3.49848	9.77e-80	4.44e-78	Up
Lchi14040	69.5238	0.683027	6.66729	2.49e-08	8.08e-08	Up
Lchi14033	1891.2	23.5101	6.33066	2.09e-155	3.26e-153	Up
Lchi13994	3743.77	128.005	4.86801	6.49e-163	1.18e-160	Up
Lchi13991	11.8848	0.359632	5.11073	0.0111998	0.0190035	Up
Lchi14273	274.997	0.970184	8.08904	1.51e-15	8.56e-15	Up
Lchi14288	1028.99	175.253	2.55338	6.11e-21	4.7e-20	Up
Lchi14305	5.30004	0	5.40637	0.0287521	0.0453107	Up
Lchi14306	11036.7	1123.6	3.29602	2.44e-38	3.93e-37	Up
Lchi14313	27203.7	830.444	5.03354	8.6e-188	2.32e-185	Up
Lchi14320	25.0455	1.36605	4.19033	4.58e-05	0.000107788	Up
Lchi14323	108.158	7.5133	3.84389	4.14e-09	1.44e-08	Up
Lchi14337	82236.3	5454.97	3.91418	1.53e-30	1.84e-29	Up
Lchi26415	8596.49	539.718	3.99294	2.45e-54	6.21e-53	Up
Lchi26408	23.3859	0	7.53318	3.4e-05	8.12e-05	Up
Lchi02608	4951.23	787.384	2.65256	1.92e-08	6.31e-08	Up
Lchi02600	454.22	13.8055	5.05125	1.76e-45	3.5e-44	Up
Lchi02596	2456.07	120.916	4.34216	3.96e-52	9.51e-51	Up
Lchi02592	7170.2	18.2243	8.61063	4.54e-255	2.73e-252	Up
Lchi02563	2624.66	595.093	2.14093	3.7e-20	2.72e-19	Up
Lchi02560	7644.09	687.44	3.47531	6.52e-112	5.32e-110	Up
Lchi02543	98060.2	7779.16	3.65602	6.6e-66	2.23e-64	Up
Lchi02518	18.3301	0	7.18945	3.02e-05	7.26e-05	Up
Lchi02515	107.749	6.111	4.13864	2.08e-14	1.09e-13	Up
Lchi02511	5958.19	669.707	3.15302	4.05e-43	7.49e-42	Up
Lchi02505	1882.23	22.5761	6.38545	2.58e-121	2.47e-119	Up
Lchi02504	3239.58	495.529	2.70883	1.76e-34	2.48e-33	Up
Lchi02499	13110.9	502.914	4.70433	8.78e-172	1.83e-169	Up
Lchi02473	1774.35	403.652	2.13603	6.25e-14	3.17e-13	Up
Lchi02446	7565.48	143.508	5.72057	5.74e-44	1.09e-42	Up
Lchi02445	68.1085	5.24953	3.7097	1.58e-07	4.78e-07	Up
Lchi02443	6274.44	637.769	3.29849	2.95e-54	7.46e-53	Up
Lchi02400	1152.12	191.959	2.58594	1.9e-07	5.71e-07	Up
Lchi02372	6211.61	990.373	2.64888	9.54e-63	2.95e-61	Up
Lchi02365	1612.28	319.852	2.33269	3.47e-29	3.96e-28	Up
Lchi02362	12288.1	120.229	6.67729	2.07e-69	7.73e-68	Up
Lchi02357	6144.91	1038.26	2.56549	3.14e-61	9.4e-60	Up
Lchi02352	132.861	17.8312	2.90314	2.78e-07	8.23e-07	Up
Lchi02329	4325.98	13.05	8.37346	2.39e-10	9.19e-10	Up
Lchi16733	1219.35	28.5422	5.41459	2.53e-106	1.86e-104	Up
Lchi16709	220.19	10.4963	4.38698	6.97e-28	7.55e-27	Up
Lchi16705	185.661	15.5647	3.57144	3.27e-14	1.69e-13	Up
Lchi16701	465.113	0	11.8548	3.78e-14	1.95e-13	Up
Lchi16670	7493.7	30.0559	7.97156	2.56e-202	8.32e-200	Up
Lchi16667	3079.41	473.575	2.70023	2.31e-27	2.44e-26	Up
Lchi22907	22.4054	0	7.47653	5.89e-06	1.53e-05	Up
Lchi22917	30.8887	0.64679	5.52053	7.17e-06	1.85e-05	Up
Lchi22925	12502.3	300.811	5.37701	2.34e-123	2.3e-121	Up
Lchi22928	2593.02	548.557	2.24164	1.83e-31	2.28e-30	Up
Lchi22932	2806.95	89.9059	4.96408	1.01e-38	1.64e-37	Up
Lchi14176	3109.94	682.965	2.18725	9.13e-17	5.59e-16	Up
Lchi14177	2459.3	1.29358	10.8344	2.65e-34	3.7e-33	Up
Lchi14191	1961.22	232.07	3.07834	5.91e-17	3.68e-16	Up
Lchi13691	1073.57	219.017	2.29407	8.91e-16	5.12e-15	Up
Lchi13658	328.093	2.26376	7.17314	0.00546046	0.00973572	Up
Lchi13587	15.5106	0	6.95704	0.000499749	0.00103315	Up
Lchi17820	149.521	3.59632	5.40642	3.47e-10	1.32e-09	Up
Lchi23876	261.775	39.0775	2.74218	0.000152499	0.000336399	Up
Lchi23894	51.9835	1.79816	4.89789	1.4e-06	3.88e-06	Up
Lchi23896	1260	190.578	2.72653	1.96e-25	1.88e-24	Up
Lchi25011	27.6455	0	7.78591	1.39e-06	3.85e-06	Up
Lchi15751	12955.2	1693.35	2.93575	7.75e-71	2.97e-69	Up
Lchi15692	23064.4	1920.21	3.58624	4.42e-63	1.38e-61	Up
Lchi15684	37.7689	0	8.23326	2.28e-07	6.8e-07	Up
Lchi15682	3672.46	783.837	2.22772	8.33e-11	3.31e-10	Up
Lchi15679	176.515	33.1477	2.41671	1.82e-10	7.06e-10	Up
Lchi30360	671.939	18.5169	5.19323	7.53e-34	1.04e-32	Up
Lchi27402	69.8934	4.56651	3.95659	7.68e-09	2.6e-08	Up
Lchi27050	1688.07	412.771	2.03257	1.06e-27	1.14e-26	Up
Lchi27066	5.43364	0	5.43948	0.0114431	0.0193913	Up
Lchi25416	46.1115	3.30642	3.78627	1.79e-06	4.89e-06	Up
Lchi19611	12330.7	1876.19	2.71636	2.91e-21	2.28e-20	Up
Lchi27901	19088.8	4082.66	2.22505	5.46e-18	3.59e-17	Up
Lchi27902	14.5107	1.72569	3.08716	0.00450628	0.00813083	Up
Lchi27918	14292.6	684.143	4.38479	7.75e-58	2.15e-56	Up
Lchi27921	1436.19	3.59632	8.65508	6.05e-11	2.43e-10	Up
Lchi02846	363.823	0.359632	10.056	5.14e-11	2.08e-10	Up
Lchi02828	29.092	7.04769	2.05334	0.022656	0.0363955	Up
Lchi02810	1001.64	117.45	3.09345	1.46e-34	2.06e-33	Up
Lchi02769	432.54	89.2283	2.27779	2.38e-11	9.91e-11	Up
Lchi02767	1443.16	0	13.4897	2.97e-20	2.2e-19	Up
Lchi02765	22.9804	0.359632	6.07085	0.000236197	0.00050945	Up
Lchi02721	14329.3	2496.52	2.52094	3.79e-41	6.58e-40	Up
Lchi02709	65.7039	3.23395	4.31687	7.57e-06	1.94e-05	Up
Lchi02671	1057.44	1.61697	9.29205	1.19e-34	1.68e-33	Up
Lchi02651	26.7192	4.74495	2.48971	0.000434259	0.00090576	Up
Lchi02635	2161.5	505.948	2.09414	7.08e-30	8.33e-29	Up
Lchi02611	162.691	3.98945	5.33138	2.92e-18	1.94e-17	Up
Lchi26410	12.1555	0	6.60039	0.000254316	0.000546611	Up
Lchi02603	146.484	11.6115	3.65995	2.57e-13	1.24e-12	Up
Lchi02599	797.099	3.27019	7.91674	4.04e-10	1.52e-09	Up
Lchi02576	7927.42	1592.68	2.31517	5.79e-34	8.01e-33	Up
Lchi02568	304.106	4.31284	6.10982	4.78e-34	6.62e-33	Up
Lchi02488	15551.8	3017.85	2.36554	1.15e-21	9.17e-21	Up
Lchi02404	80751.8	7158.39	3.49575	2.71e-113	2.28e-111	Up
Lchi02364	8555.93	667.993	3.67855	1.45e-93	8.37e-92	Up
Lchi02349	1180.32	168.546	2.80747	7.8e-20	5.65e-19	Up
Lchi02345	112.778	0.64679	7.37485	1.37e-11	5.84e-11	Up
Lchi02343	3458.1	31.2073	6.79703	5.26e-56	1.4e-54	Up
Lchi16702	256.626	19.7018	3.70442	7.43e-10	2.75e-09	Up
Lchi16671	3254.82	398.531	3.0304	1.06e-51	2.51e-50	Up
Lchi16656	84.0593	0	9.38684	0.000468643	0.000972564	Up
Lchi22904	1286.29	303.88	2.08111	2.23e-11	9.33e-11	Up
Lchi22912	6.89783	0	5.76693	0.00859482	0.0148393	Up
Lchi22915	538.613	24.8734	4.43277	7.68e-28	8.27e-27	Up
Lchi14164	15.7048	0	6.96279	0.000129199	0.000287561	Up
Lchi14165	21.8505	0	7.4458	7.98e-06	2.05e-05	Up
Lchi14169	4410.73	858.719	2.36042	3.72e-36	5.55e-35	Up
Lchi14208	16536.5	784.164	4.39873	1.6e-74	6.65e-73	Up
Lchi14221	30.555	1.29358	4.52124	2.76e-05	6.67e-05	Up
Lchi14236	3216.17	741.743	2.1166	6.01e-22	4.89e-21	Up
Lchi13695	73.2108	0	9.18759	1.61e-09	5.79e-09	Up
Lchi13641	35.9916	2.44495	3.88409	0.000443598	0.000923685	Up
Lchi13639	630.389	55.2527	3.51177	0.00930147	0.0159755	Up
Lchi13634	417.034	55.3894	2.90857	4.32e-19	3e-18	Up
Lchi17780	10.2988	0.323395	4.92126	0.00580559	0.0103161	Up
Lchi23887	560.022	14.7394	5.25301	2.19e-49	4.87e-48	Up
Lchi30581	7451.67	657.957	3.50102	7.17e-79	3.21e-77	Up
Lchi15683	6237.94	0.359632	14.1592	7.61e-23	6.44e-22	Up
Lchi15667	26618.3	3339.67	2.9946	2.48e-49	5.5e-48	Up
Lchi27390	13.5308	0	6.76108	0.000668102	0.00135931	Up
Lchi27391	861.743	2.08532	8.71347	2.16e-32	2.79e-31	Up
Lchi27039	4361.52	962.52	2.17978	1.14e-45	2.27e-44	Up
Lchi27045	9361.31	2048.1	2.19241	6.91e-40	1.16e-38	Up
Lchi27065	8.23844	0	6.03176	0.00204733	0.00389388	Up
Lchi33884	20.1062	4.38532	2.18781	0.0050612	0.00906995	Up
Lchi25392	1150.9	32.7491	5.13602	2.5e-112	2.07e-110	Up
Lchi25403	61941.9	5707.55	3.43998	1.46e-55	3.82e-54	Up
Lchi19585	1487.77	85.1192	4.12433	1.9e-83	9.35e-82	Up
Lchi19595	41.274	0.359632	6.91642	3.22e-05	7.73e-05	Up
Lchi19608	235.731	35.1605	2.74873	6.66e-06	1.72e-05	Up
Lchi19630	11.6535	0	6.54091	0.000385268	0.000808298	Up
Lchi27917	4215.07	15.8546	8.066	4.11e-174	9.12e-172	Up
Lchi02845	29.1661	0	7.85627	2.24e-06	6.05e-06	Up
Lchi02844	4456.25	2.01284	11.0925	1.9e-68	6.91e-67	Up
Lchi02832	246.953	3.59632	6.13624	1.85e-14	9.75e-14	Up
Lchi02798	12.2432	0.359632	5.1559	0.00426734	0.0077315	Up
Lchi02771	3794.33	128.858	4.87767	7.9e-67	2.73e-65	Up
Lchi02705	63.128	10.067	2.66092	3.23e-05	7.74e-05	Up
Lchi02693	45.2334	0	8.48748	2.48e-07	7.36e-07	Up
Lchi02692	10660.6	29.5848	8.49209	1.89e-247	9.97e-245	Up
Lchi02685	3127.91	412.387	2.92284	1.19e-14	6.35e-14	Up
Lchi02662	1354.64	183.085	2.888	1.93e-69	7.22e-68	Up
Lchi02659	16653.1	428.501	5.28042	3.45e-84	1.73e-82	Up
Lchi02628	4.52793	0	5.17958	0.0243226	0.0388711	Up
Lchi02625	202.602	43.1784	2.22921	3.24e-05	7.77e-05	Up
Lchi02621	654.925	17.0367	5.25621	3.3e-28	3.61e-27	Up
Lchi02612	3268.35	491.297	2.73399	9.21e-68	3.29e-66	Up
Lchi02610	2898.42	137.57	4.396	4.7e-91	2.59e-89	Up
Lchi06695	11554.3	2863.2	2.01286	1.52e-20	1.14e-19	Up
Lchi06712	20882.6	1866.69	3.48383	1.05e-25	1.02e-24	Up
Lchi06722	665.139	4.17064	7.33407	7.93e-35	1.13e-33	Up
Lchi06732	3915.7	463.098	3.0799	5.03e-42	9.01e-41	Up
Lchi06764	24.6159	3.62982	2.75218	0.00300736	0.00558563	Up
Lchi06776	23.8514	1.29358	4.15974	0.000162374	0.00035721	Up
Lchi06783	5891.6	1108.79	2.40954	6.96e-49	1.53e-47	Up
Lchi06802	11.1027	0.323395	5.03172	0.00530654	0.00948136	Up
Lchi06809	6.89077	0	5.76789	0.013168	0.0220605	Up
Lchi06816	138.21	0	10.1024	1.63e-09	5.85e-09	Up
Lchi06824	279.717	13.9115	4.32762	1.36e-37	2.13e-36	Up
Lchi06831	8.83106	0	6.1464	0.00283517	0.00528632	Up
Lchi06852	30.3055	2.33624	3.68928	5.71e-05	0.00013273	Up
Lchi06854	3573.35	441.765	3.01559	8.04e-38	1.27e-36	Up
Lchi06874	4163.22	153.073	4.76676	5.9e-113	4.95e-111	Up
Lchi22409	60.4545	6.32843	3.26096	0.000196737	0.000428508	Up
Lchi22406	6103.57	1164.29	2.39052	6.56e-22	5.32e-21	Up
Lchi22400	37256.9	595.43	5.96692	1.59e-135	1.86e-133	Up
Lchi22394	10746.8	544.05	4.3037	4.12e-55	1.07e-53	Up
Lchi12047	24038.5	952.988	4.65655	1.01e-125	1.02e-123	Up
Lchi12026	2680.71	254.197	3.39949	9.2e-58	2.55e-56	Up
Lchi12020	394.791	20.7417	4.24856	3.42e-10	1.3e-09	Up
Lchi12010	49.1346	0	8.61316	2.92e-08	9.4e-08	Up
Lchi12008	3766.13	149.396	4.65476	4.84e-182	1.2e-179	Up
Lchi12004	19.9755	4.38532	2.19283	0.0117452	0.0198665	Up
Lchi11981	1059.99	2.12156	9.00532	2.93e-34	4.09e-33	Up
Lchi31377	960.927	10.4628	6.5393	1.67e-54	4.26e-53	Up
Lchi31378	4279.31	1.29358	11.6201	9.15e-55	2.36e-53	Up
Lchi03403	269.488	35.8046	2.91114	3.06e-26	3.05e-25	Up
Lchi03442	2823.06	330.264	3.09602	2.2e-42	3.98e-41	Up
Lchi03443	175.324	8.77064	4.31571	5.82e-10	2.17e-09	Up
Lchi03445	2091.13	314.959	2.73045	1.23e-29	1.43e-28	Up
Lchi03483	547.201	69.5683	2.97757	3.26e-16	1.92e-15	Up
Lchi03546	4685.05	625.731	2.90485	1.54e-30	1.85e-29	Up
Lchi03562	10.7967	0.64679	4.0317	0.0152097	0.0251944	Up
Lchi03575	53.7161	1.04266	5.70779	4.66e-09	1.61e-08	Up
Lchi03589	1241.78	266.063	2.22249	2.31e-22	1.91e-21	Up
Lchi08939	777.761	60.2151	3.69251	1.06e-50	2.45e-49	Up
Lchi08934	387.515	77.0036	2.33165	1.09e-15	6.25e-15	Up
Lchi08933	62.0751	1.40229	5.49469	1.5e-07	4.53e-07	Up
Lchi08899	16.6705	0	7.04701	0.000326533	0.000691895	Up
Lchi08892	9290.36	165.499	5.80993	1.51e-145	2.12e-143	Up
Lchi08885	14577.6	2509.25	2.53837	1.45e-77	6.37e-76	Up
Lchi08869	4839.46	824.456	2.55288	8.61e-43	1.58e-41	Up
Lchi08866	2499.43	560.043	2.15856	1.41e-34	2e-33	Up
Lchi08841	231.508	17.65	3.71234	2.45e-25	2.34e-24	Up
Lchi08820	4870.19	593.818	3.03551	2.13e-63	6.75e-62	Up
Lchi08816	759.233	21.422	5.1402	4.03e-32	5.14e-31	Up
Lchi08813	10217.8	633.689	4.01161	3.83e-47	7.98e-46	Up
Lchi05488	9009	267.292	5.07543	1.85e-67	6.49e-66	Up
Lchi05512	9745.48	161.524	5.9133	7.88e-61	2.34e-59	Up
Lchi05515	3698.28	465.523	2.98953	1.55e-52	3.75e-51	Up
Lchi05535	214.494	1.72569	6.97396	4.09e-23	3.5e-22	Up
Lchi05541	1338.18	82.2784	4.02048	7.4e-65	2.42e-63	Up
Lchi05543	5505.39	257.585	4.41668	2.52e-69	9.35e-68	Up
Lchi05561	33.9695	6.07477	2.48817	0.00757342	0.0131969	Up
Lchi05576	42.7635	0	8.41566	2.32e-07	6.91e-07	Up
Lchi05582	131.562	4.99587	4.70569	3.79e-09	1.32e-08	Up
Lchi05584	370.028	0	11.5246	4.94e-15	2.71e-14	Up
Lchi05603	3589.05	204.788	4.13067	2.89e-66	9.83e-65	Up
Lchi05614	2374.64	105.03	4.49804	1.11e-18	7.53e-18	Up
Lchi05618	650.711	74.6339	3.12401	6.14e-13	2.88e-12	Up
Lchi05635	21000.1	943.837	4.47594	2.07e-20	1.54e-19	Up
Lchi05672	235.019	1.43853	7.42179	1.9e-20	1.42e-19	Up
Lchi25873	719.81	59.8637	3.59152	3.76e-20	2.77e-19	Up
Lchi17477	2036.78	201.097	3.34064	6.52e-64	2.09e-62	Up
Lchi17501	2795.35	42.4201	6.04394	4.3e-73	1.72e-71	Up
Lchi17519	62.4248	3.95595	3.98897	0.00401038	0.00729733	Up
Lchi25955	2419.29	82.4678	4.87672	1.39e-100	9.15e-99	Up
Lchi25978	745.6	8.01514	6.52082	1.24e-54	3.17e-53	Up
Lchi29587	204.769	0.64679	8.24068	8.35e-14	4.19e-13	Up
Lchi30035	130.181	3.811	5.11269	2.88e-17	1.82e-16	Up
Lchi18430	1462.63	114.637	3.67328	4e-44	7.59e-43	Up
Lchi18424	3530.46	525.722	2.74749	3.89e-39	6.4e-38	Up
Lchi18413	16.5334	2.37248	2.78483	0.00696133	0.0122091	Up
Lchi18412	15.3575	2.80458	2.4528	0.0306769	0.0480313	Up
Lchi18403	158.433	0.719264	7.83261	5.79e-08	1.82e-07	Up
Lchi18402	232.635	3.23395	6.16302	0.00720537	0.0126015	Up
Lchi18400	2208.13	14.9179	7.20671	2.38e-67	8.36e-66	Up
Lchi18372	378.35	7.22614	5.71911	2.26e-42	4.09e-41	Up
Lchi26775	2471.2	237.429	3.3794	9.91e-49	2.17e-47	Up
Lchi25903	6879.79	934.362	2.87998	2.92e-38	4.68e-37	Up
Lchi31543	245.571	0	10.9342	3.57e-06	9.46e-06	Up
Lchi07717	3698.04	216.031	4.09828	1.22e-28	1.36e-27	Up
Lchi07712	79841.1	428.056	7.54381	5.88e-114	4.99e-112	Up
Lchi07704	517.369	94.311	2.45511	8.63e-06	2.2e-05	Up
Lchi07671	81.644	1.76192	5.56478	2.94e-11	1.21e-10	Up
Lchi07665	4900.22	806.725	2.6024	9.55e-34	1.31e-32	Up
Lchi07655	1551.99	16.3202	6.56925	2.74e-128	2.9e-126	Up
Lchi07651	5454	614.493	3.14984	1.25e-75	5.3e-74	Up
Lchi06698	4765.42	750.265	2.667	6.83e-84	3.4e-82	Up
Lchi06717	681.814	31.1293	4.44881	1.01e-42	1.84e-41	Up
Lchi06721	115.905	0	9.85472	1.22e-10	4.78e-10	Up
Lchi06731	221.02	43.4266	2.35021	5.48e-08	1.72e-07	Up
Lchi06741	556.584	19.6683	4.83134	2.32e-18	1.56e-17	Up
Lchi06760	5026.98	550.241	3.19208	1.04e-66	3.59e-65	Up
Lchi06766	164.752	4.45779	5.21349	6.73e-12	2.94e-11	Up
Lchi06772	3577.93	470.926	2.92621	4.48e-32	5.7e-31	Up
Lchi06777	167.591	20.9954	3.00243	3.7e-16	2.17e-15	Up
Lchi06784	382.588	5.35824	6.16681	1.1e-06	3.07e-06	Up
Lchi06786	295.741	9.52888	4.96291	3.16e-08	1.01e-07	Up
Lchi06826	7181.18	712.66	3.33277	4.68e-39	7.68e-38	Up
Lchi06841	1942.6	432.53	2.16661	2.6e-09	9.22e-09	Up
Lchi06857	2730.2	656.115	2.0571	2.05e-26	2.06e-25	Up
Lchi22393	100.934	6.32569	3.98921	0.00165467	0.00319205	Up
Lchi22386	6378.78	1187.14	2.42545	2.81e-32	3.61e-31	Up
Lchi12077	5832.81	61.4417	6.5722	6.86e-97	4.25e-95	Up
Lchi12066	12.3132	0.683027	4.18343	0.00268577	0.00502154	Up
Lchi12031	9425.05	1079.7	3.12588	2.67e-47	5.59e-46	Up
Lchi12014	11501.7	1827.78	2.65376	2.91e-54	7.39e-53	Up
Lchi12003	16809.8	1568.93	3.42133	5.82e-59	1.65e-57	Up
Lchi03401	2104.24	186.098	3.49892	1.07e-75	4.54e-74	Up
Lchi03418	460.944	17.5775	4.70572	1.9e-56	5.1e-55	Up
Lchi03421	95929.1	1572.32	5.93088	3.82e-249	2.17e-246	Up
Lchi03457	3113.59	769.608	2.01585	1.41e-12	6.48e-12	Up
Lchi03464	2277.41	508.409	2.16407	2.24e-22	1.86e-21	Up
Lchi03515	17066.7	2755.32	2.63076	7.91e-35	1.13e-33	Up
Lchi03531	131.024	0	10.0257	2.53e-10	9.7e-10	Up
Lchi03534	74.3296	1.40229	5.76482	1.35e-11	5.75e-11	Up
Lchi03539	271.226	13.4821	4.34266	5.19e-32	6.58e-31	Up
Lchi03565	97.3206	9.88577	3.29606	2.29e-09	8.15e-09	Up
Lchi03590	271.748	39.5431	2.78339	4.14e-13	1.97e-12	Up
Lchi08947	2095.16	1.79816	10.2105	7.9e-14	3.98e-13	Up
Lchi08944	333.927	32.7128	3.35079	3.19e-35	4.6e-34	Up
Lchi08940	1043.19	91.6234	3.50806	8.12e-26	7.95e-25	Up
Lchi08920	547.792	110.938	2.306	9.14e-23	7.7e-22	Up
Lchi08875	230.441	38.1073	2.60099	3.06e-10	1.17e-09	Up
Lchi08844	85.7488	6.72156	3.66143	1.13e-07	3.45e-07	Up
Lchi08815	1884.86	22.7935	6.37679	5.82e-69	2.15e-67	Up
Lchi05497	17910.6	462.467	5.27554	8.33e-55	2.15e-53	Up
Lchi05525	1908.43	47.2991	5.33046	1.3e-35	1.9e-34	Up
Lchi05528	315.389	42.6293	2.88532	2.06e-12	9.32e-12	Up
Lchi05546	3076.79	711.307	2.11347	8.39e-19	5.72e-18	Up
Lchi05583	109.966	19.055	2.53505	3.21e-08	1.03e-07	Up
Lchi05585	956.533	9.13301	6.72573	7.62e-33	1.01e-31	Up
Lchi05608	312.966	5.10458	5.9385	2e-35	2.91e-34	Up
Lchi05619	10.7772	0	6.41333	0.00841244	0.0145411	Up
Lchi05622	177.31	26.2087	2.76425	7.89e-10	2.91e-09	Up
Lchi05640	5952.27	14.0202	8.73414	2.14e-214	8.35e-212	Up
Lchi05643	18560.8	279.899	6.0501	3.65e-119	3.33e-117	Up
Lchi05656	521.763	110.43	2.23934	7.18e-18	4.69e-17	Up
Lchi05662	4336	772.713	2.4884	1.06e-33	1.45e-32	Up
Lchi05665	314.065	6.07477	5.68383	4.01e-26	3.98e-25	Up
Lchi25839	586.583	51.6229	3.50832	2.5e-37	3.88e-36	Up
Lchi25842	57.08	0.970184	5.82933	8.62e-08	2.67e-07	Up
Lchi25849	1491.08	10.067	7.23044	3.47e-100	2.27e-98	Up
Lchi25878	171.596	29.1527	2.55521	6.55e-16	3.79e-15	Up
Lchi17466	357.275	1.97661	7.45472	2.5e-29	2.87e-28	Up
Lchi17475	632.309	18.9743	5.05117	7.25e-14	3.66e-13	Up
Lchi17497	4808.79	423.087	3.5059	2.44e-66	8.33e-65	Up
Lchi17508	1137.63	125.019	3.18361	2.03e-35	2.95e-34	Up
Lchi17511	2566.53	185.976	3.78492	7.21e-48	1.53e-46	Up
Lchi17516	384.451	27.1037	3.82236	4.28e-42	7.68e-41	Up
Lchi17517	22.672	3.01927	2.89522	0.000562393	0.00115427	Up
Lchi25979	140.994	20.633	2.76596	1.29e-09	4.7e-09	Up
Lchi18433	2795.56	69.4123	5.32984	2.99e-114	2.57e-112	Up
Lchi18410	2564.21	225.882	3.50367	7.82e-54	1.96e-52	Up
Lchi18383	318.008	0	11.3074	1.99e-14	1.04e-13	Up
Lchi25822	634.852	128.342	2.30813	7e-09	2.38e-08	Up
Lchi22617	5.54604	0	5.46428	0.0101142	0.017284	Up
Lchi22613	2998.87	741.655	2.01558	2.92e-14	1.51e-13	Up
Lchi22610	732.391	41.517	4.13751	1.71e-25	1.65e-24	Up
Lchi22602	51.6122	0	8.67897	5.21e-07	1.5e-06	Up
Lchi22601	453.835	14.6307	4.95366	7.04e-10	2.61e-09	Up
Lchi28208	3234.4	388.662	3.05658	6.93e-79	3.11e-77	Up
Lchi07790	5.87972	0	5.53994	0.0185432	0.0302828	Up
Lchi07789	2942.66	194.476	3.91872	7.5e-137	8.87e-135	Up
Lchi07785	2511.63	0	14.289	9.12e-15	4.92e-14	Up
Lchi07742	3554.74	502.211	2.8238	1.5e-31	1.87e-30	Up
Lchi07652	36.6031	8.55321	2.0901	0.0104421	0.0178111	Up
Lchi07634	2728.22	474.45	2.52348	1.4e-44	2.7e-43	Up
Lchi11506	145.698	2.08532	6.1508	1.91e-16	1.14e-15	Up
Lchi11501	205.283	15.3862	3.74069	5.39e-07	1.55e-06	Up
Lchi11500	338.547	3.98945	6.38042	2.04e-36	3.08e-35	Up
Lchi11473	3672.62	114.299	5.00717	1.82e-24	1.66e-23	Up
Lchi11472	49.6749	4.09816	3.60518	3.23e-08	1.03e-07	Up
Lchi11445	245.647	0	10.9367	1.25e-13	6.19e-13	Up
Lchi11441	10604	2037.6	2.37951	6.16e-22	5.01e-21	Up
Lchi19713	1512.89	6.25595	7.93948	5.55e-79	2.5e-77	Up
Lchi19677	35887.3	4762.56	2.91365	2.79e-13	1.35e-12	Up
Lchi19673	119.08	5.89632	4.34736	7.89e-09	2.67e-08	Up
Lchi19671	14.7214	0	6.87594	7.41e-05	0.000170037	Up
Lchi19668	3321.58	400.694	3.05195	2.57e-34	3.6e-33	Up
Lchi19666	41.3705	1.94037	4.37354	4.96e-06	1.3e-05	Up
Lchi19663	4865.02	1091.51	2.1561	5.97e-51	1.39e-49	Up
Lchi19652	1403.04	87.7399	3.99742	1.12e-33	1.53e-32	Up
Lchi05695	17122.3	1445.79	3.56608	1.84e-116	1.61e-114	Up
Lchi05701	147.315	28.9046	2.35582	2.24e-10	8.61e-10	Up
Lchi05714	460.708	14.7059	4.97	0.00567517	0.0100997	Up
Lchi05735	6909.09	334.781	4.36697	1.92e-104	1.37e-102	Up
Lchi05746	2323.91	9.52888	7.95235	3.53e-60	1.03e-58	Up
Lchi05750	579.224	128.22	2.17445	1.77e-21	1.4e-20	Up
Lchi05758	105.709	2.51742	5.437	4.91e-11	1.99e-10	Up
Lchi05759	14508	169.43	6.4214	4.69e-256	3.09e-253	Up
Lchi05761	12.395	0	6.61481	0.000798614	0.00160838	Up
Lchi05808	625.984	52.5849	3.5715	8.08e-17	4.97e-16	Up
Lchi05833	1647.59	163.118	3.33441	2.2e-44	4.21e-43	Up
Lchi05851	703.52	89.8197	2.96676	2.13e-14	1.12e-13	Up
Lchi05861	312.263	7.22614	5.44471	8.74e-35	1.25e-33	Up
Lchi05868	443.732	3.23395	7.08554	9.14e-08	2.82e-07	Up
Lchi05869	6102.02	315.247	4.27444	2.95e-51	6.93e-50	Up
Lchi25279	4999.07	772.166	2.6949	4.18e-33	5.59e-32	Up
Lchi25281	102.233	2.08532	5.63763	1.14e-15	6.49e-15	Up
Lchi25286	16.5716	1.0789	3.97595	0.00291726	0.00542785	Up
Lchi25301	66.5172	0.64679	6.62438	4.92e-07	1.42e-06	Up
Lchi24105	12313	2874.57	2.0987	2.31e-14	1.21e-13	Up
Lchi24117	1096.08	169.003	2.69856	3.16e-14	1.63e-13	Up
Lchi17549	79104.4	5373.96	3.87968	6.96e-225	3.12e-222	Up
Lchi16327	3919.31	603.383	2.69973	2.85e-37	4.41e-36	Up
Lchi16369	514.684	128.359	2.00276	2.98e-11	1.23e-10	Up
Lchi16372	1624.22	253.415	2.67951	1.39e-25	1.34e-24	Up
Lchi16398	9879.6	1743.17	2.50277	3.38e-12	1.51e-11	Up
Lchi22960	67.8596	11.1431	2.59641	4.22e-06	1.11e-05	Up
Lchi21132	6770.24	480.776	3.81577	9.81e-82	4.68e-80	Up
Lchi21081	109.92	14.3798	2.93584	5.24e-11	2.12e-10	Up
Lchi09439	4.48615	0	5.1482	0.027902	0.0440996	Up
Lchi09448	43.9434	2.08532	4.415	4.17e-08	1.32e-07	Up
Lchi09473	3627.19	145.298	4.6405	2.85e-141	3.72e-139	Up
Lchi09477	108.447	18.5142	2.55472	0.000979696	0.00194885	Up
Lchi09482	496.109	89.2953	2.47573	1.81e-12	8.26e-12	Up
Lchi09517	63189.7	5747.5	3.45873	5e-57	1.37e-55	Up
Lchi09541	2337	416.208	2.49002	8.33e-18	5.42e-17	Up
Lchi26267	16167.9	2344.17	2.78613	3.67e-28	4.02e-27	Up
Lchi22208	44.9498	0	8.47977	1.34e-06	3.71e-06	Up
Lchi22216	8661.24	1599.88	2.43681	5.49e-21	4.24e-20	Up
Lchi22222	5497.02	427.867	3.68404	3.97e-28	4.33e-27	Up
Lchi22229	288.795	0	11.1664	7.86e-14	3.96e-13	Up
Lchi27959	5747.71	399.158	3.84815	2.59e-34	3.62e-33	Up
Lchi27969	47.1643	1.32982	5.12951	8.47e-08	2.62e-07	Up
Lchi27970	56241.2	5249.45	3.42138	1.5e-138	1.83e-136	Up
Lchi26079	3441.98	582.75	2.5623	1e-82	4.87e-81	Up
Lchi26085	11030.5	681.379	4.01698	2.39e-51	5.64e-50	Up
Lchi32098	2680.31	0	14.3828	7.12e-12	3.11e-11	Up
Lchi32099	122.387	0	9.93057	2.32e-11	9.68e-11	Up
Lchi20555	2714.37	50.6165	5.74696	6.46e-101	4.35e-99	Up
Lchi20546	895.78	19.6266	5.5074	6.36e-56	1.68e-54	Up
Lchi20545	1939.09	0	13.9162	1.14e-19	8.2e-19	Up
Lchi28793	742.182	6.64908	6.77896	1.62e-51	3.85e-50	Up
Lchi28795	795.637	0	12.6308	4.79e-12	2.12e-11	Up
Lchi28798	794.719	181.975	2.12824	2.64e-18	1.76e-17	Up
Lchi28805	40766	2398.5	4.08721	7.41e-59	2.09e-57	Up
Lchi24452	4090.18	1012.41	2.01455	1.86e-11	7.82e-11	Up
Lchi24440	12.1908	0	6.59874	0.00127921	0.00250328	Up
Lchi24435	409.557	3.45137	6.90812	1.74e-38	2.81e-37	Up
Lchi24434	40.0129	6.68806	2.58702	0.01145	0.0193999	Up
Lchi24433	9.96157	1.04266	3.27873	0.0109308	0.0185754	Up
Lchi23044	6.4794	0	5.69875	0.0090501	0.0155768	Up
Lchi23045	129.701	1.00642	6.997	5.37e-11	2.17e-10	Up
Lchi23049	6.33228	0	5.65801	0.00641736	0.0113216	Up
Lchi23054	679.659	82.8692	3.03765	4.48e-08	1.42e-07	Up
Lchi23057	643.782	157.882	2.02723	5.88e-27	6.09e-26	Up
Lchi23075	1678.25	60.438	4.79811	3.72e-26	3.7e-25	Up
Lchi23092	3190.41	334.775	3.2519	1.57e-37	2.46e-36	Up
Lchi23095	199.794	45.9775	2.11763	1.3e-10	5.11e-10	Up
Lchi29832	88.862	8.66193	3.34588	1.24e-06	3.45e-06	Up
Lchi27473	11.7412	0.359632	5.09769	0.00431882	0.0078167	Up
Lchi27484	365.599	14.7757	4.63556	7.47e-46	1.5e-44	Up
Lchi27492	285.265	26.8555	3.41258	4.96e-19	3.43e-18	Up
Lchi30346	56.924	2.40871	4.57213	4.51e-10	1.69e-09	Up
Lchi30344	309.8	76.6357	2.01319	1.16e-08	3.87e-08	Up
Lchi11466	228.263	46.2284	2.30139	0.000136967	0.000304047	Up
Lchi11460	3025.87	387.299	2.96555	3.93e-82	1.89e-80	Up
Lchi11434	1116.03	0	13.1186	2.62e-13	1.27e-12	Up
Lchi11430	9972.4	2147.16	2.21552	2.6e-15	1.46e-14	Up
Lchi11429	2372.5	304.934	2.95977	0.0249406	0.0397562	Up
Lchi11426	7.11146	0.359632	4.37329	0.0197704	0.0321448	Up
Lchi19710	36.6307	0	8.19433	4.02e-07	1.17e-06	Up
Lchi19683	2531.16	372.199	2.76557	0.00272498	0.00509169	Up
Lchi19667	2107.15	0	14.0356	1.1e-21	8.77e-21	Up
Lchi19660	44913.7	144.071	8.28386	5.3e-73	2.11e-71	Up
Lchi05702	299.31	0	11.221	2.06e-14	1.08e-13	Up
Lchi05737	219.474	28.322	2.94679	3.74e-10	1.42e-09	Up
Lchi05748	356.528	3.01927	6.86754	2.64e-25	2.52e-24	Up
Lchi05760	399.769	14.8816	4.74231	6.21e-25	5.81e-24	Up
Lchi05803	101.57	19.9555	2.35358	3.6e-05	8.59e-05	Up
Lchi05804	34.7281	1.04266	5.0847	3.64e-06	9.63e-06	Up
Lchi05811	827.747	131.27	2.6546	1.37e-12	6.31e-12	Up
Lchi05823	855.515	54.355	3.97835	5.22e-59	1.48e-57	Up
Lchi05826	1528.4	18.0096	6.40572	3.2e-62	9.73e-61	Up
Lchi05835	42558.8	207.099	7.68326	3.04e-263	2.13e-260	Up
Lchi05885	17.6639	0.719264	4.65439	0.00174524	0.00335416	Up
Lchi25289	2387.71	576.999	2.04876	5.84e-37	8.97e-36	Up
Lchi24127	232.519	23.8642	3.27674	1e-10	3.96e-10	Up
Lchi17558	377.273	54.9266	2.77721	3.48e-30	4.12e-29	Up
Lchi16350	4074.71	67.299	5.9238	1.12e-166	2.16e-164	Up
Lchi16365	602.504	70.6669	3.0913	0.0203413	0.0329967	Up
Lchi16374	4943.53	1232.74	2.00362	5.03e-21	3.89e-20	Up
Lchi22944	4.14541	0	5.05096	0.0302394	0.0474239	Up
Lchi21123	433.411	65.5398	2.72761	7.78e-17	4.79e-16	Up
Lchi09408	44541.1	2637.07	4.07814	2.12e-74	8.76e-73	Up
Lchi09479	8740.92	550.392	3.98908	1.7e-31	2.11e-30	Up
Lchi26256	5.77438	0	5.51432	0.0109954	0.0186731	Up
Lchi26258	178.617	3.95595	5.50484	0.000605384	0.00123804	Up
Lchi26265	140.748	8.30503	4.09701	5.1e-20	3.72e-19	Up
Lchi26286	3212.57	15.1688	7.71739	5.86e-142	7.76e-140	Up
Lchi22227	87.7645	5.60642	3.9462	3.79e-10	1.43e-09	Up
Lchi29524	2537.76	19.6293	7.01513	2.43e-11	1.01e-10	Up
Lchi29529	11.0321	0	6.46515	0.000659693	0.00134298	Up
Lchi26082	5789.46	47.1651	6.94097	5.35e-131	5.87e-129	Up
Lchi26089	858.264	66.1811	3.69865	4.54e-48	9.72e-47	Up
Lchi32097	22.037	3.3789	2.6959	0.00249522	0.00468983	Up
Lchi20614	607.566	5.60642	6.72431	4.18e-53	1.03e-51	Up
Lchi20603	484.633	114.593	2.07824	3.96e-05	9.4e-05	Up
Lchi20600	88.7484	4.02569	4.44529	1.64e-12	7.5e-12	Up
Lchi20584	38.0602	0	8.24669	4.38e-07	1.27e-06	Up
Lchi20582	14.852	0	6.87745	0.000203913	0.000443358	Up
Lchi20559	22.0323	0	7.46252	1.38e-05	3.44e-05	Up
Lchi20558	20.1891	0	7.33669	0.000180824	0.000395938	Up
Lchi20557	17.7357	0	7.14943	0.000606964	0.00124091	Up
Lchi20551	439.632	0.359632	10.3319	5.88e-12	2.58e-11	Up
Lchi28811	358.761	76.6385	2.22624	3.69e-12	1.65e-11	Up
Lchi23068	739.283	112.159	2.72106	6.65e-22	5.39e-21	Up
Lchi23091	953.017	74.9798	3.66746	2.75e-12	1.24e-11	Up
Lchi32998	634.035	17.0394	5.21876	1.21e-74	5.04e-73	Up
Lchi29830	54730.5	198.193	8.1079	7.4e-155	1.14e-152	Up
Lchi29829	8.11191	0.359632	4.55751	0.0149216	0.0247581	Up
Lchi29828	237.714	38.0738	2.64125	0.00691346	0.0121323	Up
Lchi27474	14.8061	1.40229	3.41439	0.00476517	0.00856934	Up
Lchi27477	7.84179	0	5.95952	0.0025986	0.0048711	Up
Lchi27480	90.2073	17.6835	2.34297	0.00184246	0.00353037	Up
Lchi27494	652.577	59.4151	3.45378	1.05e-26	1.07e-25	Up
Lchi30345	187.666	4.81743	5.29587	4.14e-24	3.72e-23	Up
Lchi30342	558.818	103.527	2.43278	3.93e-17	2.47e-16	Up
Lchi16767	4367.27	747.772	2.54633	1.68e-35	2.46e-34	Up
Lchi16753	445.614	101.824	2.12806	1.5e-07	4.53e-07	Up
Lchi16752	111.493	4.20687	4.75015	1.25e-14	6.66e-14	Up
Lchi16750	4.76333	0	5.24142	0.0185554	0.030298	Up
Lchi24614	122.164	29.4789	2.05662	4.99e-06	1.3e-05	Up
Lchi24635	32167.5	6115.81	2.39495	4.27e-19	2.97e-18	Up
Lchi20224	324.017	0	11.3329	9.03e-13	4.2e-12	Up
Lchi20257	3646.47	871.498	2.0648	6.28e-42	1.12e-40	Up
Lchi32553	73.8476	1.29358	5.77546	2.96e-10	1.13e-09	Up
Lchi27767	215.981	23.6523	3.19141	5.24e-10	1.96e-09	Up
Lchi27590	1241.53	267.189	2.21629	1.02e-17	6.62e-17	Up
Lchi28144	6412.47	1074.71	2.57726	3.03e-31	3.72e-30	Up
Lchi17928	38.5763	0	8.26394	1.2e-07	3.67e-07	Up
Lchi17916	3188.62	163.187	4.29006	2.25e-49	4.99e-48	Up
Lchi17909	53.2112	5.60916	3.25594	9.21e-06	2.35e-05	Up
Lchi17896	3186.42	360.198	3.14466	4.44e-41	7.7e-40	Up
Lchi17890	96.419	16.6798	2.52606	1.59e-06	4.37e-06	Up
Lchi17863	28.4011	0	7.81662	1.84e-06	5.02e-06	Up
Lchi27314	7350.06	862.522	3.09073	5.24e-52	1.25e-50	Up
Lchi29385	4.7598	0	5.24047	0.0185668	0.0303119	Up
Lchi13488	39168.9	982.96	5.31639	1.07e-204	3.63e-202	Up
Lchi13490	33.7117	0	8.06567	4.52e-07	1.31e-06	Up
Lchi13511	3804.62	38.8211	6.61055	5.08e-128	5.35e-126	Up
Lchi13514	603.116	150.952	2.00044	5.39e-14	2.75e-13	Up
Lchi13545	952.326	16.5738	5.85383	1.24e-66	4.25e-65	Up
Lchi13583	251.782	10.1757	4.63687	1.62e-11	6.87e-11	Up
Lchi14906	147.988	18.5504	3.00098	2.23e-06	6.03e-06	Up
Lchi14913	5478.64	9.63211	9.12539	1.13e-156	1.79e-154	Up
Lchi22002	4.75274	0	5.2396	0.0296444	0.0465809	Up
Lchi25042	4523.75	245.67	4.20259	4.56e-107	3.41e-105	Up
Lchi25044	893.831	171.22	2.38392	4.37e-19	3.04e-18	Up
Lchi31218	4621.11	12.6151	8.50049	5.37e-94	3.13e-92	Up
Lchi31219	91.395	0.359632	8.06511	2.81e-07	8.31e-07	Up
Lchi06685	3999.01	812.945	2.29806	3.87e-10	1.46e-09	Up
Lchi06677	280.717	5.53669	5.67619	6.85e-29	7.74e-28	Up
Lchi06670	12.0049	0.64679	4.16883	0.00815347	0.0141305	Up
Lchi06624	5879.82	400.901	3.87488	1.75e-139	2.2e-137	Up
Lchi06614	1702.49	10.711	7.29445	1.11e-105	8.1e-104	Up
Lchi06587	6.09335	0	5.61028	0.00942864	0.016182	Up
Lchi06586	257.498	39.5376	2.70348	7.87e-05	0.00017982	Up
Lchi06576	294.434	0	11.1961	2.88e-05	6.94e-05	Up
Lchi06569	64.0591	6.79403	3.23878	0.000214722	0.000465372	Up
Lchi06529	15.6194	0.719264	4.49137	0.00428821	0.00776754	Up
Lchi06489	80.7012	14.5248	2.47982	1.05e-06	2.93e-06	Up
Lchi06481	22875.4	1709.28	3.74251	1.08e-69	4.07e-68	Up
Lchi22788	924.88	131.066	2.81827	5.13e-33	6.83e-32	Up
Lchi22787	41.3399	10.1032	2.03312	0.00525139	0.0093916	Up
Lchi22760	24.181	2.91055	3.03631	0.0103817	0.0177209	Up
Lchi22750	698.876	10.2454	6.09457	6.59e-38	1.05e-36	Up
Lchi11957	24.0768	1.79816	3.76338	0.00766671	0.0133485	Up
Lchi11970	13945.9	39.6935	8.46055	4.29e-67	1.5e-65	Up
Lchi26165	361.158	62.3701	2.53567	7.14e-23	6.06e-22	Up
Lchi26184	2339.81	514.777	2.1839	3.84e-12	1.71e-11	Up
Lchi26188	1727.28	293.189	2.55903	7.24e-32	9.12e-31	Up
Lchi26192	1549.82	149.033	3.37977	4.97e-15	2.72e-14	Up
Lchi24386	6046.39	159.084	5.24888	5.82e-30	6.85e-29	Up
Lchi24385	28460.7	1490.46	4.25492	2.05e-93	1.17e-91	Up
Lchi06044	33.4728	0	8.05689	5.15e-07	1.49e-06	Up
Lchi06037	1932.26	341.497	2.5006	5.59e-28	6.08e-27	Up
Lchi05967	15040.2	2558.16	2.55568	4.53e-21	3.51e-20	Up
Lchi05957	2190.8	12.0101	7.52238	6.41e-32	8.09e-31	Up
Lchi05941	54004.2	51.0404	10.0421	2.54e-268	1.91e-265	Up
Lchi05937	825.418	63.8004	3.69014	2.27e-23	1.96e-22	Up
Lchi05932	6092.78	788.772	2.94896	1.42e-56	3.83e-55	Up
Lchi05912	3600.8	893.814	2.01015	2.14e-16	1.28e-15	Up
Lchi31069	4231.14	662.939	2.67392	1.56e-21	1.24e-20	Up
Lchi19227	2145.05	336.274	2.67383	2.28e-12	1.03e-11	Up
Lchi19230	16989.6	1111.6	3.93412	6.62e-21	5.07e-20	Up
Lchi19251	3815.7	49.4234	6.26475	8.29e-133	9.34e-131	Up
Lchi19281	1381.08	63.6049	4.44357	6.76e-23	5.74e-22	Up
Lchi08317	3876.39	126.803	4.93457	1.3e-21	1.03e-20	Up
Lchi08335	3174.97	683.922	2.21514	5.32e-32	6.74e-31	Up
Lchi08354	2832.8	19.3059	7.20802	6.39e-154	9.68e-152	Up
Lchi08364	7.8871	0	5.97843	0.0024768	0.00465771	Up
Lchi08370	13.1136	1.76192	2.9218	0.0187702	0.0306211	Up
Lchi08371	39.0495	5.53669	2.82592	0.00762884	0.0132847	Up
Lchi08389	1699.69	206.265	3.04378	1.41e-17	9.04e-17	Up
Lchi08397	21.2326	0	7.40618	1.13e-05	2.86e-05	Up
Lchi08400	1135.16	174.322	2.70414	2.29e-10	8.83e-10	Up
Lchi08421	3282.19	202.731	4.0157	3.64e-65	1.2e-63	Up
Lchi08425	10205.4	172.404	5.88704	1.11e-128	1.18e-126	Up
Lchi08429	11110.6	543.523	4.35315	2.05e-196	6.27e-194	Up
Lchi08430	2477.99	41.5614	5.90311	4.68e-69	1.73e-67	Up
Lchi08440	28544.7	68.1242	8.71412	0	0	Up
Lchi08450	193.542	39.7325	2.28383	0.0168678	0.0277507	Up
Lchi08454	3948.92	28.3583	7.11349	1.22e-80	5.64e-79	Up
Lchi08456	7066.81	848.588	3.05822	1.36e-14	7.23e-14	Up
Lchi08457	1021.07	48.4252	4.39811	0.00420656	0.00762834	Up
Lchi08458	139.001	12.8353	3.44108	5.9e-10	2.2e-09	Up
Lchi16790	7448.31	1195.48	2.6391	3.72e-19	2.59e-18	Up
Lchi16749	1347.78	51.9798	4.69509	3.74e-80	1.72e-78	Up
Lchi16745	203.363	3.52385	5.88516	2.84e-21	2.23e-20	Up
Lchi16742	5653.27	313.852	4.17168	8.37e-52	2e-50	Up
Lchi20231	1790.67	129.429	3.79248	1.67e-36	2.53e-35	Up
Lchi20267	182.191	27.3183	2.73838	2.84e-07	8.39e-07	Up
Lchi20268	117.41	11.327	3.38382	4.46e-05	0.000105189	Up
Lchi20269	185.518	12.2945	3.91934	2.84e-11	1.17e-10	Up
Lchi32225	11.3734	0	6.49208	0.00131821	0.00257575	Up
Lchi32227	92.5048	0	9.52816	2.57e-10	9.85e-10	Up
Lchi30796	117.492	0.719264	7.413	3.82e-09	1.33e-08	Up
Lchi27785	70.1023	0	9.13036	4.89e-09	1.69e-08	Up
Lchi27782	64.1485	0	8.99478	4.22e-09	1.46e-08	Up
Lchi27779	195.955	0	10.6071	1.54e-12	7.06e-12	Up
Lchi27777	1438.54	4.6	8.24701	5.33e-72	2.09e-70	Up
Lchi27774	12.6504	0.970184	3.66465	0.00603758	0.0106995	Up
Lchi28147	7.53929	0.323395	4.49123	0.030519	0.0478053	Up
Lchi17905	4.93165	0	5.30296	0.0199392	0.0323942	Up
Lchi17877	320.5	57.2348	2.48982	4.45e-14	2.28e-13	Up
Lchi17870	14774.4	884.65	4.06152	1.32e-55	3.47e-54	Up
Lchi33050	259.541	0.323395	9.5723	4.87e-11	1.98e-10	Up
Lchi27320	113.888	15.9243	2.83863	7.06e-12	3.08e-11	Up
Lchi29373	19.5442	1.04266	4.25283	0.000181109	0.000396519	Up
Lchi29381	3020.16	742.816	2.02304	4.35e-38	6.94e-37	Up
Lchi13492	1374.56	300.437	2.19288	1.81e-26	1.83e-25	Up
Lchi13495	48.7692	1.68945	4.84666	5.4e-09	1.85e-08	Up
Lchi13501	104.787	19.1248	2.45693	2.9e-10	1.11e-09	Up
Lchi13502	458.577	0.64679	9.3971	5.28e-19	3.64e-18	Up
Lchi13504	38.0355	0	8.24641	2.02e-07	6.04e-07	Up
Lchi13505	8.1331	0	6.0164	0.00324265	0.00598621	Up
Lchi13510	35161.3	752.989	5.54517	5.22e-108	4.01e-106	Up
Lchi13522	8061.04	604.15	3.73793	7.38e-62	2.24e-60	Up
Lchi14878	1881.15	301.851	2.63936	1.85e-51	4.37e-50	Up
Lchi14908	1495.76	2.91055	8.93964	2.21e-62	6.77e-61	Up
Lchi14909	196.375	7.80045	4.64879	3.91e-17	2.46e-16	Up
Lchi14919	174.899	0.64679	8.01998	2.42e-11	1.01e-10	Up
Lchi14920	69.4197	1.00642	6.08914	9.6e-11	3.79e-10	Up
Lchi22012	54.0209	8.62843	2.65269	1.7e-06	4.66e-06	Up
Lchi21996	18.4107	0	7.19481	2.83e-05	6.84e-05	Up
Lchi21982	201.683	0	10.6484	7.1e-11	2.84e-10	Up
Lchi25030	16332.9	410.274	5.31496	1.8e-99	1.16e-97	Up
Lchi30222	321.901	55.0408	2.55054	1.82e-05	4.49e-05	Up
Lchi06692	16190.4	108.047	7.22485	1.52e-126	1.57e-124	Up
Lchi06689	12956.5	103.469	6.97133	5.44e-166	1.03e-163	Up
Lchi06638	1943.29	258.806	2.90766	2.79e-33	3.76e-32	Up
Lchi06561	18161.2	4.27661	12.0102	1.12e-148	1.63e-146	Up
Lchi06554	1646.15	202.084	3.02615	1.45e-09	5.26e-09	Up
Lchi06552	67.4459	7.1899	3.22637	7.61e-07	2.16e-06	Up
Lchi06534	6911.55	1324.71	2.38365	1.06e-23	9.34e-23	Up
Lchi06521	144.515	33.1757	2.12316	9.5e-05	0.00021517	Up
Lchi06519	1337.9	35.7348	5.22819	6.85e-20	4.97e-19	Up
Lchi06505	4.92105	0	5.30059	0.0179435	0.0293557	Up
Lchi06488	881.392	159.848	2.46093	2.62e-19	1.84e-18	Up
Lchi06472	29.2774	2.08532	3.83407	2.1e-05	5.15e-05	Up
Lchi22761	4.81571	0	5.27258	0.0265902	0.0421624	Up
Lchi22738	357.086	30.9536	3.5283	1.42e-13	7.02e-13	Up
Lchi22733	145.88	2.37248	5.94074	3.7e-15	2.05e-14	Up
Lchi11924	582.756	40.6945	3.83974	4.52e-25	4.26e-24	Up
Lchi11937	3115.62	58.7711	5.72428	4.19e-140	5.34e-138	Up
Lchi11939	6083.99	422.443	3.84762	1.87e-65	6.21e-64	Up
Lchi11943	191.764	30.3041	2.66468	3.36e-11	1.38e-10	Up
Lchi11955	1563.33	367.274	2.08942	1.49e-39	2.48e-38	Up
Lchi26166	41.8313	3.59358	3.5188	0.000251893	0.00054164	Up
Lchi26180	12940.3	201.783	6.00368	1.46e-161	2.53e-159	Up
Lchi24392	619.608	1.32982	8.83474	6.97e-25	6.5e-24	Up
Lchi24374	2483.26	533.513	2.21913	1.09e-20	8.3e-20	Up
Lchi24361	19.643	2.6234	2.8821	0.0110104	0.0186956	Up
Lchi24356	6694.16	729.796	3.19782	3.9e-46	7.94e-45	Up
Lchi29306	3562.36	690.799	2.36695	7.54e-24	6.69e-23	Up
Lchi29309	74.4125	0	9.20853	3.24e-09	1.14e-08	Up
Lchi06051	2328.18	575.334	2.0172	1.03e-29	1.2e-28	Up
Lchi06046	35.7197	3.16421	3.51106	7.29e-05	0.000167314	Up
Lchi06034	222.363	10.5688	4.39295	3.38e-25	3.2e-24	Up
Lchi05999	6.16397	0	5.61003	0.00780782	0.0135728	Up
Lchi05962	700.867	127.706	2.45764	2.52e-11	1.05e-10	Up
Lchi05936	260.732	46.2257	2.49064	1.43e-14	7.57e-14	Up
Lchi05926	950.985	23.655	5.33256	7.65e-56	2.02e-54	Up
Lchi05917	4500.96	1114.44	2.01361	8.93e-33	1.17e-31	Up
Lchi31066	35.5637	0	8.15089	4.94e-07	1.43e-06	Up
Lchi19228	5366.7	901.509	2.57372	3.57e-80	1.64e-78	Up
Lchi19253	6992.18	666.083	3.39161	5.44e-74	2.22e-72	Up
Lchi19272	15114.6	1369.5	3.46399	1.86e-65	6.16e-64	Up
Lchi19283	197.691	39.8637	2.30616	0.000344306	0.00072663	Up
Lchi08302	260.597	51.2578	2.34574	3.86e-10	1.46e-09	Up
Lchi08311	7060.25	302.561	4.54487	5.81e-37	8.93e-36	Up
Lchi08329	8466.82	737.564	3.52063	3.26e-88	1.72e-86	Up
Lchi08351	439.952	2.48119	7.51077	1.5e-27	1.59e-26	Up
Lchi08392	9468.5	893.076	3.40616	1.79e-52	4.34e-51	Up
Lchi08399	125.487	0.359632	8.52348	5.91e-09	2.02e-08	Up
Lchi08419	149.525	36.8807	2.01573	2.39e-10	9.2e-10	Up
Lchi08441	12927.6	85.593	7.23949	0	0	Up
Lchi08468	9150.81	466.586	4.29327	7.24e-69	2.67e-67	Up
Lchi00006	6154.71	1399.21	2.13695	7.36e-33	9.73e-32	Up
Lchi00022	7104.43	1303.08	2.44653	4.05e-16	2.37e-15	Up
Lchi00031	52.0942	0.970184	5.70452	4.82e-05	0.000112909	Up
Lchi00051	33.1821	3.77477	3.13373	4.82e-05	0.000112967	Up
Lchi00055	3285.25	251.571	3.70774	1.27e-118	1.15e-116	Up
Lchi00063	10933	601.047	4.18497	8.04e-166	1.51e-163	Up
Lchi00066	1373.24	293.554	2.22658	1.07e-09	3.91e-09	Up
Lchi00099	1752.74	263.799	2.73139	5.01e-26	4.94e-25	Up
Lchi00104	753.897	157.933	2.25322	7.33e-11	2.93e-10	Up
Lchi00123	21923.4	1736.42	3.65826	2.51e-143	3.39e-141	Up
Lchi00127	11.4252	0.359632	5.06376	0.00513859	0.00920157	Up
Lchi00142	10639.4	1111.84	3.25862	3.79e-43	7.04e-42	Up
Lchi00181	594.103	46.8779	3.6651	1.11e-49	2.49e-48	Up
Lchi00197	792.23	50.1563	3.9858	1.43e-23	1.25e-22	Up
Lchi00205	81.3975	0	9.3371	2.17e-08	7.09e-08	Up
Lchi00212	75347.7	3287.36	4.51855	3.72e-72	1.46e-70	Up
Lchi00219	144.885	16.7215	3.12258	9.23e-05	0.000209264	Up
Lchi00236	3638.01	793.273	2.19701	6.17e-29	6.98e-28	Up
Lchi00252	63.0409	0	8.97513	6.62e-09	2.26e-08	Up
Lchi00263	1367.57	324.357	2.07556	9.75e-21	7.42e-20	Up
Lchi00269	33.0103	0	8.03306	8.83e-07	2.49e-06	Up
Lchi00297	9767.6	2283.04	2.09685	1.56e-25	1.51e-24	Up
Lchi00309	64.8329	1.61697	5.27272	2.44e-09	8.65e-09	Up
Lchi00373	2009.09	379.342	2.40396	2.44e-33	3.3e-32	Up
Lchi00422	727.81	113.065	2.68829	2.7e-25	2.56e-24	Up
Lchi00424	26.5509	3.62982	2.85018	0.000832276	0.00167106	Up
Lchi00440	3504.02	782.399	2.1628	1.04e-26	1.06e-25	Up
Lchi00455	1577.86	0	13.6184	2.5e-20	1.86e-19	Up
Lchi00463	1233.85	196.957	2.64641	7.09e-30	8.34e-29	Up
Lchi00474	4205.68	470.662	3.15959	7.21e-93	4.08e-91	Up
Lchi00525	75.6419	15.6036	2.27724	0.000141988	0.000314397	Up
Lchi00526	300.665	0.359632	9.78495	2.1e-11	8.77e-11	Up
Lchi27227	15.5965	1.61697	3.23807	0.0294601	0.0463363	Up
Lchi22506	82.0089	0.64679	6.92866	2.44e-07	7.26e-07	Up
Lchi22807	7291.47	224.964	5.01858	6.95e-212	2.57e-209	Up
Lchi22818	262.638	0	11.0335	9.54e-14	4.77e-13	Up
Lchi22820	173.313	0	10.4321	2e-12	9.06e-12	Up
Lchi22822	47.5904	0	8.56637	2.76e-08	8.91e-08	Up
Lchi22841	16492.5	580.341	4.82914	9.32e-105	6.7e-103	Up
Lchi24177	12.2608	0	6.6109	0.000212249	0.000460296	Up
Lchi24179	1078.76	1.68945	9.31475	2e-11	8.41e-11	Up
Lchi24191	23.1493	2.48119	3.24517	0.00183341	0.00351432	Up
Lchi30060	10.3859	0	6.37964	0.0020602	0.00391482	Up
Lchi17239	1973.22	437.264	2.17445	4.9e-06	1.28e-05	Up
Lchi17266	4686.03	742.316	2.65857	1.07e-41	1.89e-40	Up
Lchi17283	8547.33	49.6408	7.42565	3.61e-102	2.47e-100	Up
Lchi17286	11831	1949.24	2.60143	7.91e-66	2.66e-64	Up
Lchi22631	6727.14	585.318	3.52291	1.6e-69	6.02e-68	Up
Lchi22643	2549.43	505.457	2.33464	3.49e-44	6.66e-43	Up
Lchi22667	7219.08	24.1206	8.22388	3.78e-148	5.45e-146	Up
Lchi15773	8103.61	897.897	3.17365	1.75e-49	3.91e-48	Up
Lchi15782	502.578	7.1899	6.12903	8.23e-28	8.85e-27	Up
Lchi15793	6.33228	0	5.65801	0.00641736	0.0113216	Up
Lchi15819	23828.6	1083.72	4.45847	3.02e-39	4.99e-38	Up
Lchi15171	1806.5	430.424	2.06955	9.78e-18	6.34e-17	Up
Lchi15160	2499.17	10.9284	7.83942	1.06e-84	5.35e-83	Up
Lchi15159	611.626	0	12.2518	7.11e-15	3.86e-14	Up
Lchi33266	4.64387	0	5.21054	0.020018	0.0325123	Up
Lchi23185	110.093	25.6316	2.09985	1.87e-07	5.61e-07	Up
Lchi23184	346.506	52.3504	2.72638	0.000539336	0.00110954	Up
Lchi23178	1716.32	40.9091	5.39182	6.14e-94	3.57e-92	Up
Lchi23152	86.2967	0	9.4245	7.09e-10	2.62e-09	Up
Lchi19298	3315.3	311.039	3.41505	1.11e-61	3.35e-60	Up
Lchi19302	65.5138	3.45137	4.2592	8.05e-07	2.28e-06	Up
Lchi19316	654.205	128.473	2.34899	2.78e-06	7.44e-06	Up
Lchi00004	833.872	81.4949	3.35536	6.6e-23	5.61e-22	Up
Lchi00007	1830.38	260.849	2.81171	8.44e-24	7.47e-23	Up
Lchi00023	2468.25	398.661	2.63082	5.31e-10	1.99e-09	Up
Lchi00026	1475.47	316.49	2.22032	3.61e-20	2.66e-19	Up
Lchi00029	1104.35	124.127	3.15269	9.56e-75	3.99e-73	Up
Lchi00033	2496.74	212.416	3.5546	2.81e-32	3.61e-31	Up
Lchi00035	1962.31	368.578	2.41314	2.72e-43	5.05e-42	Up
Lchi00038	9658.46	1000.93	3.27062	1.3e-26	1.32e-25	Up
Lchi00044	26.2178	1.43853	4.21146	0.00571364	0.0101622	Up
Lchi00060	11098.4	2113.25	2.39263	1.36e-40	2.34e-39	Up
Lchi00064	1529.76	44.8289	5.096	5.42e-126	5.49e-124	Up
Lchi00088	35571.9	5705.85	2.64021	2.35e-34	3.3e-33	Up
Lchi00103	75.124	7.44082	3.33008	9.73e-11	3.84e-10	Up
Lchi00118	5247.44	462.616	3.50391	2.79e-65	9.22e-64	Up
Lchi00122	61909.7	247.878	7.96324	3.63e-244	1.87e-241	Up
Lchi00136	2891.75	198.158	3.86772	2.83e-40	4.8e-39	Up
Lchi00139	6502.16	865.694	2.90911	1.96e-39	3.24e-38	Up
Lchi00159	49947.3	510.804	6.61105	0	0	Up
Lchi00162	6541.25	132.543	5.62535	1.45e-79	6.58e-78	Up
Lchi00163	1015.89	220.972	2.20019	1.06e-36	1.61e-35	Up
Lchi00184	63.5282	1.43853	5.51902	2.6e-08	8.4e-08	Up
Lchi00188	3987.05	211.368	4.23755	9.35e-14	4.68e-13	Up
Lchi00341	16634.9	572.768	4.85956	1.22e-157	1.95e-155	Up
Lchi00353	8121.27	1928.67	2.07421	2.6e-33	3.51e-32	Up
Lchi00384	2259.11	453.522	2.31651	2.63e-14	1.37e-13	Up
Lchi00390	560.792	117.651	2.25306	3.12e-14	1.61e-13	Up
Lchi00397	709.566	128.51	2.4629	7.27e-32	9.14e-31	Up
Lchi00411	174.846	5.82385	4.91511	2.57e-27	2.7e-26	Up
Lchi00416	340.149	60.6444	2.489	3.39e-17	2.14e-16	Up
Lchi00418	437.023	23.5798	4.2074	3.79e-36	5.63e-35	Up
Lchi00449	42.039	5.89632	2.84751	0.000555977	0.00114188	Up
Lchi00458	8158.14	1800.08	2.18029	1.43e-08	4.73e-08	Up
Lchi00461	68.3233	0.64679	6.66161	6.89e-09	2.34e-08	Up
Lchi00475	1063.4	43.4601	4.61078	1.51e-103	1.06e-101	Up
Lchi00498	33.2692	2.04908	4.02161	9.06e-07	2.55e-06	Up
Lchi22482	534.581	43.3179	3.62709	6.89e-34	9.51e-33	Up
Lchi22492	709.21	58.1715	3.61123	1.89e-26	1.91e-25	Up
Lchi22515	358.214	64.2325	2.47801	5e-13	2.36e-12	Up
Lchi22796	153.335	16.0665	3.2481	1.68e-05	4.18e-05	Up
Lchi22810	2847.94	624.078	2.18959	3.04e-48	6.56e-47	Up
Lchi22824	84.5171	0	9.39512	4.09e-10	1.54e-09	Up
Lchi22840	1821.75	445.844	2.03124	1.85e-26	1.86e-25	Up
Lchi22842	536.388	124.476	2.10772	7.58e-07	2.15e-06	Up
Lchi22844	52.9799	0	8.72034	5.22e-07	1.5e-06	Up
Lchi24185	11.0886	0	6.4639	0.000378504	0.000794741	Up
Lchi24213	2375.96	17.6862	7.06942	5.63e-56	1.49e-54	Up
Lchi26869	1471.96	0	13.5185	1.53e-20	1.15e-19	Up
Lchi17287	946.093	13.5518	6.12174	4.71e-69	1.74e-67	Up
Lchi22635	30.1525	0	7.90548	1.07e-06	2.98e-06	Up
Lchi22666	206.263	9.45641	4.45554	6.69e-12	2.92e-11	Up
Lchi15762	974.936	40.1229	4.60752	8.83e-42	1.57e-40	Up
Lchi15764	1079.44	235.843	2.19305	3.29e-13	1.58e-12	Up
Lchi15806	1641.53	287.412	2.51347	4.91e-22	4.01e-21	Up
Lchi15830	3888.49	853.469	2.18781	1.78e-39	2.96e-38	Up
Lchi15838	281.368	11.4692	4.62324	3.91e-10	1.47e-09	Up
Lchi15839	9919.69	1240.66	2.99931	2.5e-119	2.29e-117	Up
Lchi15206	498.083	0	11.9563	9.72e-16	5.57e-15	Up
Lchi15199	1336.36	87.0706	3.94298	3.79e-81	1.77e-79	Up
Lchi15175	18.7756	3.811	2.31265	0.011811	0.0199681	Up
Lchi15135	11378.8	347.117	5.03525	2.43e-34	3.41e-33	Up
Lchi23170	1540.16	0	13.5834	6.98e-20	5.06e-19	Up
Lchi23160	17.2149	0.359632	5.63308	0.0026367	0.00493462	Up
Lchi23159	55.4004	0.683027	6.33803	2.61e-06	7.01e-06	Up
Lchi31698	1717.54	298.943	2.52234	1.08e-65	3.61e-64	Up
Lchi19337	22.8333	0	7.50792	5.14e-06	1.34e-05	Up
Lchi19347	5820.13	1307.41	2.15425	1.66e-18	1.12e-17	Up
Lchi16620	2165.35	435.892	2.31182	6.33e-16	3.66e-15	Up
Lchi16611	3827.53	702.498	2.44617	8.78e-45	1.71e-43	Up
Lchi16609	7672.28	628.14	3.61036	1.19e-99	7.69e-98	Up
Lchi16598	6861.25	1589.82	2.10961	1.65e-59	4.74e-58	Up
Lchi06305	220.718	53.4908	2.04665	4.89e-12	2.16e-11	Up
Lchi06310	508.233	29.2587	4.11402	7.18e-19	4.92e-18	Up
Lchi06351	6907.91	1135.22	2.6052	1.62e-44	3.11e-43	Up
Lchi06352	2840.9	422.095	2.75038	9.15e-10	3.36e-09	Up
Lchi06389	55.7199	13.878	2.01156	0.000206113	0.000447866	Up
Lchi06419	95.3497	1.36605	6.13232	2.34e-11	9.78e-11	Up
Lchi06423	4323.06	305.509	3.82237	8.57e-69	3.14e-67	Up
Lchi06435	71.5754	13.733	2.3889	0.000914399	0.00182654	Up
Lchi06439	667.808	110.832	2.59307	3.69e-33	4.96e-32	Up
Lchi06440	161.092	25.5229	2.6544	4.29e-05	0.000101306	Up
Lchi20794	194.233	28.7569	2.75733	1.52e-07	4.61e-07	Up
Lchi20779	10.8143	0	6.43735	0.00189126	0.00361665	Up
Lchi04616	1964.08	2.69587	9.49794	1.01e-49	2.26e-48	Up
Lchi04565	3602.6	722.238	2.31873	1.16e-27	1.24e-26	Up
Lchi04544	2487.59	467.434	2.41185	1.82e-16	1.09e-15	Up
Lchi04428	11302.6	615.026	4.19989	2.23e-73	8.93e-72	Up
Lchi17707	809.281	156.176	2.374	6.51e-07	1.86e-06	Up
Lchi17697	44.3807	2.04908	4.44402	6.4e-07	1.83e-06	Up
Lchi17694	21270.8	1548.42	3.78012	2.3e-161	3.94e-159	Up
Lchi17638	19213.5	3.16421	12.6088	2.84e-126	2.89e-124	Up
Lchi14474	943.69	26.1335	5.17284	4.67e-20	3.42e-19	Up
Lchi14477	5.88678	0	5.5393	0.0122615	0.0206819	Up
Lchi14498	18.519	0.359632	5.76297	0.000539791	0.00111026	Up
Lchi14502	3627.76	615.687	2.5583	3.73e-39	6.14e-38	Up
Lchi20494	26187.5	1867.12	3.80981	1.74e-107	1.31e-105	Up
Lchi27998	18.6661	1.40229	3.76364	0.00150473	0.0029191	Up
Lchi28000	312.829	22.183	3.82517	5.16e-24	4.61e-23	Up
Lchi28002	606.519	60.9371	3.31892	1.55e-36	2.35e-35	Up
Lchi28006	5490.88	731.85	2.90708	2.47e-15	1.38e-14	Up
Lchi28007	28.0886	5.24953	2.42701	0.00445161	0.00804184	Up
Lchi23788	388.234	56.3815	2.78539	9.85e-06	2.5e-05	Up
Lchi23817	6.11807	0	5.61298	0.0220061	0.035446	Up
Lchi19751	4.99521	0	5.30333	0.0280408	0.0442924	Up
Lchi19747	879.741	38.0293	4.5291	1.99e-31	2.47e-30	Up
Lchi19728	15949.7	393.025	5.3419	5.25e-131	5.79e-129	Up
Lchi19851	73.365	0	9.18782	9.52e-07	2.67e-06	Up
Lchi19868	22.5985	1.0789	4.43052	0.000516992	0.00106618	Up
Lchi19882	5.65845	0	5.48876	0.0100054	0.0171065	Up
Lchi19891	100.371	0	9.64328	0.0104281	0.0177944	Up
Lchi19897	2651.05	583.955	2.18269	1.11e-26	1.13e-25	Up
Lchi07857	3740.31	725.465	2.36569	4.64e-33	6.19e-32	Up
Lchi07858	8737.64	1637.84	2.41548	1.01e-27	1.09e-26	Up
Lchi07868	4343	7.55227	9.17112	4.65e-07	1.35e-06	Up
Lchi07869	64939.6	293.13	7.7921	0	0	Up
Lchi07870	85.0691	7.5133	3.50733	2e-09	7.16e-09	Up
Lchi07879	1872.29	122.072	3.93779	1.15e-56	3.11e-55	Up
Lchi07880	788.808	76.8614	3.36033	1.84e-32	2.39e-31	Up
Lchi07881	2495.46	171.992	3.85742	1.26e-39	2.11e-38	Up
Lchi07890	395.156	89.4068	2.14619	7.15e-19	4.9e-18	Up
Lchi07891	9142.69	1.79816	12.3497	1.41e-31	1.76e-30	Up
Lchi07914	30.7928	2.33624	3.6994	0.000621332	0.00126881	Up
Lchi28758	110.438	1.72569	6.01874	1.58e-15	8.91e-15	Up
Lchi25334	6671.54	1392.35	2.26033	1.36e-25	1.31e-24	Up
Lchi25325	9214.36	1686.29	2.44982	1.77e-56	4.75e-55	Up
Lchi25320	15.5041	0	6.95152	5.53e-05	0.000128742	Up
Lchi27471	53.6337	0.323395	7.30413	2.27e-06	6.14e-06	Up
Lchi13217	2215.56	8.08761	8.08492	1.17e-122	1.14e-120	Up
Lchi16649	3101.93	621.596	2.31894	9.12e-23	7.69e-22	Up
Lchi16647	6109.13	487.562	3.64726	4.85e-32	6.17e-31	Up
Lchi16622	7661.67	1221.21	2.64929	1.42e-77	6.23e-76	Up
Lchi16615	2851.37	495.78	2.52354	1.76e-06	4.81e-06	Up
Lchi16603	1081.3	4.70871	7.83133	5.31e-54	1.34e-52	Up
Lchi16588	24.7918	1.43853	4.15058	0.00021497	0.000465812	Up
Lchi06291	24.9007	0	7.63532	1.67e-05	4.14e-05	Up
Lchi06302	6560.76	920.673	2.83301	6.1e-53	1.49e-51	Up
Lchi06340	58.3912	0	8.86087	7.05e-09	2.4e-08	Up
Lchi06345	22725.2	2016.31	3.49447	4.95e-109	3.88e-107	Up
Lchi06359	854.987	8.77064	6.60525	2.22e-09	7.92e-09	Up
Lchi06373	2062.28	358.229	2.52598	5.43e-30	6.4e-29	Up
Lchi06415	4223.07	769.454	2.45653	1.21e-38	1.96e-37	Up
Lchi20763	733.736	13.4431	5.759	5.77e-67	2e-65	Up
Lchi20743	364.914	87.0788	2.0683	2.03e-07	6.08e-07	Up
Lchi30683	669.655	96.3513	2.79855	4.65e-18	3.07e-17	Up
Lchi30686	734.623	53.4573	3.78119	2.49e-13	1.21e-12	Up
Lchi30694	7.18208	0	5.82907	0.00701673	0.0122981	Up
Lchi04625	37.098	0	8.21107	2.07e-07	6.21e-07	Up
Lchi04624	23.3211	0	7.53788	9.67e-06	2.46e-05	Up
Lchi04580	8.62803	0	6.09941	0.00151793	0.00294362	Up
Lchi04570	343.314	11.0371	4.96505	4.42e-15	2.43e-14	Up
Lchi04545	873.92	176.542	2.30693	3.61e-25	3.41e-24	Up
Lchi04539	835.73	140.617	2.56975	4.56e-08	1.44e-07	Up
Lchi04537	2818.02	387.926	2.86031	3.14e-36	4.69e-35	Up
Lchi04499	65.9516	12.4729	2.39728	4.04e-07	1.18e-06	Up
Lchi04495	10965.5	703.303	3.96278	3.48e-102	2.39e-100	Up
Lchi04488	2868.49	351.249	3.0288	1.64e-29	1.9e-28	Up
Lchi04478	2389.46	582.548	2.03601	3.19e-12	1.43e-11	Up
Lchi04461	214.119	3.811	5.8299	2.35e-28	2.59e-27	Up
Lchi04440	889.528	31.4917	4.82345	2.19e-85	1.11e-83	Up
Lchi04438	6969.14	1030.4	2.7579	2.68e-28	2.95e-27	Up
Lchi04435	516.431	5.39174	6.57916	1.83e-07	5.52e-07	Up
Lchi04415	5552.49	838.616	2.72676	1.56e-41	2.76e-40	Up
Lchi04409	7296.05	819.374	3.15455	1.01e-30	1.22e-29	Up
Lchi04375	16.5999	1.29358	3.64394	0.0060416	0.0107057	Up
Lchi17677	558.123	26.8917	4.3827	1.37e-48	2.99e-47	Up
Lchi17675	6495.56	1448.93	2.16471	2.01e-50	4.62e-49	Up
Lchi17649	8.79281	0	6.13347	0.00134692	0.00262991	Up
Lchi17640	141.258	0	10.1376	7.66e-12	3.33e-11	Up
Lchi14493	76.4263	8.62843	3.15528	1.85e-05	4.55e-05	Up
Lchi14515	619.078	53.594	3.52648	1.59e-39	2.64e-38	Up
Lchi20509	87.159	13.9504	2.64919	0.00147087	0.0028584	Up
Lchi28009	1169.37	270.674	2.11118	1.16e-15	6.59e-15	Up
Lchi30310	26.8039	0.64679	5.31506	6.26e-05	0.000144869	Up
Lchi23820	5.57723	0	5.48329	0.0257474	0.0409265	Up
Lchi19774	844.418	126.667	2.73533	6.93e-19	4.75e-18	Up
Lchi19755	36445.8	878.236	5.37487	2.26e-289	2.16e-286	Up
Lchi19879	9.59729	0	6.24674	0.00323221	0.0059685	Up
Lchi19899	9.1718	0.323395	4.76224	0.00904419	0.0155679	Up
Lchi19908	42.5587	3.73853	3.49926	2.67e-05	6.46e-05	Up
Lchi19910	132.035	6.61285	4.311	5.38e-08	1.69e-07	Up
Lchi07837	1805.5	436.418	2.04885	6e-21	4.62e-20	Up
Lchi07874	7.29448	0.359632	4.38701	0.0305905	0.0479031	Up
Lchi07875	225.794	20.7027	3.44251	1.85e-05	4.57e-05	Up
Lchi07895	156.875	13.9839	3.48435	6.92e-09	2.35e-08	Up
Lchi07911	92.868	12.4757	2.89625	2.46e-05	6e-05	Up
Lchi07919	1301.12	5.39174	7.90614	9.26e-52	2.2e-50	Up
Lchi07944	61.2301	0	8.93275	4.87e-09	1.68e-08	Up
Lchi25339	762.519	114.629	2.73245	1.61e-23	1.4e-22	Up
Lchi25309	308.808	0.323395	9.82554	1.18e-11	5.06e-11	Up
Lchi27455	15045.3	1187.99	3.663	2.07e-87	1.08e-85	Up
Lchi27457	76.64	8.94908	3.08755	7.63e-06	1.96e-05	Up
Lchi27464	905.181	30.4436	4.88694	1.96e-38	3.16e-37	Up
Lchi27465	30.0366	0	7.90054	9.65e-07	2.71e-06	Up
Lchi27468	237.46	19.5234	3.60749	1.03e-08	3.45e-08	Up
Lchi13273	3382.44	170.843	4.30802	2.31e-17	1.47e-16	Up
Lchi13265	2168.92	37.8174	5.84245	9.44e-123	9.24e-121	Up
Lchi13261	4330.56	332.991	3.70086	2.86e-48	6.17e-47	Up
Lchi13260	1158	48.6344	4.57042	1.64e-40	2.8e-39	Up
Lchi13256	1067.42	215.048	2.31222	1.07e-30	1.29e-29	Up
Lchi13252	3301.7	86.4155	5.25458	4.87e-58	1.36e-56	Up
Lchi13251	3631.59	52.0885	6.12313	6.52e-76	2.8e-74	Up
Lchi13249	36.7531	2.69587	3.75566	0.000242791	0.000522817	Up
Lchi13236	66.6143	6.18348	3.43963	8.25e-10	3.04e-09	Up
Lchi13231	124.418	0	9.95147	2.92e-11	1.21e-10	Up
Lchi13219	160.682	8.48074	4.22888	1.89e-08	6.21e-08	Up
Lchi13199	2489.15	422.905	2.55706	4.02e-20	2.95e-19	Up
Lchi13187	314.748	2.12156	7.25915	2.71e-26	2.71e-25	Up
Lchi19942	139.809	32.2472	2.11732	7.28e-08	2.27e-07	Up
Lchi21216	4568.9	606.506	2.91296	1.36e-45	2.71e-44	Up
Lchi21248	8.9364	0	6.16147	0.00259987	0.00487305	Up
Lchi31268	21.1837	0.64679	4.97835	0.000163456	0.000359403	Up
Lchi26563	8.39969	0	6.0668	0.00162407	0.00313731	Up
Lchi22039	4221.83	185.488	4.50753	5.56e-165	1.04e-162	Up
Lchi22068	317.818	0	11.305	1.9e-14	9.99e-14	Up
Lchi22081	646.148	16.967	5.24743	8.13e-80	3.7e-78	Up
Lchi24843	96.968	2.3	5.35927	1.29e-13	6.39e-13	Up
Lchi24844	526.531	18.9408	4.78522	2.69e-31	3.32e-30	Up
Lchi23143	785.817	0.64679	10.1746	1.2e-21	9.59e-21	Up
Lchi23128	1511.31	63.9174	4.56511	2.93e-110	2.34e-108	Up
Lchi13274	10.2352	0	6.35694	0.000828925	0.00166481	Up
Lchi13277	25.7387	0.323395	6.25276	0.000258494	0.000555212	Up
Lchi13280	9.69145	0	6.27241	0.000833212	0.00167214	Up
Lchi13286	9.90508	0.359632	4.85417	0.0163678	0.0269854	Up
Lchi13291	1792.48	375.127	2.25619	9.86e-26	9.61e-25	Up
Lchi13319	7.6876	0	5.92653	0.00594488	0.0105477	Up
[truncated: 4,128 more rows]

## Sheet: DEGs in SA vs LE
Table S4 Differentially expressed genes (DEGs) during leaf development.
GeneID	LE_FPKM	SA_FPKM	log2FC	Pvalue	FDR	regulation
Lchi17316	103.757	20.2274	2.35416	0.000573388	0.00134503	Up
Lchi17318	33910.1	6173.29	2.45761	0.00104498	0.00235993	Up
Lchi25800	525.593	37.679	3.80569	2.97e-23	2.73e-22	Up
Lchi25803	5.2463	0	5.15851	0.00927811	0.0177233	Up
Lchi25805	15.1883	0.517788	4.85554	0.000185261	0.000467559	Up
Lchi16497	1248.15	210.212	2.56961	1.42e-40	2.36e-39	Up
Lchi16499	10066.1	1969.01	2.35389	3.17e-82	1.78e-80	Up
Lchi16525	5383.96	165.019	5.02807	7.74e-293	1.82e-289	Up
Lchi12892	920.833	25.0403	5.193	1.11e-73	4.86e-72	Up
Lchi12920	692.602	16.1747	5.42075	5.84e-26	5.95e-25	Up
Lchi12930	8699.8	481.226	4.17594	1.34e-80	7.28e-79	Up
Lchi12960	8674.02	1723.35	2.33127	1e-37	1.53e-36	Up
Lchi21728	11.825	1.59069	2.8918	0.00326321	0.00679122	Up
Lchi21741	22.0126	3.27918	2.7727	0.0013889	0.00308153	Up
Lchi21750	2682.14	588.491	2.18772	4.41e-11	2.1e-10	Up
Lchi21754	11542.2	2424.64	2.25096	6.63e-55	1.7e-53	Up
Lchi28066	7205.11	1001.12	2.8469	4.24e-54	1.06e-52	Up
Lchi13473	205.506	0.760677	8.02175	6.46e-20	5.11e-19	Up
Lchi13470	26.9703	0.55157	5.65753	3.26e-06	1.02e-05	Up
Lchi13467	4665.16	723.92	2.68754	3.13e-28	3.45e-27	Up
Lchi13442	11109.9	814.929	3.76842	2.79e-138	5.37e-136	Up
Lchi13422	1434.68	245.059	2.55048	1.21e-38	1.9e-37	Up
Lchi13401	378.769	66.0916	2.51588	1.72e-12	8.99e-12	Up
Lchi13392	84.9359	11.6331	2.87185	3.18e-05	8.88e-05	Up
Lchi30538	600.879	9.13588	6.02862	1.79e-67	6.36e-66	Up
Lchi24714	1232.9	107.566	3.51921	1.41e-55	3.67e-54	Up
Lchi28324	1758.49	281.112	2.64627	3.42e-31	4.13e-30	Up
Lchi28342	16.6149	0.553341	4.94694	0.000340687	0.000827533	Up
Lchi15480	2598.9	590.39	2.1383	1.02e-23	9.54e-23	Up
Lchi15479	8826.84	1735.19	2.347	1.56e-59	4.49e-58	Up
Lchi15477	6347.82	1252.37	2.34143	1.64e-35	2.32e-34	Up
Lchi15427	1940.27	300.154	2.69313	1.19e-10	5.48e-10	Up
Lchi32251	286.465	5.63342	5.64005	2.98e-34	4.01e-33	Up
Lchi27247	16232.3	3572.01	2.18392	2.29e-28	2.53e-27	Up
Lchi27254	23945.9	68.2316	8.45676	1.41e-86	8.72e-85	Up
Lchi24555	159.417	26.5088	2.59707	1.19e-13	6.62e-13	Up
Lchi26398	12246.6	3002.53	2.02796	5.07e-35	7.01e-34	Up
Lchi26383	48.5041	4.24011	3.51825	1.63e-06	5.28e-06	Up
Lchi21025	6782.36	1159.31	2.5484	1.09e-58	3.08e-57	Up
Lchi21027	16.7925	0.549799	4.97868	0.000412275	0.000988742	Up
Lchi21046	449.055	77.2256	2.53876	6.43e-32	7.95e-31	Up
Lchi21520	8772.49	980.44	3.16161	4.2e-134	7.01e-132	Up
Lchi21502	140.665	25.5628	2.4572	1.76e-06	5.66e-06	Up
Lchi11053	374.752	68.7036	2.4465	3.07e-34	4.13e-33	Up
Lchi10411	1743.67	161.215	3.43518	6.64e-81	3.63e-79	Up
Lchi10401	14.757	0	6.65401	0.00301906	0.00632274	Up
Lchi10396	2932.89	693.599	2.07967	2.62e-38	4.08e-37	Up
Lchi10394	1666.52	336.939	2.30584	3.23e-21	2.72e-20	Up
Lchi10382	940.357	77.7185	3.59506	2.22e-26	2.29e-25	Up
Lchi10376	415.519	48.1116	3.108	4.34e-11	2.07e-10	Up
Lchi04642	66.0996	3.21162	4.3814	1.94e-13	1.08e-12	Up
Lchi04685	5458.31	541.511	3.33315	4.54e-125	6.64e-123	Up
Lchi04686	11244.6	166.489	6.07893	1.03e-54	2.63e-53	Up
Lchi04718	17612.6	4402.53	2.00028	7.28e-16	4.62e-15	Up
Lchi04726	13578.6	879.258	3.94888	1.25e-32	1.59e-31	Up
Lchi04760	142.61	22.8302	2.64829	1.57e-18	1.16e-17	Up
Lchi04764	3686.91	855.329	2.10723	5.18e-29	5.83e-28	Up
Lchi04780	40.3478	8.9126	2.17678	1.91e-05	5.49e-05	Up
Lchi04808	537.885	6.33074	6.40834	3.2e-47	6.47e-46	Up
Lchi04813	140.185	0	9.90501	4.85e-14	2.78e-13	Up
Lchi33659	1976.12	289.828	2.76811	4.53e-31	5.43e-30	Up
Lchi01072	833.637	136.474	2.60838	1.35e-18	1e-17	Up
Lchi01065	9686.25	2084.31	2.21629	1.23e-44	2.29e-43	Up
Lchi01052	10489.8	464.606	4.49641	1.96e-26	2.02e-25	Up
Lchi01043	1914.47	363.083	2.39939	3.05e-10	1.37e-09	Up
Lchi01018	10654.8	1248.55	3.09284	8.71e-123	1.22e-120	Up
Lchi00998	18.5067	0.79623	4.54127	4.02e-05	0.000110862	Up
Lchi00989	5633.35	1210	2.21869	1.07e-46	2.13e-45	Up
Lchi00978	31.3119	4.7045	2.72248	1.62e-05	4.7e-05	Up
Lchi00917	702.575	106.463	2.72198	2.33e-32	2.94e-31	Up
Lchi00864	109.676	0.276671	8.59608	1.53e-11	7.51e-11	Up
Lchi00835	921.274	13.425	6.08167	2.14e-90	1.45e-88	Up
Lchi00829	7.66305	0	5.71011	0.00127899	0.00285018	Up
Lchi00803	496.283	87.4435	2.50408	2.14e-33	2.8e-32	Up
Lchi00791	12.8763	1.38158	3.25249	0.00393592	0.00807159	Up
Lchi00762	8233.76	801.621	3.36066	5.36e-103	5.06e-101	Up
Lchi00755	120194	4709.94	4.67341	2.56e-151	6.7e-149	Up
Lchi00734	13559.3	1557	3.1222	8.65e-71	3.47e-69	Up
Lchi00724	606.493	46.4295	3.7105	6.78e-25	6.67e-24	Up
Lchi00613	5684.86	681.213	3.06041	7.7e-51	1.73e-49	Up
Lchi00612	336.208	37.8477	3.14771	2.02e-14	1.18e-13	Up
Lchi00592	571.281	16.3917	5.12929	6.41e-31	7.64e-30	Up
Lchi06262	800.297	152.069	2.39641	1.75e-30	2.06e-29	Up
Lchi06255	5.94591	0	5.33536	0.0109621	0.0206445	Up
Lchi06250	1276.03	295.757	2.10995	6.85e-07	2.3e-06	Up
Lchi06146	5891.72	1268.2	2.21552	2.17e-51	4.94e-50	Up
Lchi06139	26.5331	2.62981	3.34029	0.000201954	0.000506376	Up
Lchi06112	1050.74	104.785	3.32566	1.16e-80	6.3e-79	Up
Lchi06106	40578.7	4371.75	3.21434	9.79e-50	2.14e-48	Up
Lchi06101	1093.9	133.683	3.03536	8.54e-36	1.21e-34	Up
Lchi06099	3105.25	616.678	2.33125	9.85e-36	1.4e-34	Up
Lchi17346	201.755	30.4846	2.73008	2.32e-05	6.6e-05	Up
Lchi17365	7939.67	1106.84	2.84232	2.61e-52	6.11e-51	Up
Lchi17368	22.7858	0.971555	4.48896	0.000158059	0.000402983	Up
Lchi17373	68835	11878.6	2.53475	6.16e-49	1.31e-47	Up
Lchi25769	1609.24	67.7862	4.57083	8.48e-145	1.84e-142	Up
Lchi16501	114.105	5.40116	4.3807	4.93e-14	2.82e-13	Up
Lchi16523	7.59075	0.276671	4.72548	0.00727665	0.014205	Up
Lchi16539	15.9552	2.83714	2.48008	0.00215636	0.00463126	Up
Lchi16553	80407.5	9479.08	3.08446	1.04e-57	2.84e-56	Up
Lchi16555	2645.12	78.524	5.07049	4.05e-94	3.08e-92	Up
Lchi12884	23.095	2.31581	3.304	4.19e-05	0.000115158	Up
Lchi12889	1569.97	324.259	2.27556	3.51e-35	4.89e-34	Up
Lchi12895	2661.4	208.309	3.67393	2.74e-21	2.32e-20	Up
Lchi12899	1113.56	19.9614	5.79085	2.21e-79	1.17e-77	Up
Lchi12963	7727.87	940.913	3.03762	7.36e-33	9.43e-32	Up
Lchi12986	2974.77	21.1627	7.1309	4.69e-21	3.93e-20	Up
Lchi21712	155.8	6.53166	4.59334	1.02e-15	6.44e-15	Up
Lchi21742	288.236	63.6415	2.18303	1.47e-10	6.75e-10	Up
Lchi28059	46852.5	3831.63	3.61198	7.44e-144	1.58e-141	Up
Lchi13457	42410.3	4657.16	3.18691	3.63e-18	2.64e-17	Up
Lchi13417	763.656	69.7323	3.44832	1.36e-56	3.64e-55	Up
Lchi13386	2378.77	321.345	2.88719	1.81e-83	1.04e-81	Up
Lchi24577	18.7823	2.44917	2.94252	0.00312201	0.00651903	Up
Lchi24578	31.5587	6.34327	2.31499	0.00304368	0.00636991	Up
Lchi24603	981.624	184.708	2.40952	1.4e-36	2.05e-35	Up
Lchi24611	2532.97	254.579	3.31319	1.13e-73	4.91e-72	Up
Lchi18883	12745.3	761.653	4.06504	2.07e-166	7.19e-164	Up
Lchi18887	2648.99	395.477	2.74395	1.11e-15	6.95e-15	Up
Lchi18914	28199.5	4500.68	2.64738	1.57e-60	4.65e-59	Up
Lchi28335	1444.37	16.5644	6.44405	5.38e-53	1.29e-51	Up
Lchi28344	6248.88	228.863	4.77012	7.92e-122	1.06e-119	Up
Lchi30204	41195.1	4107.41	3.32605	1.84e-54	4.64e-53	Up
Lchi15394	1088.82	262.819	2.05006	1.03e-33	1.37e-32	Up
Lchi20734	8797.69	1189.56	2.88637	2.8e-85	1.69e-83	Up
Lchi32250	10116.6	219.537	5.52493	8.73e-84	5.06e-82	Up
Lchi24018	6113.17	1112.15	2.45882	1.26e-22	1.13e-21	Up
Lchi21023	1010.92	239.323	2.07686	8.86e-22	7.62e-21	Up
Lchi21541	1012.32	142.56	2.82956	8.91e-66	3.01e-64	Up
Lchi10459	7164.75	1353.54	2.40392	7.3e-65	2.42e-63	Up
Lchi10420	6852.25	719.077	3.25217	4.35e-106	4.35e-104	Up
Lchi10418	26.3792	3.04625	3.08247	7.57e-05	0.000201397	Up
Lchi10383	3849.25	870.028	2.14484	2.59e-35	3.63e-34	Up
Lchi24674	2006.78	336.128	2.57708	2.3e-25	2.3e-24	Up
Lchi24661	8134.5	994.181	3.03227	3.16e-60	9.28e-59	Up
Lchi04648	850.668	0.971555	9.6607	1.37e-36	2.01e-35	Up
Lchi04723	884.69	74.3474	3.56854	5.46e-42	9.47e-41	Up
Lchi04727	199.373	17.7683	3.48532	5.67e-23	5.13e-22	Up
Lchi04750	1049.78	231.987	2.17688	1.32e-33	1.74e-32	Up
Lchi04758	2236.86	103.408	4.43472	3.45e-43	6.2e-42	Up
Lchi04777	358.005	18.7014	4.25622	1.56e-49	3.38e-48	Up
Lchi01066	5257.77	486.568	3.43306	5.06e-123	7.21e-121	Up
Lchi01061	3250.34	798.733	2.02428	8.6e-32	1.06e-30	Up
Lchi01057	944.779	90.289	3.38662	7.41e-18	5.3e-17	Up
Lchi01032	1043.95	154.025	2.76061	1.92e-29	2.18e-28	Up
Lchi00994	67997.8	9563.14	2.82988	2.69e-56	7.16e-55	Up
Lchi00965	23213.1	4731.37	2.29457	1.82e-69	6.97e-68	Up
Lchi00924	269.355	7.80836	5.12052	1.86e-20	1.52e-19	Up
Lchi00922	133.918	23.6311	2.49703	2.01e-05	5.77e-05	Up
Lchi00869	1684.41	207.805	3.01732	9.36e-28	1.01e-26	Up
Lchi00860	24.3392	0	7.37475	3.63e-06	1.13e-05	Up
Lchi00828	155.08	32.305	2.26852	1.96e-11	9.58e-11	Up
Lchi00827	3357.6	53.6591	5.96384	3.12e-90	2.09e-88	Up
Lchi00819	125.967	15.4763	3.03374	1.08e-17	7.66e-17	Up
Lchi00815	2008.02	470.582	2.09324	6.38e-23	5.76e-22	Up
Lchi00814	655.688	1.00534	9.28396	5.7e-34	7.62e-33	Up
Lchi00765	3518.73	799.741	2.13697	1.64e-68	6.07e-67	Up
Lchi00764	958.703	150.566	2.66899	8.9e-16	5.63e-15	Up
Lchi00761	2767.57	170.946	4.01791	4.79e-51	1.08e-49	Up
Lchi00748	2034.35	217.464	3.22546	1.26e-31	1.55e-30	Up
Lchi00743	8661.2	767.858	3.49617	4.14e-62	1.28e-60	Up
Lchi00727	7087.17	583.889	3.6017	1.32e-111	1.42e-109	Up
Lchi00726	19252	4017.67	2.2607	2.78e-39	4.47e-38	Up
Lchi00685	877.156	135.537	2.69497	8.61e-11	4.03e-10	Up
Lchi00674	9.58472	0.828241	3.56965	0.00573236	0.0114179	Up
Lchi00671	788.895	69.2833	3.50941	3.69e-35	5.14e-34	Up
Lchi00665	2433.44	7.84147	8.2712	3.92e-72	1.63e-70	Up
Lchi00662	2461.69	552.121	2.15576	2.19e-44	4.07e-43	Up
Lchi00659	443.881	55.4108	3.00528	1.51e-35	2.14e-34	Up
Lchi00646	5157.22	873.28	2.56165	2.68e-58	7.43e-57	Up
Lchi00638	14971.8	2439.09	2.61776	2.77e-135	4.86e-133	Up
Lchi00626	57056.7	8265.02	2.78724	2.15e-55	5.57e-54	Up
Lchi00590	10500.2	2194.53	2.25832	2.52e-72	1.06e-70	Up
Lchi00562	447.744	3.21516	7.14023	4.9e-50	1.08e-48	Up
Lchi00560	938.518	203.146	2.20887	1.05e-38	1.65e-37	Up
Lchi06147	7329.78	467.793	3.9696	9.24e-122	1.23e-119	Up
Lchi06137	153.608	25.0866	2.61403	3.88e-12	1.99e-11	Up
Lchi06125	1154.62	93.604	3.62739	1.13e-25	1.15e-24	Up
Lchi06123	30059.1	5957.54	2.33491	1.25e-51	2.87e-50	Up
Lchi06114	1870.23	394.025	2.24566	1.6e-24	1.56e-23	Up
Lchi06109	2574.39	527.982	2.2855	1.55e-09	6.57e-09	Up
Lchi06103	3972.22	398.191	3.31757	6.01e-89	3.94e-87	Up
Lchi11416	95.8315	3.14937	4.92406	9.84e-18	6.99e-17	Up
Lchi14371	19241.5	4145.28	2.21457	6.41e-23	5.79e-22	Up
Lchi14372	59891.4	14.137	12.0444	5.26e-30	6.1e-29	Up
Lchi14377	30348.8	4895.88	2.63203	1.17e-53	2.87e-52	Up
Lchi26333	83.5483	13.0556	2.6837	1.7e-12	8.9e-12	Up
Lchi26335	12043.8	2849.21	2.07953	9.53e-17	6.4e-16	Up
Lchi26336	1067.78	79.9378	3.73897	7.9e-05	0.000209734	Up
Lchi26352	5047.75	1153.27	2.12971	6.66e-28	7.24e-27	Up
Lchi26358	4.33779	0	4.90275	0.0260001	0.0451643	Up
Lchi25156	1815.49	218.707	3.05228	8.94e-63	2.82e-61	Up
Lchi27432	1944.35	254.459	2.93216	8.53e-60	2.47e-58	Up
Lchi27433	400.32	96.257	2.05531	3.11e-05	8.71e-05	Up
Lchi16266	6.40043	0.519559	3.6012	0.0217052	0.0383698	Up
Lchi16311	92.9393	7.60921	3.60554	8.99e-09	3.6e-08	Up
Lchi16315	32.5745	7.98723	2.02727	0.00149642	0.00330451	Up
Lchi08793	7018.82	517.742	3.76049	5.86e-122	7.87e-120	Up
Lchi08687	10872	1534.19	2.82484	4.5e-63	1.43e-61	Up
Lchi17118	2763.67	475.096	2.53971	2.56e-53	6.2e-52	Up
Lchi17100	2936.22	519.433	2.49841	5.81e-31	6.95e-30	Up
Lchi30003	221.205	36.5912	2.59829	3.72e-06	1.16e-05	Up
Lchi18737	241.186	22.2289	3.43983	9.54e-27	9.99e-26	Up
Lchi31372	142.042	16.8384	3.08132	8.88e-17	5.98e-16	Up
Lchi25691	1011.95	119.194	3.08468	1.76e-16	1.16e-15	Up
Lchi22690	85438.6	14743.7	2.53481	6.96e-12	3.51e-11	Up
Lchi26643	2370.28	149.73	3.98604	3.07e-99	2.66e-97	Up
Lchi26644	1866.71	420.09	2.1522	3.5e-08	1.33e-07	Up
Lchi12088	6.86242	0	5.55953	0.00651834	0.0128531	Up
Lchi12089	12.6636	0	6.44251	4.14e-05	0.00011385	Up
Lchi12142	7974.45	824.248	3.27393	5.92e-108	6.13e-106	Up
Lchi12177	71.2367	4.28452	4.06997	3.03e-10	1.36e-09	Up
Lchi12187	1104.4	183.494	2.5884	1.13e-23	1.05e-22	Up
Lchi12193	103.143	4.80053	4.43712	2.92e-15	1.8e-14	Up
Lchi31074	933.925	4.66541	7.62879	6.96e-49	1.47e-47	Up
Lchi26907	1376.63	305.227	2.17246	9.28e-07	3.08e-06	Up
Lchi26900	410.085	57.369	2.84204	2.56e-28	2.83e-27	Up
Lchi12460	1271.2	268.788	2.24164	0.00474492	0.00958485	Up
Lchi12464	102.243	4.9392	4.39322	1.39e-09	5.93e-09	Up
Lchi12471	21688.8	572.097	5.24461	8.55e-78	4.29e-76	Up
Lchi12500	198.186	45.7923	2.1163	1.06e-11	5.29e-11	Up
Lchi12508	6859.43	605.957	3.5007	2.37e-64	7.75e-63	Up
Lchi12525	3639.54	408.447	3.15507	3.11e-125	4.58e-123	Up
Lchi12537	207.485	11.9571	4.10424	2.71e-30	3.17e-29	Up
Lchi01583	1107.84	4.49185	7.94656	5.21e-48	1.08e-46	Up
Lchi01585	2309.38	568.364	2.02204	3.96e-66	1.35e-64	Up
Lchi01626	16.5924	2.37983	2.81232	0.00498567	0.0100338	Up
Lchi01628	412.268	20.8071	4.31503	5.47e-32	6.79e-31	Up
Lchi01651	13973.8	322.051	5.43847	2.88e-129	4.46e-127	Up
Lchi01672	10600.2	1607.9	2.72057	3.27e-31	3.95e-30	Up
Lchi01673	292.12	65.6779	2.14964	1.77e-16	1.17e-15	Up
Lchi01697	4531.46	668.345	2.76075	3.06e-100	2.71e-98	Up
Lchi01699	841.092	74.3692	3.50032	5.13e-36	7.36e-35	Up
Lchi01769	7928.9	829.447	3.25645	4.17e-54	1.04e-52	Up
Lchi01772	2090.19	103.157	4.33936	1.78e-86	1.09e-84	Up
Lchi01782	143.781	7.59327	4.2392	8.27e-20	6.5e-19	Up
Lchi01794	3050.32	342.888	3.15353	2.97e-90	2e-88	Up
Lchi01800	13857	274.177	5.65945	8.31e-237	8.01e-234	Up
Lchi01833	3412.58	106.614	4.99881	3.76e-49	8.06e-48	Up
Lchi01855	95.5161	23.5695	2.01779	5.6e-09	2.28e-08	Up
Lchi01861	7690.18	1238.52	2.63406	6.39e-97	5.16e-95	Up
Lchi01868	1660.38	384.635	2.10964	1.29e-33	1.7e-32	Up
Lchi01906	14.0604	0.276671	5.6237	0.000225986	0.000563438	Up
Lchi01914	34.0097	1.52313	4.44798	1.2e-07	4.35e-07	Up
Lchi01922	25253.4	4551.09	2.47207	5.26e-32	6.54e-31	Up
Lchi01930	71.102	10.8323	2.71573	0.000127789	0.000329691	Up
Lchi01934	9288.7	419.638	4.46745	1.15e-221	8.12e-219	Up
Lchi01943	256.107	52.2153	2.29156	1.55e-11	7.61e-11	Up
Lchi24794	2235.68	474.718	2.23541	1.23e-29	1.41e-28	Up
Lchi24803	778.126	5.05051	7.27597	2.83e-69	1.07e-67	Up
Lchi13715	2198.93	281.153	2.9681	1.03e-93	7.76e-92	Up
Lchi13771	574.695	122.797	2.22555	1.74e-22	1.54e-21	Up
Lchi13781	38.589	3.04338	3.6784	0.00195517	0.00423038	Up
Lchi03111	30.8224	2.52492	3.57588	1.77e-05	5.09e-05	Up
Lchi03031	1663.37	182.37	3.18884	1.05e-63	3.37e-62	Up
Lchi03025	4425.1	134.291	5.0395	4.09e-107	4.17e-105	Up
Lchi02995	1674.53	203.997	3.0364	2.46e-29	2.78e-28	Up
Lchi02978	6705.23	848.223	2.9823	5.51e-66	1.86e-64	Up
Lchi02970	675.069	132.918	2.34458	5.32e-19	4.03e-18	Up
Lchi02969	24410.2	2549.16	3.25927	1.36e-91	9.75e-90	Up
Lchi02924	389.579	44.0153	3.14936	2.18e-13	1.2e-12	Up
Lchi02903	2342.42	452.012	2.37382	8.28e-21	6.88e-20	Up
Lchi02900	590.074	103.873	2.50753	1.68e-49	3.63e-48	Up
Lchi02882	17.037	1.03735	4.0196	6.93e-05	0.000185245	Up
Lchi02869	36129.2	3797.21	3.25005	7.88e-44	1.44e-42	Up
Lchi02868	4433.36	934.295	2.24602	7.7e-55	1.97e-53	Up
Lchi11318	15.2855	2.84069	2.4194	0.0243907	0.0426234	Up
Lchi11354	919.48	11.3304	6.35992	2.09e-70	8.3e-69	Up
Lchi11389	56974.2	5227.06	3.44616	5.22e-91	3.62e-89	Up
Lchi11415	84.2321	17.2405	2.29453	5.1e-09	2.08e-08	Up
Lchi14364	4334.26	560.504	2.95021	1.16e-99	1.01e-97	Up
Lchi14375	6279.63	1315.73	2.25439	1.96e-46	3.86e-45	Up
Lchi14401	2100.68	60.0691	5.12931	1.52e-60	4.5e-59	Up
Lchi14409	21029.6	189.23	6.79544	2.68e-209	1.62e-206	Up
Lchi26343	270.559	43.6977	2.62963	0.0191501	0.0342554	Up
Lchi25157	304.373	0	11.0249	3.3e-19	2.52e-18	Up
Lchi25162	244.433	0	10.7102	1.44e-18	1.07e-17	Up
Lchi25168	1582.76	154.259	3.35642	4.44e-51	1.01e-49	Up
Lchi25169	338000	28.3049	13.5411	3.36e-25	3.34e-24	Up
Lchi16252	1.65445e+06	45573.1	5.18202	2e-134	3.45e-132	Up
Lchi16298	4876.33	1144.37	2.09091	1.16e-18	8.62e-18	Up
Lchi08802	2062.04	206.548	3.31975	3.19e-53	7.71e-52	Up
Lchi08791	535.878	70.9188	2.9164	1.06e-26	1.1e-25	Up
Lchi08780	4134.1	418.958	3.30237	2.96e-140	5.87e-138	Up
Lchi08755	12841.8	2416.41	2.41007	9.19e-24	8.65e-23	Up
Lchi08737	535.933	0.485778	10.0332	9.51e-11	4.44e-10	Up
Lchi08689	42.7365	1.58715	4.75619	2.17e-08	8.36e-08	Up
Lchi08649	6.40167	0	5.44958	0.0025802	0.00546787	Up
Lchi08645	9.86654	0.519559	4.2332	0.00204631	0.00441362	Up
Lchi17116	3816.88	899.879	2.08468	2.56e-21	2.17e-20	Up
Lchi17115	156419	14226.6	3.45872	3.21e-69	1.21e-67	Up
Lchi17084	4347.31	833.855	2.38207	4.92e-60	1.44e-58	Up
Lchi18445	635.496	9.09758	6.13412	1.72e-38	2.69e-37	Up
Lchi29999	23.7965	2.69914	3.15309	0.00140935	0.00312527	Up
Lchi18692	553.798	136.582	2.0171	3.07e-16	2e-15	Up
Lchi18683	80984.4	8847.51	3.19426	3.65e-104	3.52e-102	Up
Lchi18664	2319.73	151.552	3.93496	5.12e-17	3.49e-16	Up
Lchi31370	59.609	3.11204	4.23954	6.03e-12	3.05e-11	Up
Lchi25690	28804.9	5000	2.52636	3.04e-18	2.22e-17	Up
Lchi25671	41.3364	0.79623	5.69594	4.66e-06	1.44e-05	Up
Lchi25665	2807.59	220.061	3.67295	2.3e-74	1.04e-72	Up
Lchi22708	326.519	2.56047	6.95657	1.71e-37	2.59e-36	Up
Lchi22714	1222.44	3.65653	8.38128	2.75e-17	1.9e-16	Up
Lchi22718	33.1637	2.56047	3.66412	5.64e-07	1.91e-06	Up
Lchi12125	799.229	74.2232	3.42578	3.2e-68	1.17e-66	Up
Lchi31076	73.6554	10.1118	2.8741	2.29e-10	1.04e-09	Up
Lchi26928	6064.41	58.0787	6.70456	2.68e-22	2.35e-21	Up
Lchi26899	2094.05	9.02568	7.84097	1.25e-77	6.24e-76	Up
Lchi32391	37494.9	1420.23	4.72224	3.8e-114	4.2e-112	Up
Lchi01505	14312.3	1508.33	3.24601	1.52e-168	5.47e-166	Up
Lchi01558	14454.4	901.841	4.00222	1.24e-56	3.33e-55	Up
Lchi01560	1317.95	278.657	2.24212	6.51e-52	1.51e-50	Up
Lchi01590	2065.8	339.668	2.60391	2.24e-16	1.47e-15	Up
Lchi01644	3560.09	650.886	2.45065	4.68e-69	1.76e-67	Up
Lchi01692	20605.3	2017.63	3.35207	2.59e-62	8.09e-61	Up
Lchi01695	12548.5	1454.35	3.10913	1.42e-122	1.98e-120	Up
Lchi01709	356.048	61.451	2.5355	4.98e-17	3.4e-16	Up
Lchi01710	2535.4	546.118	2.2144	5.87e-17	3.99e-16	Up
Lchi01720	2088.22	344.33	2.59962	9.33e-47	1.86e-45	Up
Lchi01721	24678.1	1169.92	4.39851	9.51e-120	1.2e-117	Up
Lchi01723	4941.85	955.869	2.36984	4.07e-14	2.34e-13	Up
Lchi01730	69.1613	4.07364	4.10706	4.31e-12	2.2e-11	Up
Lchi01764	3251.61	8.20421	8.65769	9.55e-91	6.56e-89	Up
Lchi01779	1877.35	345.222	2.44233	2.18e-41	3.69e-40	Up
Lchi01783	6855.22	350.195	4.28997	2.49e-56	6.63e-55	Up
Lchi01814	31.2414	7.08611	2.12821	0.00029612	0.000724673	Up
Lchi01849	1287.58	250.722	2.36062	1.44e-08	5.65e-08	Up
Lchi01876	1127.42	277.312	2.02228	1.62e-29	1.85e-28	Up
Lchi01880	795.275	84.8293	3.22868	0.0170581	0.0308568	Up
Lchi01898	9.44199	1.00534	3.1866	0.0246972	0.0430987	Up
Lchi01908	3072.19	482.547	2.67132	1.55e-36	2.27e-35	Up
Lchi01926	2141.44	412.577	2.37495	3e-16	1.95e-15	Up
Lchi01941	249.297	17.5972	3.82415	0.00152895	0.00336969	Up
Lchi24790	95.681	20.276	2.23464	0.000435273	0.00103943	Up
Lchi24793	4573.59	584.204	2.96809	5.57e-78	2.81e-76	Up
Lchi26683	346.436	10.7568	5.00339	3.59e-38	5.57e-37	Up
Lchi32077	77.0652	17.0094	2.16959	2.34e-06	7.43e-06	Up
Lchi13714	20.6679	0.485778	5.32399	0.000461204	0.00109617	Up
Lchi13774	165.745	16.4728	3.32946	2.09e-14	1.22e-13	Up
Lchi03105	12872	1683.88	2.93412	1.47e-53	3.6e-52	Up
Lchi03091	56.7691	4.55942	3.64019	1.44e-07	5.18e-07	Up
Lchi03076	830.799	187.395	2.14915	3.17e-14	1.84e-13	Up
Lchi03060	815.669	146.525	2.47578	8.96e-13	4.78e-12	Up
Lchi03036	103090	21485.2	2.26248	2.44e-36	3.56e-35	Up
Lchi03032	4403.31	958.482	2.19966	4.73e-36	6.81e-35	Up
Lchi02977	4494.57	912.018	2.30065	1.04e-52	2.46e-51	Up
Lchi02925	771.348	19.4329	5.30548	8.82e-31	1.05e-29	Up
Lchi02917	53.5775	2.96519	4.17804	8.33e-05	0.000220567	Up
Lchi02913	1110.96	77.2233	3.84314	3.39e-70	1.33e-68	Up
Lchi02906	27.2994	5.281	2.37974	0.00155596	0.00342432	Up
Lchi02883	13032.8	226.586	5.84436	6.17e-94	4.64e-92	Up
Lchi02881	3567.59	507.153	2.81357	1.95e-39	3.16e-38	Up
Lchi02878	308.832	58.3677	2.40217	1.22e-05	3.58e-05	Up
Lchi22133	78.2798	0	9.06317	5.82e-12	2.95e-11	Up
Lchi14082	8973.69	1853.41	2.27566	3.23e-45	6.15e-44	Up
Lchi14085	374.678	27.5756	3.76634	2.87e-37	4.32e-36	Up
Lchi14087	30.7728	0	7.71482	1.74e-05	5.01e-05	Up
Lchi09815	3338.05	684.943	2.28445	2.14e-63	6.83e-62	Up
Lchi09819	570.114	82.8697	2.7839	2.23e-07	7.88e-07	Up
Lchi09827	8607.15	1879.86	2.19486	5.87e-37	8.72e-36	Up
Lchi09840	10688.5	1065.09	3.32667	9.09e-33	1.16e-31	Up
Lchi09854	3962.09	544.961	2.86117	5.16e-78	2.61e-76	Up
Lchi09867	1273.39	119.355	3.4125	5.9e-49	1.25e-47	Up
Lchi09893	3280.2	699.818	2.22813	1.08e-29	1.24e-28	Up
Lchi09909	3050.24	1.83358	10.6909	1.76e-69	6.76e-68	Up
Lchi09945	61.5118	1.6227	5.27538	2.78e-13	1.53e-12	Up
Lchi11632	13239.2	1837.57	2.84882	6.73e-82	3.76e-80	Up
Lchi11586	9921.54	495.947	4.32273	1.72e-40	2.84e-39	Up
Lchi11578	879.151	65.8835	3.73616	1.26e-35	1.79e-34	Up
Lchi18060	2839.51	62.7899	5.49927	4.31e-86	2.63e-84	Up
Lchi18053	21.8031	4.60028	2.25873	0.0237614	0.0416163	Up
Lchi18031	19.2455	0	7.04628	5.93e-07	2e-06	Up
Lchi07061	25.5435	2.83891	3.16593	0.000773498	0.00178126	Up
Lchi07060	231.562	31.4338	2.88167	4.56e-09	1.87e-08	Up
Lchi07055	786.005	177.913	2.1437	6.13e-22	5.31e-21	Up
Lchi07054	12719.8	2622.5	2.27798	2.94e-42	5.14e-41	Up
Lchi06953	5793.61	1442.46	2.00558	1.16e-32	1.48e-31	Up
Lchi06946	2658.91	583.325	2.18796	6.57e-55	1.69e-53	Up
Lchi06934	37.2774	4.66895	2.98251	0.00244739	0.00520254	Up
Lchi06933	10589.6	49.5291	7.74676	6.21e-230	5.07e-227	Up
Lchi06931	1418.64	185.475	2.93368	1.48e-48	3.1e-47	Up
Lchi06926	36.7315	5.25962	2.7984	2.51e-05	7.1e-05	Up
Lchi06913	1795.8	360.578	2.31582	6.01e-06	1.83e-05	Up
Lchi06900	5029.87	960.068	2.38914	7.76e-42	1.34e-40	Up
Lchi20091	3364.67	650.39	2.3706	4.77e-25	4.72e-24	Up
Lchi20086	6318.44	567.503	3.47701	2.47e-133	4.09e-131	Up
Lchi20080	1263.88	143.91	3.13565	2.23e-09	9.36e-09	Up
Lchi20075	8785.13	1559.48	2.49369	1.43e-71	5.86e-70	Up
Lchi20074	9189.46	1172.54	2.97018	1.22e-87	7.79e-86	Up
Lchi15214	12.7721	0	6.45343	2.04e-05	5.85e-05	Up
Lchi15218	22.5884	1.07113	4.39745	0.00652815	0.0128689	Up
Lchi15219	2221.58	436.429	2.34853	2.26e-21	1.92e-20	Up
Lchi15230	120.778	14.6224	3.03891	7.51e-09	3.02e-08	Up
Lchi15231	115.117	24.6712	2.21828	1.8e-07	6.44e-07	Up
Lchi15244	110.919	24.7751	2.15837	0.011399	0.0214027	Up
Lchi15252	434.735	84.5796	2.35842	2.77e-07	9.71e-07	Up
Lchi15258	9244.63	1472.79	2.64975	5.84e-48	1.2e-46	Up
Lchi21701	4498.19	874.933	2.36162	9.2e-79	4.77e-77	Up
Lchi21693	3035.62	661.319	2.1987	1.65e-47	3.37e-46	Up
Lchi21684	18.8215	0	7.01666	3.92e-06	1.22e-05	Up
Lchi05478	712.445	145.412	2.29117	5.69e-46	1.11e-44	Up
Lchi05411	487.524	34.7087	3.81876	1.24e-55	3.23e-54	Up
Lchi05365	2958.79	380.348	2.95902	2.73e-121	3.59e-119	Up
Lchi05363	5430.55	132.958	5.35262	1.2e-279	2.32e-276	Up
Lchi05299	105.927	25.7544	2.03693	2.93e-05	8.24e-05	Up
Lchi05292	5.91407	0	5.3378	0.00535628	0.0107262	Up
Lchi05287	1277.26	15.0183	6.40866	5.57e-65	1.86e-63	Up
Lchi05280	27.8244	4.84317	2.53328	0.0044507	0.00903125	Up
Lchi05273	22.9205	1.24645	4.15118	1.92e-05	5.5e-05	Up
Lchi14760	11407.3	650.615	4.13157	8.86e-144	1.86e-141	Up
Lchi14765	11078.5	1923.26	2.5262	3.64e-64	1.18e-62	Up
Lchi14773	133.425	4.42252	4.89989	2.4e-17	1.66e-16	Up
Lchi14806	420.854	1.03735	8.64136	3.88e-25	3.85e-24	Up
Lchi14809	1785.06	381.524	2.22507	1.11e-37	1.7e-36	Up
Lchi16102	2183.88	454.453	2.26423	7.13e-11	3.35e-10	Up
Lchi24238	603.688	107.646	2.48473	1.23e-24	1.2e-23	Up
Lchi24224	438.198	13.5261	5.03127	1.68e-30	1.98e-29	Up
Lchi10233	9932.21	995.421	3.31852	1.05e-199	5.7e-197	Up
Lchi10255	6910.12	366.219	4.23832	6.68e-32	8.25e-31	Up
Lchi10346	18634.2	1742.47	3.41865	8.89e-179	3.77e-176	Up
Lchi22159	3618.31	794.926	2.18669	9.54e-72	3.92e-70	Up
Lchi22164	736.207	181.476	2.0188	1.74e-15	1.08e-14	Up
Lchi22201	34.0453	2.76493	3.64595	0.000225526	0.000562423	Up
Lchi17222	46.0474	10.8255	2.0792	4.15e-05	0.00011419	Up
Lchi17205	5499.08	536.395	3.35805	6.5e-98	5.37e-96	Up
Lchi17173	3877.41	605.381	2.67923	1.14e-78	5.9e-77	Up
Lchi17170	9226.37	0.760677	13.5236	2.52e-35	3.54e-34	Up
Lchi26293	89.4987	15.5712	2.53133	0.000919818	0.00209355	Up
Lchi33763	25.5791	3.56227	2.83161	0.00077763	0.00179028	Up
Lchi20422	11.1965	1.83181	2.61715	0.00859871	0.0165342	Up
Lchi25357	980.086	8.49616	6.85467	4.54e-78	2.3e-76	Up
Lchi33829	87.0369	1.86027	5.5548	1.24e-14	7.38e-14	Up
Lchi30801	131258	6588.22	4.31631	3.67e-117	4.42e-115	Up
Lchi30718	250.841	49.817	2.33299	1.72e-16	1.14e-15	Up
Lchi28927	1104.93	53.9084	4.36164	4.99e-115	5.63e-113	Up
Lchi28931	192.095	44.4606	2.11223	5.3e-17	3.61e-16	Up
Lchi20405	14.7214	0.276671	5.68388	0.000944154	0.00214594	Up
Lchi20402	4630.97	3.66538	10.2927	7.22e-132	1.17e-129	Up
Lchi20362	133.743	31.2995	2.09241	0.00715881	0.0139989	Up
Lchi22550	818.376	25.6332	4.98466	3.3e-45	6.28e-44	Up
Lchi16472	122.204	7.67146	3.99024	2.49e-11	1.21e-10	Up
Lchi16449	314.523	29.1261	3.43414	1.17e-16	7.82e-16	Up
Lchi11828	2937.61	575.355	2.35246	9.6e-16	6.05e-15	Up
Lchi11795	313.616	65.7335	2.25452	5.27e-14	3e-13	Up
Lchi11757	81.1954	12.0584	2.74202	1.15e-07	4.17e-07	Up
Lchi22123	9250.79	1262.34	2.87314	2.18e-26	2.25e-25	Up
Lchi22121	2195.09	491.401	2.15883	3.18e-47	6.45e-46	Up
Lchi22118	1180.37	46.6814	4.66388	8.28e-43	1.47e-41	Up
Lchi22112	239.098	33.6001	2.82395	7.72e-12	3.87e-11	Up
Lchi14103	879.084	75.2351	3.544	2.72e-25	2.72e-24	Up
Lchi14109	531.805	37.9989	3.80864	2.66e-52	6.22e-51	Up
Lchi14110	642.377	107.737	2.57803	9.48e-13	5.06e-12	Up
Lchi14115	53.5663	0.274899	7.56136	3e-09	1.25e-08	Up
Lchi14136	160.86	31.8936	2.33384	0.000525209	0.00123858	Up
Lchi09841	309.518	66.1727	2.22914	3.16e-14	1.83e-13	Up
Lchi09848	3656.63	62.3136	5.87298	2.52e-79	1.33e-77	Up
Lchi09857	23.1231	0	7.30915	2.2e-07	7.79e-07	Up
Lchi09877	5932.25	1007.58	2.55738	6.68e-22	5.77e-21	Up
Lchi09881	35309.1	7857.05	2.16792	3.61e-39	5.77e-38	Up
Lchi09891	1592.5	107.396	3.89112	1.04e-61	3.19e-60	Up
Lchi09931	657.61	94.6282	2.79799	3.38e-27	3.6e-26	Up
Lchi33835	2643.6	334.679	2.98254	3.48e-53	8.39e-52	Up
Lchi27030	958.36	204.609	2.22714	6.66e-23	6.01e-22	Up
Lchi27020	25747.8	546.306	5.55843	3.39e-230	2.88e-227	Up
Lchi11640	1522.49	216.967	2.81019	3.08e-102	2.88e-100	Up
Lchi18032	1676.07	9.02391	7.52207	2.53e-64	8.26e-63	Up
Lchi18017	765.323	137.873	2.4732	2.38e-29	2.7e-28	Up
Lchi18008	243.744	1.34426	7.52546	4.74e-27	5.03e-26	Up
Lchi07067	107.908	17.0554	2.66871	2.93e-05	8.24e-05	Up
Lchi07059	383712	22499.1	4.09208	4.81e-10	2.12e-09	Up
Lchi07013	109.205	26.933	2.02753	8.41e-07	2.8e-06	Up
Lchi07009	17201.9	2839.2	2.59883	4.03e-42	7.02e-41	Up
Lchi06986	13916.9	1007.55	3.78757	3.79e-131	6.04e-129	Up
Lchi06952	10366.2	1357.91	2.93224	3.13e-19	2.39e-18	Up
Lchi24163	33.7635	8.32083	2.03227	0.000178431	0.00045129	Up
Lchi24150	14652.1	2773.98	2.40091	2.2e-37	3.32e-36	Up
Lchi20085	31583.9	4654.53	2.76237	8.22e-43	1.46e-41	Up
Lchi27341	6751.5	1262.9	2.41811	5.73e-19	4.33e-18	Up
Lchi27337	7755.51	600.267	3.69174	9.35e-108	9.63e-106	Up
Lchi27333	182.977	6.89661	4.73424	4.01e-22	3.49e-21	Up
Lchi15212	214.863	8.92146	4.58564	3.8e-11	1.82e-10	Up
Lchi15232	14102.2	945.235	3.89877	1.4e-51	3.21e-50	Up
Lchi15239	105.839	23.3703	2.17798	6.09e-05	0.000163883	Up
Lchi21697	394.172	9.13411	5.42474	1.39e-37	2.12e-36	Up
Lchi21669	11.613	0.762448	3.89512	0.0021794	0.00467549	Up
Lchi05464	5651	1145.27	2.30295	1.78e-28	1.98e-27	Up
Lchi05389	1326.3	276.416	2.26131	4.43e-38	6.85e-37	Up
Lchi05364	26639.5	3229.02	3.0443	1.41e-58	3.97e-57	Up
Lchi05358	196.28	4.30767	5.52104	3.15e-18	2.3e-17	Up
Lchi05357	87.3042	1.38158	6.01651	9e-10	3.89e-09	Up
Lchi05346	613.311	29.5867	4.37871	1.01e-19	7.91e-19	Up
Lchi05269	37.7901	4.39582	3.0946	1.73e-06	5.59e-06	Up
Lchi14767	28.6844	1.52135	4.19775	2.97e-06	9.35e-06	Up
Lchi16057	3681.25	668.052	2.46167	6.68e-19	5.03e-18	Up
Lchi16080	711.997	24.7651	4.84656	7.96e-24	7.5e-23	Up
Lchi16087	486.777	60.4114	3.01265	5.28e-14	3.01e-13	Up
Lchi16088	34.408	7.5637	2.19904	0.00888458	0.0170391	Up
Lchi16126	37.5015	6.95984	2.417	0.000393308	0.000945714	Up
Lchi24214	218.609	52.6854	2.05121	1.42e-20	1.17e-19	Up
Lchi27713	5.3186	0	5.19107	0.00593209	0.0117903	Up
Lchi27707	8824.59	723.562	3.60773	3.55e-66	1.22e-64	Up
Lchi27677	2708.72	523.204	2.37234	3.62e-25	3.6e-24	Up
Lchi27672	11244.4	369.613	4.92759	2.89e-27	3.08e-26	Up
Lchi26488	555.684	8.75078	5.96316	5.68e-67	1.99e-65	Up
Lchi10247	613.47	142.227	2.10674	4.37e-19	3.33e-18	Up
Lchi10267	7095.56	1341.13	2.40314	9.2e-22	7.9e-21	Up
Lchi22186	45.8891	6.47583	2.81866	0.000733463	0.00169522	Up
Lchi22200	11.9715	1.62624	2.90043	0.0214252	0.0379	Up
Lchi17181	5.52874	0.274899	4.27607	0.0169696	0.0307177	Up
Lchi17162	1467.24	32.843	5.47209	1.21e-54	3.07e-53	Up
Lchi17159	1841.44	68.5472	4.75032	4.51e-39	7.18e-38	Up
Lchi17158	1503.19	28.4797	5.72215	3.42e-68	1.25e-66	Up
Lchi17154	448.157	29.2912	3.92968	6.49e-47	1.29e-45	Up
Lchi28428	3668.83	233.497	3.97553	2.83e-72	1.18e-70	Up
Lchi26295	61.9376	0.794459	6.28194	1.97e-08	7.64e-08	Up
Lchi26311	5340.5	528.809	3.33536	1.43e-69	5.52e-68	Up
Lchi26321	2508.14	584.405	2.10096	1.98e-47	4.02e-46	Up
Lchi20434	6.47397	0	5.47692	0.00235712	0.00502424	Up
Lchi20461	13899.9	5.67783	11.2509	3.01e-35	4.21e-34	Up
Lchi25347	7021.54	572	3.61732	9.53e-56	2.5e-54	Up
Lchi25360	3860.82	390.454	3.30589	1.45e-18	1.08e-17	Up
Lchi33830	506.782	22.5482	4.4917	4.63e-51	1.05e-49	Up
Lchi30136	1539.83	357.136	2.1095	3.42e-36	4.96e-35	Up
Lchi30806	420.137	16.8654	4.63445	9.1e-21	7.54e-20	Up
Lchi28923	645.932	72.8888	3.14419	1.8e-27	1.93e-26	Up
Lchi28929	575.434	43.7393	3.71183	1.12e-33	1.48e-32	Up
Lchi20416	33.9349	1.61739	4.41032	2.33e-06	7.4e-06	Up
Lchi11833	616.316	18.5724	5.05572	2.79e-68	1.03e-66	Up
Lchi11802	767.071	162.189	2.24314	9.13e-29	1.02e-27	Up
Lchi11799	147559	13427.3	3.45801	3.71e-150	9.26e-148	Up
Lchi04334	7945.9	1525.61	2.38061	2.39e-15	1.47e-14	Up
Lchi04330	5918.81	356.435	4.05242	6.79e-151	1.74e-148	Up
Lchi04324	25813.3	385.703	6.06354	6.1e-77	2.97e-75	Up
Lchi04293	158.676	25.5546	2.6277	4.44e-17	3.04e-16	Up
Lchi04236	775.462	85.9263	3.17612	1.92e-28	2.13e-27	Up
Lchi04234	59.1993	1.86382	4.99632	3.93e-13	2.15e-12	Up
Lchi04221	412.362	94.9837	2.11733	0.000561369	0.00131873	Up
Lchi04179	522520	19922.4	4.713	2.86e-134	4.81e-132	Up
Lchi04171	10.4932	0.728667	3.77485	0.00871557	0.0167392	Up
Lchi04169	184.931	18.9123	3.28469	7.22e-24	6.84e-23	Up
Lchi04167	2178.95	84.1361	4.69552	8.45e-119	1.05e-116	Up
Lchi04152	203.269	25.7907	2.9864	2.23e-18	1.64e-17	Up
Lchi04151	340.848	39.755	3.10156	6.06e-30	7.02e-29	Up
Lchi04149	29.7368	3.45096	3.10888	2.65e-06	8.39e-06	Up
Lchi04148	99.5354	9.90267	3.33549	1.11e-14	6.62e-14	Up
Lchi04144	81.3788	5.05161	3.99253	1.05e-05	3.11e-05	Up
Lchi04141	3027.31	610.132	2.3101	7.34e-24	6.94e-23	Up
Lchi04097	3497.39	695.121	2.33146	1.79e-53	4.36e-52	Up
Lchi22891	29.2137	6.56478	2.15328	0.0001361	0.000350154	Up
Lchi18944	3748.62	390.182	3.26345	1.56e-58	4.39e-57	Up
Lchi18982	2185.05	68.1076	5.0036	6.8e-38	1.04e-36	Up
Lchi18996	2302.91	518.442	2.1516	6.09e-36	8.71e-35	Up
Lchi11673	102.62	21.5632	2.25827	5.35e-08	2e-07	Up
Lchi11683	2601.92	378.325	2.781	1.43e-94	1.09e-92	Up
Lchi11689	237.166	30.7392	2.94584	1.5e-15	9.34e-15	Up
Lchi11699	7168.12	0.728667	13.1534	2.17e-48	4.53e-47	Up
Lchi21467	12.557	1.03912	3.58816	0.00468523	0.00946909	Up
Lchi21462	84.8152	18.2931	2.21103	8.77e-09	3.51e-08	Up
Lchi21436	10454.9	575.963	4.18241	2.57e-46	5.03e-45	Up
Lchi23916	1266.8	159.226	2.9895	7.67e-33	9.8e-32	Up
Lchi23936	2803.64	590.274	2.2478	3.62e-61	1.09e-59	Up
Lchi11304	4169.06	347.319	3.58454	1.31e-86	8.1e-85	Up
Lchi11284	2475.49	448.74	2.46276	1.03e-55	2.69e-54	Up
Lchi11272	328.554	40.6674	3.01386	0.0220224	0.0388755	Up
Lchi11214	4300.54	669.266	2.68318	5.53e-32	6.87e-31	Up
Lchi11212	2176.69	499.333	2.12317	2.19e-42	3.85e-41	Up
Lchi09294	33.6644	6.10924	2.46049	0.00132365	0.00294538	Up
Lchi09285	55452.2	4390.79	3.65863	2.1e-196	1.06e-193	Up
Lchi26234	649.428	89.7757	2.85375	7.55e-13	4.05e-12	Up
Lchi27860	718.355	144.85	2.31016	9.1e-12	4.55e-11	Up
Lchi15561	5374.13	412.17	3.70397	1.78e-84	1.05e-82	Up
Lchi15537	2454.34	389.347	2.65505	7.37e-27	7.76e-26	Up
Lchi15505	4673.78	21.5456	7.75861	2.61e-123	3.74e-121	Up
Lchi15499	30.1803	1.83358	4.02616	5.86e-05	0.000158039	Up
Lchi10209	964.586	233.603	2.04769	9.17e-18	6.52e-17	Up
Lchi10149	37.5617	7.15721	2.38452	0.0168631	0.030556	Up
Lchi10132	4218.21	723.722	2.54334	3.09e-16	2.01e-15	Up
Lchi16203	692.223	23.4496	4.87665	4.22e-45	8.03e-44	Up
Lchi16199	1296.19	299.772	2.11093	4.27e-21	3.58e-20	Up
Lchi16190	1641.85	70.9938	4.52892	1.41e-63	4.51e-62	Up
Lchi16180	1092.55	244.853	2.15666	5.53e-38	8.53e-37	Up
Lchi16168	3903.05	27.093	7.16166	1.41e-90	9.64e-89	Up
Lchi01987	648.043	144.615	2.16125	4.61e-19	3.5e-18	Up
Lchi01992	485.225	38.0028	3.67676	3.83e-14	2.21e-13	Up
Lchi02038	1255.65	239.243	2.39054	2.64e-24	2.54e-23	Up
Lchi02056	39.1795	3.17961	3.61695	3.47e-06	1.08e-05	Up
Lchi02097	9647.2	736.832	3.7101	6.77e-63	2.14e-61	Up
Lchi02147	14.2761	1.38158	3.38926	0.00821277	0.0158741	Up
Lchi02166	11924.2	1882.38	2.66306	1.44e-31	1.76e-30	Up
Lchi02222	6446.45	1303.48	2.30641	7.69e-39	1.22e-37	Up
Lchi02246	1376.99	28.2772	5.61084	2.05e-33	2.68e-32	Up
Lchi02251	3383.25	778.22	2.12011	3.06e-64	9.97e-63	Up
Lchi02252	3049.3	61.3962	5.63044	2.07e-108	2.15e-106	Up
Lchi02324	691.848	29.5624	4.54315	4.55e-53	1.09e-51	Up
Lchi09682	2231.67	411.288	2.43952	2.37e-56	6.33e-55	Up
Lchi09715	10657.2	1555.8	2.7761	1.99e-23	1.84e-22	Up
Lchi09733	6664.57	688.92	3.27346	6.32e-110	6.74e-108	Up
Lchi09735	900.453	48.0324	4.22942	0.000164493	0.000418533	Up
Lchi09737	901.454	14.9044	5.91051	2.95e-103	2.8e-101	Up
Lchi09770	2640.37	209.87	3.65213	3.09e-40	5.09e-39	Up
Lchi09787	2181.07	226.832	3.26365	1.12e-70	4.48e-69	Up
Lchi09810	347.611	45.1414	2.94675	1.27e-12	6.71e-12	Up
Lchi14070	4926.7	373.408	3.72165	4.16e-38	6.45e-37	Up
Lchi14030	7616.81	322.379	4.56118	5.46e-85	3.25e-83	Up
Lchi04360	3696.84	873.22	2.08185	2.89e-21	2.44e-20	Up
Lchi04350	12546.4	2407.84	2.38152	1.21e-60	3.6e-59	Up
Lchi04341	9335.49	1911.48	2.2878	1.86e-34	2.52e-33	Up
Lchi04335	9.40953	1.00357	3.18262	0.0110176	0.0207381	Up
Lchi04298	2654.14	306.698	3.11316	3.35e-137	6.32e-135	Up
Lchi04291	66741.6	4896.88	3.76855	1.32e-81	7.29e-80	Up
Lchi04265	50630.3	4923.53	3.36216	6.13e-160	1.91e-157	Up
Lchi04255	43049.4	3479.5	3.6289	1.26e-132	2.05e-130	Up
Lchi04248	119.515	15.6037	2.93498	2.13e-14	1.25e-13	Up
Lchi04246	644.232	145.103	2.15292	6.29e-12	3.18e-11	Up
Lchi04240	332.538	65.2905	2.35056	8.99e-16	5.68e-15	Up
Lchi04232	59.1014	3.20453	4.21236	1.92e-09	8.09e-09	Up
Lchi04209	763.893	6.04699	6.97631	1.44e-72	6.06e-71	Up
Lchi04176	262.993	10.1341	4.68341	3.32e-35	4.63e-34	Up
Lchi04145	83.293	2.5587	4.9961	4.97e-11	2.36e-10	Up
Lchi04140	322.724	44.1313	2.86977	1.85e-25	1.85e-24	Up
Lchi29394	1139.74	16.9403	6.07511	1.05e-09	4.52e-09	Up
Lchi29406	490.014	120.574	2.01976	5.56e-11	2.64e-10	Up
Lchi22866	464.983	6.60033	6.14038	7.47e-40	1.22e-38	Up
Lchi18961	21.275	1.06936	4.33172	6.91e-06	2.09e-05	Up
Lchi11670	830.614	7.19277	6.85684	2.75e-41	4.63e-40	Up
Lchi11714	12453.2	788.671	3.98122	2.01e-52	4.7e-51	Up
Lchi11727	110836	6811.73	4.02419	2.63e-91	1.85e-89	Up
Lchi11731	1822.19	291.998	2.64172	0.000692379	0.00160516	Up
Lchi11738	2149.63	479.676	2.16429	6.62e-07	2.23e-06	Up
Lchi11747	62011.4	2274.59	4.76897	5.7e-45	1.08e-43	Up
Lchi21443	43.0438	2.38338	4.18492	2.27e-08	8.75e-08	Up
Lchi29168	4138.11	213.211	4.27875	1.07e-135	1.89e-133	Up
Lchi29177	316020	17634.6	4.16352	1.18e-183	5.22e-181	Up
Lchi23930	210.476	3.76673	5.82626	2.9e-33	3.78e-32	Up
Lchi11305	7.34939	1.07113	2.79533	0.0205762	0.03652	Up
Lchi11273	2686.44	256.907	3.38469	2.14e-54	5.38e-53	Up
Lchi11233	39508.2	2743.71	3.84791	9.2e-130	1.43e-127	Up
Lchi22301	22.6766	4.67426	2.27946	0.00842659	0.0162341	Up
Lchi28554	130.232	7.62595	4.10583	8.59e-12	4.3e-11	Up
Lchi09382	2725.99	680.616	2.00182	1.47e-40	2.44e-39	Up
Lchi09342	131003	25479.8	2.36216	2.3e-20	1.86e-19	Up
Lchi09329	8.50165	0.760677	3.45473	0.00919287	0.0175795	Up
Lchi09292	2713.77	329.693	3.0414	3.04e-05	8.53e-05	Up
Lchi09279	874.794	34.1347	4.67206	3.68e-43	6.61e-42	Up
Lchi09260	21960.4	3147.11	2.80265	2.68e-115	3.04e-113	Up
Lchi23599	100.768	1.79625	5.79353	4.71e-09	1.93e-08	Up
Lchi26229	856.312	177.12	2.27299	7.11e-36	1.01e-34	Up
Lchi26222	6977.24	822.233	3.08507	2.28e-86	1.4e-84	Up
Lchi26208	40.6435	5.03988	3.00861	4.96e-06	1.53e-05	Up
Lchi26197	66.3585	3.90473	4.07821	2.74e-08	1.05e-07	Up
Lchi29795	237.506	2.21978	6.66209	2.28e-29	2.58e-28	Up
Lchi29792	651.203	60.7913	3.41805	1.27e-40	2.11e-39	Up
Lchi29789	73.1194	2.90648	4.65011	2.43e-13	1.34e-12	Up
Lchi28671	814.276	104.606	2.96088	7.45e-51	1.68e-49	Up
Lchi28661	811.183	158.521	2.35732	1.39e-29	1.59e-28	Up
Lchi28659	134.401	27.1105	2.30399	1.73e-07	6.2e-07	Up
Lchi15560	21480.8	379.357	5.82287	4.19e-169	1.53e-166	Up
Lchi15547	2014.99	427.961	2.23438	3.92e-35	5.46e-34	Up
Lchi15504	717.021	75.5159	3.24681	1.23e-34	1.68e-33	Up
Lchi15488	164.845	39.8957	2.04783	3.03e-11	1.46e-10	Up
Lchi15486	43.1044	8.21595	2.39115	1.25e-06	4.09e-06	Up
Lchi10186	2434.86	532.37	2.19301	7.27e-19	5.46e-18	Up
Lchi10179	1337.15	248.307	2.42727	3.8e-17	2.61e-16	Up
Lchi10147	12.456	1.03735	3.57921	0.00119462	0.00267567	Up
Lchi16196	4390.24	124.101	5.14218	3.85e-247	4.08e-244	Up
Lchi16183	1014.7	100.323	3.33864	2.2e-11	1.07e-10	Up
Lchi16169	10013.3	989.291	3.33889	1.03e-98	8.83e-97	Up
Lchi01982	109498	14604.3	2.9064	3.39e-72	1.42e-70	Up
Lchi02001	14.9376	1.86205	3.00181	0.00135415	0.00300915	Up
Lchi02037	108.719	14.7416	2.87673	5.45e-08	2.03e-07	Up
Lchi02069	707.387	80.8061	3.12916	3.77e-21	3.17e-20	Up
Lchi02087	33559.3	4880.28	2.78159	4.29e-47	8.66e-46	Up
Lchi02104	898.519	22.2939	5.32909	4.59e-66	1.56e-64	Up
Lchi02110	5286.31	575.061	3.19979	5.32e-60	1.55e-58	Up
Lchi02112	115.191	8.57899	3.74393	1.25e-10	5.79e-10	Up
Lchi02115	110.266	10.5691	3.38461	4.48e-08	1.68e-07	Up
Lchi02132	2403.73	159.007	3.91686	3.95e-53	9.5e-52	Up
Lchi02204	1891.75	415.507	2.18636	2.96e-54	7.43e-53	Up
Lchi02218	954.691	75.0182	3.6714	2.53e-70	1e-68	Up
Lchi02236	30963.7	3877.66	2.99726	1.77e-197	9.17e-195	Up
Lchi02261	1125.99	11.0836	6.64258	7.37e-45	1.39e-43	Up
Lchi02256	10.3604	0	6.15023	0.000346831	0.000841495	Up
Lchi02319	2486.71	444.769	2.48219	1.53e-26	1.59e-25	Up
Lchi02320	842.119	146.781	2.52166	1.31e-25	1.32e-24	Up
Lchi09681	849.342	189.205	2.16573	2.1e-20	1.71e-19	Up
Lchi09703	2932.36	603.44	2.28124	3.92e-23	3.58e-22	Up
Lchi09745	13623.1	2805.15	2.27979	9.42e-10	4.07e-09	Up
Lchi09747	2831.47	493.637	2.51921	2.53e-40	4.18e-39	Up
Lchi09768	2458.71	257.884	3.25397	1.2e-46	2.37e-45	Up
Lchi09794	852.867	186.734	2.18954	2.52e-14	1.47e-13	Up
Lchi14068	7692.38	1364.41	2.49482	2.21e-51	5.02e-50	Up
Lchi14061	2325.74	128.273	4.17828	3.15e-110	3.38e-108	Up
Lchi14042	9852.77	1494.52	2.72068	8.25e-76	3.91e-74	Up
Lchi14033	1851.4	35.4548	5.69844	1.73e-145	3.96e-143	Up
Lchi14001	30.4419	2.01067	3.8865	7.57e-06	2.28e-05	Up
Lchi13994	3663.05	461.3	2.98841	3.71e-126	5.54e-124	Up
Lchi14288	1005.62	239.491	2.07005	5.3e-18	3.83e-17	Up
Lchi14306	10807.3	2186.14	2.30567	1.95e-35	2.76e-34	Up
Lchi14313	26631.3	3418.78	2.9615	1.55e-90	1.05e-88	Up
Lchi14323	105.496	16.2131	2.69307	6.09e-08	2.26e-07	Up
Lchi14337	80457.3	12355.6	2.70303	6.38e-48	1.31e-46	Up
Lchi26415	8408.24	858.061	3.29241	1.17e-75	5.47e-74	Up
Lchi02596	2405.17	382.29	2.65298	1.33e-50	2.94e-49	Up
Lchi02592	7017.83	89.6039	6.29382	2.1e-100	1.88e-98	Up
Lchi02563	2571.18	564.795	2.18734	1.59e-26	1.65e-25	Up
Lchi02544	97.2677	14.1249	2.78448	2.85e-10	1.28e-09	Up
Lchi02543	95911.9	13319.4	2.84814	5.31e-91	3.67e-89	Up
Lchi02539	1554.69	332.041	2.2264	8.67e-49	1.83e-47	Up
Lchi02518	17.9168	0.760677	4.51535	7.15e-05	0.000190952	Up
Lchi02511	5823.57	1223.15	2.25086	1.47e-28	1.64e-27	Up
Lchi02505	1843.52	153.436	3.58616	4.75e-68	1.71e-66	Up
Lchi02499	12829.5	1479.17	3.11637	9.61e-110	1.02e-107	Up
Lchi02445	66.5139	10.4748	2.65796	3.01e-08	1.15e-07	Up
Lchi02372	6078.38	867.225	2.80873	7.15e-80	3.8e-78	Up
Lchi02365	1577.51	284.298	2.47193	2.02e-46	3.96e-45	Up
Lchi02362	12042.6	1131.15	3.41226	5.91e-65	1.97e-63	Up
Lchi02329	4259.23	220.681	4.2707	0.000416036	0.000997086	Up
Lchi16705	181.355	29.8409	2.59891	9.35e-12	4.67e-11	Up
Lchi16701	453.164	66.7973	2.76137	5.92e-09	2.41e-08	Up
Lchi16667	3012.23	684.613	2.1372	8.46e-55	2.16e-53	Up
Lchi22925	12221.1	1039.91	3.55449	2.02e-81	1.11e-79	Up
Lchi22928	2538.81	577.281	2.13637	7.03e-27	7.41e-26	Up
Lchi14176	3042.07	652.082	2.22137	5.16e-36	7.4e-35	Up
Lchi14177	2398.02	34.8847	6.09819	4.29e-45	8.13e-44	Up
Lchi13691	1050.01	151.164	2.79426	7.31e-58	2.01e-56	Up
Lchi17820	146.034	23.0524	2.66557	1.25e-08	4.92e-08	Up
Lchi23876	254.722	16.6711	3.93196	2.59e-09	1.09e-08	Up
Lchi23896	1233.35	107.765	3.51729	7.68e-109	8.07e-107	Up
Lchi24981	3902.73	910.624	2.09949	2.77e-53	6.71e-52	Up
Lchi15751	12682.1	2884.87	2.13608	3.57e-36	5.16e-35	Up
Lchi15724	53.3949	10.7835	2.30879	9.02e-08	3.3e-07	Up
Lchi15692	22588.8	3662.11	2.62488	5.2e-66	1.76e-64	Up
Lchi15684	36.9771	0	7.9853	1.61e-09	6.83e-09	Up
Lchi30360	658.228	26.619	4.63825	1.19e-50	2.65e-49	Up
Lchi19611	12046.6	1936.19	2.63719	5.73e-38	8.82e-37	Up
Lchi27901	18654	3174.6	2.55476	1.55e-15	9.66e-15	Up
Lchi27902	14.2093	2.14226	2.7463	0.00261419	0.00553106	Up
Lchi27918	14010	1012.22	3.79116	2.37e-50	5.23e-49	Up
Lchi27921	1405.74	7.16363	7.5802	4.23e-117	5.05e-115	Up
Lchi02846	355.994	1.58538	7.8117	1.37e-24	1.33e-23	Up
Lchi02831	43.6968	5.66079	2.95986	1.51e-07	5.42e-07	Up
Lchi02810	979.705	127.53	2.93902	1.75e-43	3.18e-42	Up
Lchi02809	1392.31	269.226	2.36932	1.26e-19	9.8e-19	Up
Lchi02767	1412.93	8.67148	7.3437	2.44e-116	2.85e-114	Up
Lchi02765	22.5289	0	7.27299	3.25e-07	1.13e-06	Up
Lchi02727	3027	574.831	2.39645	1.07e-10	4.98e-10	Up
Lchi02635	2114.24	381.828	2.46843	6.1e-32	7.56e-31	Up
Lchi02611	159.436	17.1584	3.22583	6.97e-09	2.82e-08	Up
Lchi02599	776.018	14.9027	5.69892	3.02e-23	2.77e-22	Up
Lchi02568	297.385	20.067	3.88801	2.17e-46	4.27e-45	Up
Lchi02404	78986	13500	2.54861	2.91e-117	3.52e-115	Up
Lchi02364	8371.99	1513.72	2.46714	2.52e-39	4.05e-38	Up
Lchi02343	3392.15	288.75	3.55437	1.85e-36	2.7e-35	Up
Lchi16710	160.996	23.679	2.76708	1.91e-11	9.37e-11	Up
Lchi16656	81.5078	4.28275	4.25016	9.3e-05	0.000244176	Up
Lchi22904	1256.37	173.174	2.85687	1.43e-23	1.33e-22	Up
Lchi22915	528.133	21.934	4.59793	2.74e-23	2.52e-22	Up
Lchi14164	15.3261	0.485778	4.8888	0.000482513	0.00114336	Up
Lchi14165	21.3817	0	7.19713	2.86e-07	9.99e-07	Up
Lchi14207	288.879	61.6466	2.23014	2.19e-17	1.52e-16	Up
Lchi13702	23.5012	3.70448	2.65757	0.0285866	0.0492101	Up
Lchi13634	408.226	62.5477	2.70218	4.64e-09	1.9e-08	Up
Lchi31985	1189.91	127.162	3.22378	1.25e-68	4.66e-67	Up
Lchi17783	6769.37	1590.69	2.08953	7.49e-73	3.18e-71	Up
Lchi24972	2839.53	544.633	2.38164	1.1e-21	9.38e-21	Up
Lchi15683	6101.59	16.9124	8.49614	3.96e-226	2.89e-223	Up
Lchi15667	26062.1	4900.81	2.4108	4.78e-39	7.6e-38	Up
Lchi27391	844.855	163.75	2.36802	3.98e-11	1.91e-10	Up
Lchi27418	413.236	53.4336	2.94844	5.16e-32	6.42e-31	Up
Lchi27039	4269.35	896.503	2.25118	1.65e-35	2.33e-34	Up
Lchi27065	8.04713	1.28024	2.62218	0.0211127	0.0374002	Up
Lchi19595	40.5441	0.485778	6.2923	9.67e-07	3.2e-06	Up
Lchi27917	4124.21	165.768	4.63748	4.93e-229	3.87e-226	Up
Lchi02845	28.5079	0	7.60611	4.08e-08	1.54e-07	Up
Lchi02844	4362.31	97.6148	5.48003	1.36e-153	3.75e-151	Up
Lchi02793	930.903	58.7634	3.98734	1.5e-55	3.9e-54	Up
Lchi02771	3714.45	729.331	2.34796	9.34e-31	1.11e-29	Up
Lchi02693	44.1091	2.69029	4.04191	1.08e-07	3.91e-07	Up
Lchi02692	10430.4	320.225	5.02433	2.52e-82	1.42e-80	Up
Lchi02662	1325.86	131.933	3.33198	1.32e-78	6.81e-77	Up
Lchi02659	16324.7	1551.49	3.39526	4.35e-43	7.78e-42	Up
Lchi06712	20402.3	2258.24	3.1753	2.07e-39	3.34e-38	Up
Lchi06722	649.416	42.8005	3.92062	1.34e-30	1.58e-29	Up
Lchi06732	3828.5	271.608	3.816	1.91e-95	1.52e-93	Up
Lchi06783	5762.63	1100.22	2.3885	4.8e-67	1.69e-65	Up
Lchi06795	9.97254	1.07113	3.23097	0.003725	0.00766869	Up
Lchi06816	134.478	5.83788	4.5242	7.6e-11	3.57e-10	Up
Lchi06824	273.889	57.1776	2.25772	8.39e-15	5.03e-14	Up
Lchi06852	29.7405	0	7.67659	3.02e-08	1.15e-07	Up
Lchi22406	5974.66	1077.86	2.47068	3.24e-112	3.51e-110	Up
Lchi22400	36440	1811.65	4.33024	2.15e-217	1.42e-214	Up
Lchi12057	5688.81	1165.56	2.28716	2.54e-60	7.47e-59	Up
Lchi12047	23510.1	1228.76	4.25772	1.09e-86	6.81e-85	Up
Lchi12020	384.407	30.5609	3.65343	5.64e-09	2.3e-08	Up
Lchi12008	3686.35	118.091	4.96384	1.74e-221	1.19e-218	Up
Lchi11981	1040.07	25.3598	5.35528	6.44e-46	1.25e-44	Up
Lchi31377	941.334	40.4559	4.54499	2.27e-64	7.44e-63	Up
Lchi03395	90.4102	22.1435	2.02514	7.57e-09	3.05e-08	Up
Lchi03424	801.069	28.5305	4.80705	2.32e-53	5.63e-52	Up
Lchi03546	4591.17	1004.8	2.19204	1.05e-21	9.03e-21	Up
Lchi08933	60.8983	6.15475	3.29582	4.13e-06	1.28e-05	Up
Lchi08892	9085.54	896.65	3.34048	6.06e-65	2.01e-63	Up
Lchi08841	226.749	11.6367	4.28741	3.34e-36	4.86e-35	Up
Lchi08820	4762.53	779.667	2.6102	1.57e-66	5.43e-65	Up
Lchi08816	742.334	15.1285	5.61979	1.41e-60	4.18e-59	Up
Lchi05496	2157.11	439.826	2.29394	5.1e-24	4.86e-23	Up
Lchi05512	9544.37	2094.04	2.18829	1.24e-40	2.06e-39	Up
Lchi05515	3616.49	549.44	2.71789	2.18e-58	6.08e-57	Up
Lchi05543	5382.09	458.614	3.55194	3.19e-69	1.21e-67	Up
Lchi05603	3509.66	45.2105	6.27632	1.82e-172	7.42e-170	Up
Lchi05614	2324.72	242.646	3.26037	1.17e-16	7.8e-16	Up
Lchi05617	134.714	28.9074	2.21886	2.53e-07	8.91e-07	Up
Lchi05618	635.053	100.38	2.6591	6.7e-10	2.93e-09	Up
Lchi05672	230.044	12.4144	4.19852	1.15e-30	1.36e-29	Up
Lchi05692	210.271	39.7403	2.39692	6.08e-14	3.46e-13	Up
Lchi17477	1993.14	297.298	2.74381	4.7e-39	7.49e-38	Up
Lchi25955	2369.23	365.125	2.69821	8.39e-55	2.15e-53	Up
Lchi25978	728.784	58.6382	3.63338	6.45e-43	1.15e-41	Up
Lchi30035	127.6	6.60675	4.25056	4.67e-14	2.67e-13	Up
Lchi18430	1432.31	248.924	2.52341	2.47e-10	1.12e-09	Up
Lchi18424	3452.08	634.656	2.44261	4.18e-47	8.44e-46	Up
Lchi18412	14.9701	2.96519	2.33268	0.0129213	0.0239809	Up
Lchi18400	2156.47	135.351	3.99461	3.55e-41	5.98e-40	Up
Lchi18372	369.889	6.57363	5.80956	9.61e-50	2.1e-48	Up
Lchi25829	385.611	28.5411	3.75133	2.91e-28	3.21e-27	Up
Lchi26775	2420.79	354.162	2.77398	6.01e-37	8.93e-36	Up
Lchi26787	539.699	97.7376	2.46845	1.17e-33	1.55e-32	Up
Lchi25903	6725.23	675.721	3.31453	1.75e-31	2.12e-30	Up
Lchi31543	238.405	34.3945	2.79252	0.0126415	0.0235151	Up
Lchi07717	3626.88	380.131	3.25474	5.77e-23	5.22e-22	Up
Lchi07712	78202.5	1483.11	5.72076	9.76e-162	3.09e-159	Up
Lchi07677	2599.91	519.487	2.32239	2.79e-23	2.57e-22	Up
Lchi07665	4793.67	1093.12	2.13226	4.99e-31	5.98e-30	Up
Lchi07651	5339.14	635.561	3.07034	1.22e-105	1.2e-103	Up
Lchi06698	4663.85	718.442	2.69795	4.4e-73	1.88e-71	Up
Lchi06700	2594.75	396.33	2.71059	1.56e-58	4.39e-57	Up
Lchi06702	5236.44	1223.75	2.09705	1.05e-52	2.48e-51	Up
Lchi06717	666.446	23.0301	4.84482	2.15e-28	2.37e-27	Up
Lchi06741	545.375	39.4298	3.78618	2.66e-26	2.73e-25	Up
Lchi06760	4921.97	819.924	2.58521	5.01e-33	6.47e-32	Up
Lchi06772	3501.87	828.292	2.07945	1.56e-47	3.19e-46	Up
Lchi06826	7036.34	1167.71	2.59135	1.61e-47	3.29e-46	Up
Lchi06841	1901.27	285.953	2.73452	9.61e-40	1.57e-38	Up
Lchi06857	2670.27	587.014	2.1852	7.46e-51	1.68e-49	Up
Lchi22386	6241.01	1409.88	2.14585	8.72e-46	1.69e-44	Up
Lchi12077	5700.71	332.336	4.10081	8.69e-84	5.05e-82	Up
Lchi12031	9213.67	1725.17	2.41676	3.68e-43	6.61e-42	Up
Lchi03406	7355.24	759.347	3.27624	5.78e-52	1.34e-50	Up
Lchi03421	93850.5	5055.99	4.21424	2.6e-131	4.18e-129	Up
Lchi03464	2230.07	477.995	2.22204	1.96e-50	4.33e-49	Up
Lchi03482	11893.3	932.284	3.67327	4.86e-44	8.95e-43	Up
Lchi03531	127.773	11.1555	3.50984	1.89e-08	7.34e-08	Up
Lchi03539	265.565	8.20275	4.99225	2.08e-37	3.14e-36	Up
Lchi03584	20.8878	3.03098	2.80821	0.00294646	0.00618229	Up
Lchi08947	2042.4	28.3932	6.16954	3.97e-44	7.34e-43	Up
Lchi08940	1022.58	82.5471	3.63212	1.39e-14	8.26e-14	Up
Lchi08920	536.538	86.1418	2.64282	2.06e-26	2.13e-25	Up
Lchi08893	24.2651	1.34249	4.17559	0.022031	0.0388874	Up
Lchi08837	2936.11	713.942	2.03982	2.13e-21	1.81e-20	Up
Lchi08828	3521.96	738.694	2.25266	3.41e-43	6.14e-42	Up
Lchi08815	1847.01	26.4653	6.12704	1.69e-108	1.77e-106	Up
Lchi05497	17490.2	655.201	4.73809	7.16e-70	2.78e-68	Up
Lchi05525	1869.26	371.752	2.32995	5.64e-20	4.47e-19	Up
Lchi05528	309.188	70.0208	2.14603	9.29e-14	5.24e-13	Up
Lchi05550	7.17358	0.276671	4.65383	0.00567666	0.0113218	Up
Lchi05585	933.985	176.951	2.3983	1.47e-13	8.15e-13	Up
Lchi05640	5822.75	91.0154	5.99779	1.96e-276	2.77e-273	Up
Lchi05643	18152.4	429.158	5.40322	7.44e-200	4.15e-197	Up
Lchi05665	307.127	4.87164	5.99855	2.31e-30	2.7e-29	Up
Lchi17466	349.36	20.2218	4.1145	8.49e-39	1.34e-37	Up
Lchi17475	619.72	103.802	2.57796	1.44e-22	1.28e-21	Up
Lchi17508	1112.57	94.0004	3.56168	7.54e-67	2.62e-65	Up
Lchi17511	2511.02	582.965	2.10601	7.07e-55	1.82e-53	Up
Lchi17517	22.1798	2.10316	3.39388	0.000160345	0.000408615	Up
Lchi18433	2737.84	474.745	2.52746	4.3e-38	6.66e-37	Up
Lchi18410	2510.1	54.0098	5.54185	1.24e-116	1.46e-114	Up
Lchi18383	311.043	26.0116	3.58339	7.05e-37	1.04e-35	Up
Lchi18369	596.896	94.4174	2.66003	0.0183072	0.0328971	Up
Lchi22602	50.2907	0.792688	5.98253	1.29e-07	4.67e-07	Up
Lchi22601	441.279	12.5495	5.13214	6.08e-15	3.68e-14	Up
Lchi28208	3166.08	640.135	2.3067	1.41e-58	3.97e-57	Up
Lchi07827	4.3715	0	4.89591	0.0229621	0.0403764	Up
Lchi07790	5.73515	0	5.28727	0.00985186	0.0187098	Up
Lchi07785	2446.25	4.483	9.09154	7.14e-20	5.64e-19	Up
Lchi07742	3482.33	436.533	2.99583	4.49e-56	1.19e-54	Up
Lchi07634	2668.39	419.486	2.66845	8.57e-82	4.77e-80	Up
Lchi11473	3584.5	405.881	3.14257	2.89e-24	2.77e-23	Up
Lchi11461	4353.58	693.03	2.65072	6.92e-30	7.98e-29	Up
Lchi11445	240.618	3.66007	6.02957	2.27e-37	3.42e-36	Up
Lchi19677	35015.5	2479.6	3.81982	4.7e-35	6.5e-34	Up
Lchi19668	3254.77	665.871	2.28959	2.17e-34	2.93e-33	Up
Lchi19652	1375.07	228.403	2.59088	3.13e-16	2.04e-15	Up
Lchi05695	16757.4	1569.01	3.41657	6.21e-91	4.28e-89	Up
Lchi05735	6759.33	648.906	3.38015	1.28e-43	2.33e-42	Up
Lchi05746	2272.25	406.593	2.48285	3.23e-27	3.45e-26	Up
Lchi05767	262.882	51.4201	2.35588	2.22e-21	1.89e-20	Up
Lchi05868	433.145	14.7252	4.86493	4.97e-14	2.84e-13	Up
Lchi33282	11.1696	0.760677	3.86124	0.0227283	0.0399984	Up
Lchi24105	12029.5	1542.68	2.96283	5.24e-38	8.09e-37	Up
Lchi17544	735.38	176.297	2.05884	3.69e-23	3.37e-22	Up
Lchi17549	77427.7	10933.4	2.82408	6.33e-137	1.18e-134	Up
Lchi17579	12.8015	2.01067	2.64046	0.0213002	0.0377105	Up
Lchi17590	280.118	13.0424	4.41704	1.74e-22	1.54e-21	Up
Lchi16327	3834.55	593.886	2.69036	1.11e-78	5.72e-77	Up
Lchi16369	504.175	95.5242	2.40338	9.13e-25	8.94e-24	Up
Lchi16372	1590.77	310.449	2.3581	5.99e-42	1.04e-40	Up
Lchi21132	6621	1356.32	2.28696	3.51e-42	6.13e-41	Up
Lchi21113	3733.61	615.371	2.60091	5.83e-17	3.96e-16	Up
Lchi09448	42.9959	8.21949	2.38797	1.09e-06	3.6e-06	Up
Lchi09517	61812	7010.97	3.14013	3.69e-74	1.64e-72	Up
Lchi09541	2289.39	367.546	2.63865	1.84e-35	2.59e-34	Up
Lchi26267	15836.1	2289.2	2.79023	5.12e-55	1.32e-53	Up
Lchi22208	43.7643	0.824698	5.76181	2.03e-06	6.49e-06	Up
Lchi22216	8477.29	1532.91	2.4674	8.61e-82	4.78e-80	Up
Lchi22222	5387.65	984.905	2.45193	4.15e-29	4.68e-28	Up
Lchi27959	5615.75	301.071	4.22054	3.98e-71	1.61e-69	Up
Lchi27970	55057.1	9770.75	2.49436	2.81e-66	9.66e-65	Up
Lchi26079	3368.62	789.358	2.09391	2.3e-76	1.1e-74	Up
Lchi26085	10791.2	552.365	4.28773	2.03e-88	1.32e-86	Up
Lchi26091	251.554	47.0938	2.41462	1.39e-14	8.22e-14	Up
Lchi32098	2605.09	0.276671	13.1624	4.43e-15	2.7e-14	Up
Lchi20555	2659.71	191.066	3.79767	8.43e-43	1.5e-41	Up
Lchi20546	875.231	12.0449	6.19408	3.56e-77	1.75e-75	Up
Lchi20545	1903.81	0	13.672	9.51e-23	8.53e-22	Up
Lchi28793	725.421	117.272	2.62761	2.14e-36	3.13e-35	Up
Lchi28795	781.701	0	12.3878	4.15e-15	2.53e-14	Up
Lchi28805	39903.9	3556.33	3.48799	1.9e-58	5.31e-57	Up
Lchi23045	127.324	20.5063	2.64071	4.36e-05	0.000119641	Up
Lchi23075	1642.45	6.29519	8.02232	3.12e-75	1.43e-73	Up
Lchi23092	3118.72	430.185	2.85697	1.63e-33	2.14e-32	Up
Lchi32997	4.75808	0.276671	4.05487	0.0276778	0.047793	Up
Lchi11460	2961.61	607.609	2.28458	2.31e-44	4.29e-43	Up
Lchi11434	1086.66	3.31828	8.36418	1.88e-08	7.31e-08	Up
Lchi11426	6.96344	0.242889	4.61838	0.00498899	0.010039	Up
Lchi19683	2462.81	183.2	3.74892	2.06e-06	6.6e-06	Up
Lchi19667	2062.25	16.4152	6.96264	2.83e-128	4.36e-126	Up
Lchi19660	44091.6	1308.61	5.0744	3.72e-44	6.88e-43	Up
Lchi05737	214.495	29.9657	2.8317	1.45e-12	7.65e-12	Up
Lchi05748	347.926	17.9482	4.27844	0.0039743	0.00814478	Up
Lchi05760	390.293	55.4022	2.81418	3.87e-17	2.66e-16	Up
Lchi05803	99.3601	14.1836	2.81536	3.82e-13	2.09e-12	Up
Lchi05804	34.0808	0.242889	6.91193	3.33e-07	1.16e-06	Up
Lchi05823	837.173	156.687	2.41566	2.23e-14	1.3e-13	Up
Lchi05826	1495.85	104.064	3.84493	2.16e-43	3.92e-42	Up
Lchi05835	41603.7	482.226	6.43061	5.21e-268	6.91e-265	Up
Lchi25289	2336.62	485.027	2.26783	9.57e-59	2.71e-57	Up
Lchi17558	369.15	92.214	2.00217	3.52e-23	3.22e-22	Up
Lchi16345	285.269	68.3905	2.06246	3.07e-05	8.6e-05	Up
Lchi16350	3987.08	155.464	4.67797	4.3e-84	2.51e-82	Up
Lchi16374	4836.64	1006	2.26503	3.16e-21	2.67e-20	Up
Lchi09408	43539.7	3583.5	3.60279	8.39e-74	3.69e-72	Up
Lchi09479	8534.73	1385.08	2.62311	4.19e-20	3.36e-19	Up
Lchi26256	5.63226	0	5.26213	0.0056883	0.0113429	Up
Lchi26258	174.111	1.10314	7.34945	1.09e-16	7.27e-16	Up
Lchi26286	3146.46	95.062	5.04584	3.73e-114	4.14e-112	Up
Lchi22227	85.8229	16.3198	2.39098	7.17e-10	3.13e-09	Up
Lchi22243	9.05666	0.760677	3.53205	0.0220538	0.0389244	Up
Lchi29524	2467.92	27.8712	6.46795	6.28e-15	3.79e-14	Up
Lchi29529	10.8149	0.242889	5.25798	0.000756503	0.00174429	Up
Lchi29535	2248.79	561.087	2.00284	8.8e-54	2.18e-52	Up
Lchi20603	472.532	9.88947	5.56897	8.36e-32	1.03e-30	Up
Lchi20584	37.2389	0	7.9979	3.76e-09	1.55e-08	Up
Lchi20582	14.4806	0	6.62402	2.41e-05	6.86e-05	Up
Lchi20579	128.916	15.0918	3.1063	1.04e-11	5.16e-11	Up
Lchi28810	105.441	20.6524	2.35253	1.82e-11	8.91e-11	Up
Lchi23068	724.082	99.8272	2.85853	2.62e-34	3.54e-33	Up
Lchi29830	53516.3	2028.95	4.72098	4.84e-56	1.28e-54	Up
Lchi29826	237.863	54.9489	2.11328	5.26e-11	2.49e-10	Up
Lchi27474	14.4513	0.824698	4.15978	0.00178151	0.00388316	Up
Lchi27477	7.66118	0.276671	4.74619	0.00348282	0.0072128	Up
Lchi16767	4276.8	431.17	3.31037	3.72e-33	4.82e-32	Up
Lchi16750	4.65332	0.242889	4.02799	0.0258164	0.0448847	Up
Lchi24635	31430.5	4754.88	2.72462	3.42e-32	4.29e-31	Up
Lchi20224	315.608	38.2107	3.04725	1.02e-06	3.37e-06	Up
Lchi20257	3567.23	870.839	2.0337	1.29e-57	3.53e-56	Up
Lchi27595	1533.48	225.327	2.76821	7.04e-32	8.69e-31	Up
Lchi27598	5368.35	735.298	2.86808	5.15e-29	5.79e-28	Up
Lchi28144	6281.96	802.357	2.96941	1.52e-48	3.19e-47	Up
Lchi17934	1484.45	271.202	2.45285	1.11e-17	7.84e-17	Up
Lchi17912	15.2226	1.27847	3.54675	0.00172501	0.00377046	Up
Lchi17909	51.9834	8.31906	2.64692	6.24e-07	2.11e-06	Up
Lchi17896	3114.62	440.503	2.82121	9.16e-55	2.34e-53	Up
Lchi17863	27.741	0	7.56567	3.22e-08	1.23e-07	Up
Lchi27307	8.22419	0.242889	4.85726	0.00260583	0.00551557	Up
Lchi13488	38314.4	3605.53	3.40947	1.68e-66	5.79e-65	Up
Lchi13511	3727.31	512.807	2.86199	5.58e-37	8.3e-36	Up
Lchi13525	22.4249	4.24719	2.39302	0.000857382	0.00196048	Up
Lchi14913	5363.77	621.007	3.1113	4.69e-70	1.84e-68	Up
Lchi22008	1289.29	273.686	2.2346	2.2e-35	3.1e-34	Up
Lchi22002	4.65145	0	4.99134	0.0184505	0.03311	Up
Lchi25042	4424.79	662.035	2.74025	5.17e-70	2.02e-68	Up
Lchi25044	874.986	162.461	2.42765	4.42e-21	3.7e-20	Up
Lchi31218	4525.93	748.271	2.59695	1.21e-15	7.61e-15	Up
Lchi06624	5754.21	358.626	4.00425	8.47e-250	9.46e-247	Up
Lchi06622	19713.1	4815.09	2.03342	2.4e-23	2.21e-22	Up
Lchi06614	1665.43	255.134	2.70472	2.8e-43	5.06e-42	Up
Lchi06587	5.98326	0	5.36561	0.00456133	0.00923366	Up
Lchi06510	56.3341	0.762448	6.17067	2.91e-06	9.15e-06	Up
Lchi22787	40.3673	8.75432	2.18786	0.000375726	0.000906726	Up
Lchi11957	23.4811	0	7.32733	2.02e-06	6.49e-06	Up
Lchi11970	13683.5	1515.27	3.17493	8.68e-23	7.8e-22	Up
Lchi26188	1692.14	227.22	2.89773	6.37e-53	1.51e-51	Up
Lchi24386	5935.35	581.993	3.3505	4.38e-18	3.18e-17	Up
Lchi24385	27835.9	2623.3	3.40734	3.66e-146	8.43e-144	Up
Lchi06044	32.7434	0.274899	6.8459	2.43e-07	8.56e-07	Up
Lchi06043	74.3326	12.111	2.60899	1.54e-06	4.99e-06	Up
Lchi05967	14700.3	1463.58	3.32801	6.37e-71	2.58e-69	Up
Lchi05957	2137.65	74.3988	4.84465	1.07e-41	1.83e-40	Up
Lchi05941	52837.2	1895.03	4.80106	3.52e-56	9.37e-55	Up
Lchi05937	806.907	118.066	2.77041	8.38e-20	6.58e-19	Up
Lchi05932	5960.24	1270.35	2.22996	3.41e-68	1.25e-66	Up
Lchi19230	16600.1	648.75	4.67694	1.44e-31	1.76e-30	Up
Lchi19251	3735.7	202.432	4.20658	7.82e-187	3.53e-184	Up
Lchi19281	1350.48	83.4728	4.0122	8.09e-36	1.15e-34	Up
Lchi08317	3779.64	691.32	2.45043	1.61e-10	7.39e-10	Up
Lchi08354	2772.44	36.645	6.23515	5.88e-212	3.78e-209	Up
Lchi08364	7.73223	1.07113	2.86998	0.0156739	0.0286016	Up
Lchi08389	1662.16	196.465	3.0807	5.93e-90	3.94e-88	Up
Lchi08397	20.788	0.762448	4.73276	1.87e-05	5.38e-05	Up
Lchi08425	9977.11	1213	3.03972	1.42e-53	3.49e-52	Up
Lchi08429	10876.6	1518.15	2.84067	1.79e-101	1.64e-99	Up
Lchi08430	2422.23	52.008	5.54522	1.7e-101	1.57e-99	Up
Lchi08440	27929.1	2610.27	3.41968	2.91e-120	3.72e-118	Up
Lchi08454	3861.47	685.389	2.4936	8.79e-38	1.35e-36	Up
Lchi08457	990.741	113.603	3.12439	0.0113312	0.0212906	Up
Lchi16749	1318.12	293.686	2.16586	1.98e-37	2.99e-36	Up
Lchi16742	5530.94	672.95	3.03907	2.15e-68	7.96e-67	Up
Lchi20231	1752.19	419.612	2.06116	2.16e-25	2.16e-24	Up
Lchi32227	90.6189	16.1427	2.49297	2.54e-10	1.15e-09	Up
Lchi30796	115.102	6.47052	4.14629	2.61e-10	1.18e-09	Up
Lchi27777	1408.09	193.28	2.86313	1.51e-44	2.81e-43	Up
Lchi28128	2457.05	560.933	2.13072	5.84e-60	1.7e-58	Up
Lchi17885	2736.61	313.449	3.12567	5.53e-33	7.11e-32	Up
Lchi13495	47.7651	4.58966	3.40067	6.16e-09	2.5e-08	Up
Lchi13501	102.56	8.11173	3.67878	1.25e-15	7.83e-15	Up
Lchi13502	448.462	3.29091	7.03951	3.1e-50	6.82e-49	Up
Lchi13503	24.3227	4.66608	2.39831	0.0181161	0.0325844	Up
Lchi13504	37.2346	0.828241	5.54615	3.54e-08	1.34e-07	Up
Lchi13505	7.94424	0	5.76551	0.00110833	0.0024916	Up
Lchi13510	34460.3	6181.61	2.47892	1.45e-30	1.72e-29	Up
Lchi13522	7880.78	563.754	3.80469	4.43e-95	3.46e-93	Up
Lchi13580	4.58164	0	4.95765	0.0253053	0.0440729	Up
Lchi14878	1841.29	354.464	2.3765	1.98e-60	5.84e-59	Up
Lchi14907	8649.3	1247.68	2.79324	1.29e-53	3.17e-52	Up
Lchi14909	191.862	2.25179	6.35758	1.5e-21	1.28e-20	Up
Lchi14919	171.72	40.1856	2.09412	0.000382628	0.000921915	Up
Lchi21996	18.0153	2.20628	3.05422	0.00182131	0.00396175	Up
Lchi21982	196.446	5.98364	5.04491	4e-09	1.65e-08	Up
Lchi25021	12.1087	0.830012	3.90105	0.00510611	0.0102611	Up
Lchi25030	15960	723.524	4.46277	5.54e-48	1.14e-46	Up
Lchi06689	12675.1	1518.16	3.06132	1.65e-28	1.83e-27	Up
Lchi06646	2320.99	448.289	2.37225	5.92e-16	3.77e-15	Up
Lchi06638	1902.7	321.896	2.56347	7.91e-62	2.45e-60	Up
Lchi06561	17759.7	585.709	4.9216	4.07e-68	1.47e-66	Up
Lchi06534	6768.91	1225.15	2.46632	7.71e-57	2.08e-55	Up
Lchi11937	3049.93	157.384	4.27446	1.38e-69	5.34e-68	Up
Lchi11939	5949.63	683.492	3.12116	2.56e-53	6.2e-52	Up
Lchi11955	1530.23	365.106	2.06652	1.64e-40	2.72e-39	Up
Lchi26169	8482.81	1964.05	2.1106	4.85e-56	1.28e-54	Up
Lchi24392	604.603	27.8191	4.44438	1.16e-24	1.13e-23	Up
Lchi24378	324.169	47.1739	2.77824	7.3e-09	2.94e-08	Up
Lchi24374	2429.42	338.609	2.84211	2.94e-92	2.16e-90	Up
Lchi24368	2636.38	627.572	2.07057	1.09e-29	1.25e-28	Up
Lchi24356	6555.14	918.427	2.83556	6.98e-71	2.81e-69	Up
Lchi29309	72.7241	3.76319	4.28379	8.94e-13	4.77e-12	Up
Lchi05962	685.289	135.283	2.3389	2.04e-11	9.98e-11	Up
Lchi05933	132.372	32.7285	2.01637	1.09e-07	3.95e-07	Up
Lchi05926	930.804	29.476	4.97908	9.42e-77	4.56e-75	Up
Lchi19228	5252.71	1022.05	2.36122	4.99e-72	2.07e-70	Up
Lchi19253	6845.87	1402.75	2.28683	1.95e-58	5.43e-57	Up
Lchi19272	14794.6	2514	2.55691	2.9e-98	2.45e-96	Up
Lchi08311	6918.86	1325.52	2.38398	7.2e-17	4.86e-16	Up
Lchi08329	8280.45	1279.78	2.69357	2.81e-100	2.51e-98	Up
Lchi08351	429.718	20.3625	4.39197	4.88e-36	7.01e-35	Up
Lchi08412	889.776	123.672	2.84571	6.4e-33	8.21e-32	Up
Lchi08428	3844.08	924.859	2.05488	1.32e-19	1.03e-18	Up
Lchi08441	12650.7	334.142	5.24131	1.1e-103	1.04e-101	Up
Lchi08468	8943.43	1388.2	2.68742	1.89e-51	4.33e-50	Up
Lchi00006	6025.32	1478.81	2.02661	6.45e-56	1.7e-54	Up
Lchi00022	6941.74	589.334	3.55758	1.17e-60	3.49e-59	Up
Lchi00032	20.4321	2.72938	2.92406	0.000746896	0.00172383	Up
Lchi00055	3214.53	309.356	3.37576	1.47e-105	1.44e-103	Up
Lchi00063	10700.1	1195.81	3.1612	4.85e-77	2.37e-75	Up
Lchi00104	737.554	169.836	2.11861	2.68e-40	4.42e-39	Up
Lchi00123	21460.1	3411.1	2.65326	2.75e-95	2.17e-93	Up
Lchi00142	10424.5	2212.3	2.2365	2.26e-35	3.18e-34	Up
Lchi00197	774.841	70.5539	3.45731	3.3e-74	1.48e-72	Up
Lchi00205	79.2876	1.31402	5.90558	1.02e-10	4.73e-10	Up
Lchi00212	73642.9	6631.97	3.47299	3.54e-66	1.21e-64	Up
Lchi00219	141.991	11.0182	3.70174	6.02e-18	4.33e-17	Up
Lchi00263	1338.24	330.714	2.0169	1.67e-27	1.79e-26	Up
Lchi00269	32.2197	1.83358	4.1208	3.59e-07	1.24e-06	Up
Lchi00297	9551.83	2054.65	2.2166	1.32e-42	2.33e-41	Up
Lchi00358	2966.12	677.365	2.13041	1.47e-46	2.89e-45	Up
Lchi00373	1965.13	398.989	2.29917	1.07e-59	3.1e-58	Up
Lchi00423	47.4435	4.53272	3.39345	7.19e-07	2.41e-06	Up
Lchi00424	25.9608	2.04446	3.63881	1.63e-05	4.71e-05	Up
Lchi00455	1543.12	337.179	2.19366	2.12e-21	1.81e-20	Up
Lchi00474	4117.71	921.576	2.15943	7.98e-41	1.33e-39	Up
Lchi00481	40.2663	8.94461	2.16038	7.06e-05	0.000188634	Up
Lchi00526	294.331	16.4827	4.15375	7.6e-39	1.2e-37	Up
Lchi22478	11.5126	1.07113	3.44207	0.00145436	0.00321767	Up
Lchi22483	952.078	184.889	2.36302	1.2e-17	8.52e-17	Up
Lchi22506	79.817	10.8652	2.8736	0.000334404	0.000813121	Up
Lchi22807	7134.36	953.462	2.90304	4.25e-41	7.12e-40	Up
Lchi22841	16131.8	1707.67	3.23954	7.74e-68	2.77e-66	Up
Lchi24179	1048.12	15.2334	6.10541	5.25e-10	2.31e-09	Up
Lchi17266	4587.94	693.361	2.72592	1.01e-70	4.06e-69	Up
Lchi17283	8381.65	319.931	4.71179	9.27e-76	4.38e-74	Up
Lchi17286	11575.7	2183.1	2.40646	2.99e-92	2.18e-90	Up
Lchi22631	6586.04	1510.52	2.12413	1.75e-23	1.62e-22	Up
Lchi22643	2496.34	610.409	2.03171	8e-37	1.18e-35	Up
Lchi22667	7061.18	665.941	3.4059	3.23e-35	4.51e-34	Up
Lchi15773	7931.2	1312.66	2.59514	9.75e-66	3.28e-64	Up
Lchi15793	6.19402	0	5.40886	0.00294488	0.00618019	Up
Lchi15833	13.7542	1.00534	3.73453	0.00198672	0.00429253	Up
Lchi15160	2444.63	24.1299	6.66512	1.18e-90	8.09e-89	Up
Lchi15159	599.613	28.3091	4.40826	4.16e-13	2.27e-12	Up
Lchi15150	4374.83	669.322	2.70811	6.43e-37	9.54e-36	Up
Lchi33266	4.54794	0	4.96293	0.0125217	0.0233105	Up
Lchi19298	3246.37	548.666	2.5643	1.72e-41	2.93e-40	Up
Lchi19306	1346.02	269.562	2.31928	6.78e-14	3.84e-13	Up
Lchi00004	815.596	150.673	2.43553	7.83e-18	5.59e-17	Up
Lchi00007	1793.98	365.05	2.29706	5.74e-24	5.45e-23	Up
Lchi00017	5893.69	1288.18	2.19374	9.6e-25	9.38e-24	Up
Lchi00029	1080.67	252.591	2.09565	9.96e-17	6.68e-16	Up
Lchi00033	2438.58	195.762	3.63843	1.46e-43	2.65e-42	Up
Lchi00035	1921.1	284.399	2.75546	2.3e-63	7.32e-62	Up
Lchi00038	9439.63	1849.58	2.35152	4.99e-36	7.18e-35	Up
Lchi00060	10859.5	1989.71	2.44811	6.54e-74	2.88e-72	Up
Lchi00064	1497.18	214.413	2.80554	5.1e-57	1.38e-55	Up
Lchi00103	73.4809	14.5975	2.32535	9.83e-08	3.59e-07	Up
Lchi00118	5140.04	1186.98	2.11458	3.4e-34	4.57e-33	Up
Lchi00122	60576.8	2061.8	4.87658	6.47e-89	4.22e-87	Up
Lchi00136	2826.09	572.464	2.30313	6.79e-31	8.09e-30	Up
Lchi00159	48905.5	2337.8	4.3866	1.68e-69	6.46e-68	Up
Lchi00162	6391.35	252.428	4.66276	8.51e-83	4.83e-81	Up
Lchi00171	30.6802	1.55514	4.28429	2.12e-07	7.51e-07	Up
Lchi00188	3918.67	589.166	2.7339	2.8e-09	1.17e-08	Up
Lchi00397	694.048	160.646	2.10846	2.86e-21	2.42e-20	Up
Lchi00411	171.166	1.34426	7.01813	1.51e-23	1.4e-22	Up
Lchi00418	428.14	70.079	2.61094	5.28e-23	4.79e-22	Up
Lchi00458	7976.45	862.549	3.20877	8.28e-62	2.56e-60	Up
Lchi00478	3047.3	725.226	2.07134	1.2e-69	4.64e-68	Up
Lchi22482	523.4	17.657	4.88984	4.87e-63	1.54e-61	Up
Lchi22515	350.976	71.8116	2.29187	3.32e-17	2.29e-16	Up
Lchi22796	149.28	21.4557	2.79507	1.06e-06	3.51e-06	Up
Lchi22810	2786.64	516.065	2.43196	7.07e-58	1.94e-56	Up
Lchi22844	51.6897	4.04627	3.65882	0.000197543	0.000496255	Up
Lchi24185	10.8461	0	6.21489	6.92e-05	0.000185163	Up
Lchi24213	2331.07	213.413	3.45026	2.86e-20	2.31e-19	Up
Lchi26869	1441.1	221.252	2.70222	8e-60	2.32e-58	Up
Lchi26877	1900.33	211.972	3.16414	0.00221024	0.004734	Up
Lchi17287	926.101	25.3579	5.18673	1.88e-54	4.75e-53	Up
Lchi22635	29.4612	4.18494	2.8052	1.88e-05	5.4e-05	Up
Lchi15762	953.465	58.886	4.0187	1.5e-73	6.5e-72	Up
Lchi15830	3806.92	892.464	2.09237	4.17e-30	4.86e-29	Up
Lchi15838	276.576	19.5484	3.82164	2.91e-10	1.3e-09	Up
Lchi15839	9706.56	1103.39	3.13695	3.52e-151	9.11e-149	Up
Lchi15206	488.288	20.4301	4.57649	3.03e-43	5.48e-42	Up
Lchi15199	1308.23	183.796	2.82961	1.08e-52	2.55e-51	Up
Lchi15196	1781.05	209.836	3.08716	2.28e-54	5.73e-53	Up
Lchi23170	1507.74	97.9886	3.94222	3.45e-43	6.2e-42	Up
Lchi23160	16.7515	0.242889	5.87009	0.000227488	0.000566916	Up
Lchi23159	53.9296	0.826469	6.06434	8.62e-08	3.16e-07	Up
Lchi19337	22.3556	1.83535	3.60175	5.55e-05	0.00015014	Up
Lchi16598	6716.1	1601.08	2.06885	3.08e-85	1.85e-83	Up
Lchi16587	939.813	171.717	2.45002	8.13e-25	7.99e-24	Up
Lchi20779	10.6079	1.31225	3.02392	0.0117327	0.0219856	Up
Lchi30691	4681.55	716.092	2.70879	3.61e-18	2.63e-17	Up
Lchi04616	1926.68	161.259	3.57996	1.37e-15	8.55e-15	Up
Lchi04601	2428.96	595.168	2.02922	1.06e-12	5.64e-12	Up
Lchi04544	2438.13	220.737	3.46672	2.09e-30	2.46e-29	Up
Lchi04457	5.63226	0.276671	4.29791	0.0146559	0.0269036	Up
Lchi04428	11075.4	1040.55	3.41218	5.26e-72	2.18e-70	Up
Lchi17697	43.557	4.76321	3.19974	1.08e-06	3.57e-06	Up
Lchi17694	20810.2	3235.36	2.6852	1.15e-141	2.36e-139	Up
Lchi17638	18786.7	615.136	4.93208	8.33e-163	2.76e-160	Up
Lchi14502	3550.23	706.893	2.32815	4.36e-75	1.99e-73	Up
Lchi20494	25630.3	5189.89	2.30398	6.4e-44	1.17e-42	Up
Lchi28006	5376.02	743.607	2.85429	3.34e-87	2.12e-85	Up
Lchi19728	15603.1	945.365	4.04436	1.7e-52	3.98e-51	Up
Lchi19851	71.2357	11.063	2.67748	0.00335379	0.00696565	Up
Lchi19867	8.61077	0.553341	4.00095	0.0127008	0.023615	Up
Lchi19897	2594.16	461.305	2.49061	7.61e-20	5.99e-19	Up
Lchi07858	8542.61	1301.99	2.71382	1.08e-74	4.9e-73	Up
Lchi07868	4264.07	103.056	5.37016	5.8e-38	8.93e-37	Up
Lchi07869	63518.2	1260.63	5.65507	0	0	Up
Lchi07877	71.6582	5.78382	3.61126	2.48e-07	8.73e-07	Up
Lchi07879	1833.99	58.7394	4.96404	5.85e-130	9.19e-128	Up
Lchi07891	8924.88	62.834	7.14752	5.23e-105	5.11e-103	Up
Lchi07914	29.9752	2.69206	3.47798	8.9e-05	0.000234411	Up
Lchi07965	124.84	19.6314	2.65976	6.9e-10	3.01e-09	Up
Lchi07966	313.578	59.8139	2.38746	2.67e-10	1.2e-09	Up
Lchi28758	108.191	22.2181	2.289	9.85e-12	4.91e-11	Up
Lchi25325	9017.04	1381.85	2.7061	2.2e-147	5.23e-145	Up
Lchi25320	15.1851	1.00357	3.87534	0.000350964	0.000850645	Up
Lchi13217	2167.38	20.4468	6.73429	1.02e-210	6.37e-208	Up
Lchi16622	7500.01	1364.99	2.4577	5.04e-28	5.5e-27	Up
Lchi16602	435.106	107.745	2.01393	2.03e-07	7.23e-07	Up
Lchi06291	24.3633	5.13414	2.25831	0.0097895	0.018603	Up
Lchi06345	22243.7	3932.41	2.49998	8.82e-72	3.63e-70	Up
Lchi06359	831.235	36.8031	4.49817	5.82e-05	0.000157087	Up
Lchi06370	1474.56	119.578	3.62388	4.07e-18	2.95e-17	Up
Lchi20763	718.385	82.8145	3.11523	2.55e-34	3.44e-33	Up
Lchi04624	22.842	0.55157	5.42209	1.58e-05	4.59e-05	Up
Lchi04622	1936.51	447.725	2.11187	3.35e-21	2.82e-20	Up
Lchi04580	8.43184	0.485778	4.03398	0.00732816	0.0142932	Up
Lchi04570	337.199	7.81477	5.42592	2.27e-23	2.1e-22	Up
Lchi04543	8547.29	1747.13	2.29029	1.36e-75	6.34e-74	Up
Lchi04539	815.266	21.541	5.24365	1.53e-29	1.75e-28	Up
Lchi04537	2759.48	594.686	2.21385	1.37e-31	1.67e-30	Up
Lchi04495	10723.8	1110.62	3.27102	1.16e-115	1.34e-113	Up
Lchi04488	2806.51	331.518	3.08084	1.13e-75	5.31e-74	Up
Lchi04440	870.224	121.741	2.83769	2.35e-59	6.72e-58	Up
Lchi04435	501.663	3.14582	7.31416	1.15e-11	5.69e-11	Up
Lchi04415	5436.21	1165.29	2.22175	1.89e-58	5.29e-57	Up
Lchi04414	7.73285	1.07113	2.87033	0.0149624	0.0274116	Up
Lchi17677	546.284	72.4173	2.91149	1.88e-41	3.19e-40	Up
Lchi17675	6357.44	936.65	2.76302	1.21e-152	3.28e-150	Up
Lchi17649	8.60828	0	5.88531	0.000382928	0.000922533	Up
Lchi17640	138.276	3.28737	5.34969	5.3e-24	5.05e-23	Up
Lchi17639	467.715	17.3383	4.76051	5.31e-58	1.47e-56	Up
Lchi14493	75.0788	9.44743	2.98293	8.47e-06	2.54e-05	Up
Lchi20527	44.1949	4.82546	3.20788	4.41e-07	1.51e-06	Up
Lchi20528	6.54752	0	5.49508	0.0220931	0.0389808	Up
Lchi30310	26.1741	0	7.48424	1.03e-07	3.76e-07	Up
Lchi19774	826.956	123.999	2.73741	1.16e-43	2.12e-42	Up
Lchi19755	35657.2	2141.1	4.0576	1.69e-246	1.71e-243	Up
Lchi07875	219.661	44.5081	2.30139	0.000203832	0.000510844	Up
Lchi07900	854.385	163.091	2.3868	1.07e-23	9.99e-23	Up
Lchi07919	1275.83	9.99436	6.99439	4.07e-68	1.47e-66	Up
Lchi07944	59.9699	0.519559	6.83208	7.47e-10	3.25e-09	Up
Lchi07947	35.7502	6.42678	2.47316	0.000265334	0.000654465	Up
Lchi27455	14728	646.625	4.50969	4.93e-158	1.49e-155	Up
Lchi27464	884.725	48.0573	4.20147	1.83e-71	7.45e-70	Up
Lchi13265	2123.69	229.8	3.20976	1.78e-58	4.98e-57	Up
Lchi13261	4231.82	99.4182	5.40844	7.32e-43	1.3e-41	Up
Lchi13260	1131.08	22.0563	5.67656	1.48e-77	7.37e-76	Up
Lchi13252	3224.74	112.632	4.83683	2.17e-33	2.84e-32	Up
Lchi13251	3546.58	61.3119	5.85007	1.7e-81	9.38e-80	Up
Lchi13199	2431.95	366.419	2.72947	7.93e-26	8.06e-25	Up
Lchi13187	308.464	2.86738	6.73652	3.53e-38	5.49e-37	Up
Lchi19975	8.60641	0	5.88496	0.000425864	0.00101834	Up
Lchi19942	136.82	33.974	2.01076	7.7e-10	3.34e-09	Up
Lchi21248	8.78097	0	5.91803	0.000787692	0.00181128	Up
Lchi31441	4831.08	1146.1	2.07524	1.93e-42	3.39e-41	Up
Lchi31268	20.7164	1.7998	3.50286	5.08e-05	0.000138162	Up
Lchi22039	4130.58	226.745	4.18577	2.99e-74	1.35e-72	Up
Lchi22068	310.653	1.24823	7.88413	2.83e-29	3.2e-28	Up
Lchi22081	632.279	18.939	5.05797	4.51e-102	4.18e-100	Up
Lchi18360	2677.54	522.44	2.35678	5.03e-50	1.11e-48	Up
Lchi30332	4.06034	0	4.80293	0.0236771	0.0414927	Up
Lchi23143	768.111	31.687	4.59387	5.06e-67	1.78e-65	Up
Lchi23128	1478.72	181.429	3.02684	1.79e-69	6.87e-68	Up
Lchi13291	1752.47	248.495	2.81641	1.17e-33	1.55e-32	Up
Lchi13319	7.48661	0	5.67173	0.00231629	0.00494119	Up
Lchi13337	12.426	0	6.42009	0.000358102	0.00086666	Up
Lchi13342	1487.02	351.69	2.07962	2.07e-29	2.35e-28	Up
Lchi13157	2906.64	361.35	3.00712	7.24e-28	7.84e-27	Up
Lchi15573	4724.5	217.307	4.44052	2.51e-75	1.16e-73	Up
Lchi15599	10.2163	0.517788	4.29559	0.00450312	0.00912974	Up
Lchi15604	7792.82	774.424	3.33091	3.55e-28	3.89e-27	Up
Lchi15625	7.62934	1.28024	2.56413	0.0285083	0.0490872	Up
Lchi15653	134.349	6.1892	4.44674	1.55e-11	7.63e-11	Up
Lchi21336	10890.2	1349.7	3.01226	1.4e-92	1.03e-90	Up
Lchi21323	106.479	13.6107	2.9666	1.11e-08	4.39e-08	Up
Lchi21313	94.1433	0.553341	7.45457	5.55e-08	2.07e-07	Up
Lchi21302	2769.35	621.147	2.15624	9.3e-21	7.71e-20	Up
Lchi29423	1032.24	169.167	2.6085	4.65e-65	1.55e-63	Up
Lchi04964	1700.26	339.381	2.32422	1.78e-26	1.84e-25	Up
Lchi04950	316.635	13.1829	4.58517	6.49e-35	8.93e-34	Up
Lchi04939	292.466	32.3417	3.1727	1.31e-35	1.86e-34	Up
Lchi04928	155.154	14.4886	3.42509	1.96e-10	8.92e-10	Up
Lchi04927	4280.28	785.546	2.44564	9.5e-57	2.55e-55	Up
Lchi04924	92.7238	14.376	2.68706	1.85e-12	9.68e-12	Up
Lchi04917	58.5245	13.6403	2.10118	0.000698014	0.00161699	Up
Lchi04884	337.156	1.03558	8.32307	1.27e-26	1.32e-25	Up
Lchi23492	682.422	90.2155	2.91717	9.51e-21	7.87e-20	Up
Lchi23500	4.86097	0	5.04775	0.0170692	0.0308715	Up
Lchi01486	1696.68	91.2077	4.21353	2.35e-46	4.6e-45	Up
Lchi01482	71261.6	4254.17	4.06613	6.15e-171	2.33e-168	Up
Lchi01473	5295.26	1254.22	2.07821	5.99e-53	1.43e-51	Up
Lchi01460	1466.53	117.669	3.64004	1.11e-42	1.97e-41	Up
Lchi01446	3830.27	76.9654	5.63319	1.96e-127	2.99e-125	Up
Lchi01445	85.8419	6.51927	3.72947	1.43e-09	6.09e-09	Up
Lchi01436	676.059	119.243	2.5015	8.58e-33	1.1e-31	Up
Lchi01435	2405.02	67.583	5.14782	9.14e-151	2.31e-148	Up
Lchi01427	129.198	13.5314	3.26695	1.66e-12	8.71e-12	Up
Lchi01417	2329.58	413.79	2.49341	1.1e-44	2.07e-43	Up
Lchi01390	10452.3	1544.2	2.7587	6.3e-61	1.9e-59	Up
Lchi01385	366.233	24.6128	3.89994	2.6e-18	1.91e-17	Up
Lchi01384	4.93389	0.274899	4.12041	0.0200772	0.0357509	Up
Lchi01376	2317.47	566.912	2.03094	3.96e-31	4.76e-30	Up
Lchi01363	1187.09	204.918	2.53557	3.19e-58	8.84e-57	Up
Lchi01361	3244.67	745.054	2.12313	9.19e-44	1.68e-42	Up
Lchi01359	30070.7	1866.62	4.00966	1.01e-88	6.54e-87	Up
Lchi01310	1421.45	321.164	2.14719	3.34e-43	6.03e-42	Up
Lchi01308	106.946	17.6989	2.58395	5.38e-11	2.55e-10	Up
Lchi01257	8403.64	424.417	4.30659	3.95e-172	1.55e-169	Up
Lchi01256	47.1867	5.55944	3.079	4.82e-07	1.65e-06	Up
Lchi01187	108117	4585.17	4.55938	1.26e-124	1.83e-122	Up
Lchi01174	4271.1	480.488	3.15135	1.05e-60	3.14e-59	Up
Lchi01143	2333.53	265.836	3.134	5.71e-38	8.8e-37	Up
Lchi01142	17646.7	2148.98	3.03746	2.88e-79	1.51e-77	Up
Lchi01133	378.123	84.9015	2.1505	5.02e-13	2.72e-12	Up
Lchi01109	15986.4	107.765	7.21216	0	0	Up
Lchi01080	2793.11	307.06	3.18412	6.92e-76	3.29e-74	Up
Lchi01079	10293.7	1765.31	2.54352	7.33e-100	6.45e-98	Up
Lchi01074	8265.48	920.562	3.16635	1.45e-122	2e-120	Up
Lchi31267	12178.3	785.605	3.9538	5.46e-119	6.82e-117	Up
Lchi25232	1766.3	413.794	2.09368	8.33e-12	4.18e-11	Up
Lchi25234	498.256	75.8988	2.71257	9.39e-08	3.43e-07	Up
Lchi25247	474.227	90.6179	2.39117	9.81e-17	6.58e-16	Up
Lchi22082	143.807	2.56047	5.777	1.91e-21	1.63e-20	Up
Lchi18343	3853.07	292.213	3.7201	2.92e-70	1.15e-68	Up
Lchi23127	56.7862	0	8.60619	9.91e-12	4.93e-11	Up
Lchi13288	7.3108	0	5.63941	0.0185537	0.0332783	Up
Lchi13293	540.426	61.3259	3.14098	1.32e-19	1.03e-18	Up
Lchi13321	2003.76	284.961	2.81412	1.33e-46	2.62e-45	Up
Lchi13336	12.4603	0	6.42211	5.07e-05	0.000138012	Up
Lchi13358	79275.2	6361.25	3.63942	1.17e-46	2.32e-45	Up
Lchi13123	4902.54	65.0242	6.23842	3.08e-88	1.99e-86	Up
Lchi13147	5363.6	992.546	2.43377	9.41e-44	1.72e-42	Up
Lchi13149	38380.4	6894.56	2.47677	1.2e-29	1.37e-28	Up
Lchi13158	4.75683	0	5.01885	0.0127258	0.0236574	Up
Lchi15583	302.509	75.1546	2.0057	5.42e-10	2.38e-09	Up
Lchi15635	74.4181	0.517788	7.142	6.31e-11	2.98e-10	Up
Lchi15652	61964.9	1916.69	5.01458	3.73e-117	4.47e-115	Up
Lchi21320	366.452	71.6296	2.35572	2.59e-32	3.25e-31	Up
Lchi21319	13743.7	2110.07	2.70337	2.62e-19	2.01e-18	Up
Lchi29409	24.1849	5.68925	2.10424	0.0229868	0.0404098	Up
Lchi29413	1484.45	261.129	2.50763	8.98e-18	6.4e-17	Up
Lchi29419	1034.31	148.425	2.80133	4.63e-16	2.98e-15	Up
Lchi29421	1035.29	78.202	3.72972	7.16e-80	3.8e-78	Up
Lchi32025	445.702	2.72938	7.37942	3.5e-27	3.72e-26	Up
Lchi32027	1987.06	376.648	2.39847	7.46e-36	1.06e-34	Up
Lchi05049	4010.24	847.738	2.24227	7.9e-27	8.3e-26	Up
Lchi05048	2514.11	51.995	5.59303	6.48e-162	2.08e-159	Up
Lchi05039	1121.39	46.8304	4.58217	3.51e-93	2.61e-91	Up
Lchi04998	1549.47	72.9102	4.41318	3.62e-95	2.83e-93	Up
Lchi04974	38.0964	0.760677	5.5942	2.57e-08	9.85e-08	Up
Lchi04900	932.882	131.134	2.82859	9.87e-37	1.46e-35	Up
Lchi04891	7.69426	0.274899	4.74295	0.0073028	0.014249	Up
Lchi04859	1665.01	273.307	2.60729	2.11e-47	4.28e-46	Up
Lchi04850	1062.7	243.763	2.12491	6.2e-08	2.31e-07	Up
Lchi23481	9.86654	0	6.08151	0.000145117	0.000371729	Up
Lchi23489	7930.23	1367.77	2.53522	5.85e-49	1.24e-47	Up
Lchi01466	3337.16	287.145	3.53994	1.41e-61	4.32e-60	Up
Lchi01455	29.5525	2.69029	3.45593	0.00110132	0.00247695	Up
Lchi01382	12009.8	2067.82	2.53808	5.85e-76	2.79e-74	Up
Lchi01370	57.4521	4.42142	3.71922	1.78e-05	5.12e-05	Up
Lchi01362	360.141	66.4636	2.43457	4.01e-16	2.59e-15	Up
Lchi01358	4.725	0	5.02709	0.0154967	0.0283197	Up
Lchi01357	170.413	6.2035	4.79566	7.36e-19	5.53e-18	Up
Lchi01348	3452.52	283.778	3.60553	1.51e-70	5.99e-69	Up
Lchi01276	12661.4	2574.62	2.29807	6.88e-63	2.17e-61	Up
Lchi01264	8793.16	1493.34	2.55755	3.57e-52	8.33e-51	Up
Lchi01237	3277.41	673.381	2.28265	1.57e-44	2.94e-43	Up
Lchi01208	6602.52	1132.78	2.54273	8.9e-61	2.67e-59	Up
Lchi01202	226.31	21.9894	3.36174	3.76e-05	0.000104178	Up
Lchi01191	2736.84	471.722	2.53609	2.76e-45	5.28e-44	Up
Lchi01185	38103.2	2819.08	3.75644	2.6e-88	1.68e-86	Up
Lchi01169	3492.03	300.277	3.53935	1.94e-28	2.14e-27	Up
Lchi01110	1175.77	284.241	2.04945	2.94e-34	3.96e-33	Up
Lchi01107	1552.46	371.489	2.06248	3.58e-11	1.72e-10	Up
Lchi01102	11895.8	2927.3	2.02265	2.5e-16	1.64e-15	Up
Lchi01096	1090.64	263.547	2.048	4.23e-15	2.58e-14	Up
Lchi26156	4586.99	661.115	2.79459	1.44e-57	3.93e-56	Up
Lchi26154	17481.4	1012.75	4.10908	4.32e-70	1.7e-68	Up
Lchi26137	15106.7	2260.37	2.74051	3.49e-20	2.81e-19	Up
Lchi19496	30098.3	4466.01	2.75266	2.04e-55	5.3e-54	Up
Lchi19458	3969.9	712.066	2.47942	3.78e-48	7.84e-47	Up
Lchi32345	72.4222	16.6651	2.1112	4.99e-08	1.87e-07	Up
Lchi32347	6763.43	317.28	4.41286	2.48e-162	8.09e-160	Up
Lchi19802	2262.73	330.557	2.77505	2.72e-64	8.87e-63	Up
Lchi19815	8.99236	1.31225	2.7773	0.00965606	0.0183692	Up
Lchi22437	1407.23	54.8497	4.67745	7.21e-40	1.18e-38	Up
Lchi10469	6008.95	475.289	3.65998	8.98e-42	1.54e-40	Up
Lchi10485	198.35	12.2284	4.00953	7.32e-20	5.77e-19	Up
Lchi10486	5.9122	0	5.3369	0.00363529	0.00749817	Up
Lchi10524	105.07	14.174	2.88481	5.31e-16	3.39e-15	Up
Lchi10532	166.985	17.8934	3.22106	0.000534198	0.00125866	Up
Lchi20307	6444.82	1275.18	2.33709	1.47e-41	2.51e-40	Up
Lchi21827	11912.6	2116.99	2.49256	3.5e-77	1.73e-75	Up
Lchi22346	40.0317	9.1473	2.14379	6.25e-05	0.000168166	Up
Lchi27553	99.9018	15.6889	2.6674	1.19e-05	3.5e-05	Up
Lchi25507	4276.47	587.709	2.86268	2.5e-41	4.22e-40	Up
Lchi25526	36917.3	3433.88	3.42641	5.6e-35	7.74e-34	Up
Lchi25607	146.326	32.5418	2.16504	3.98e-07	1.37e-06	Up
Lchi28849	330.183	42.4819	2.95816	3.4e-42	5.94e-41	Up
Lchi20167	177.883	14.5431	3.61625	1.83e-30	2.15e-29	Up
Lchi20140	123.477	14.312	3.10287	8.98e-17	6.04e-16	Up
Lchi23737	1962.5	0	13.7152	1.76e-29	2e-28	Up
Lchi23752	3746.82	591.096	2.66352	2.74e-45	5.24e-44	Up
Lchi25073	1959.82	471.23	2.05733	5.58e-27	5.89e-26	Up
Lchi20627	4451.64	451.229	3.30335	5.97e-97	4.83e-95	Up
Lchi20636	17.7484	0.276671	5.97255	0.000101705	0.000265789	Up
Lchi20676	29.3172	2.2838	3.65109	3.39e-06	1.06e-05	Up
Lchi30403	121.881	1.65825	6.25491	5.13e-18	3.71e-17	Up
Lchi30406	5669.48	1022.19	2.47116	7.67e-35	1.05e-33	Up
Lchi07459	463.064	82.2313	2.48972	1.82e-22	1.61e-21	Up
Lchi07472	18.2665	2.5587	2.82021	0.000865234	0.00197716	Up
Lchi07474	3954.7	873.338	2.17877	2.87e-19	2.2e-18	Up
Lchi07490	6549.87	1155.93	2.50265	1.79e-18	1.32e-17	Up
Lchi07493	3938.09	762.315	2.36884	6.39e-30	7.4e-29	Up
Lchi07504	2440.4	432.05	2.49675	2.38e-41	4.02e-40	Up
Lchi07519	4928.26	38.6905	6.98631	2.46e-134	4.18e-132	Up
Lchi07541	1294.56	138.488	3.22274	2.25e-38	3.51e-37	Up
Lchi07551	6.29567	0.274899	4.46687	0.0112982	0.0212304	Up
Lchi07575	123.258	19.3834	2.66745	0.0106705	0.0201454	Up
Lchi07603	195.593	22.0592	3.13849	2.29e-19	1.76e-18	Up
Lchi07605	706.877	174.162	2.02355	4.05e-17	2.78e-16	Up
Lchi24269	1440.84	178.076	3.01567	4.9e-34	6.55e-33	Up
Lchi24293	26.4515	2.76139	3.28381	0.000286864	0.000703969	Up
Lchi24300	21.8717	2.48118	3.16713	0.000631722	0.00147145	Up
Lchi26132	6930.04	1228.59	2.49574	1.62e-17	1.13e-16	Up
Lchi19475	25.7238	4.28275	2.59929	0.000217526	0.000543367	Up
Lchi19806	38809.3	3168.43	3.61443	5.84e-43	1.04e-41	Up
Lchi19816	8660.37	1773.23	2.28776	1.42e-63	4.53e-62	Up
Lchi22423	8070.79	722.64	3.4808	3.76e-78	1.91e-76	Up
Lchi31226	7116.13	1593.02	2.15895	2.89e-47	5.86e-46	Up
Lchi10500	1495.74	284.72	2.39276	1.38e-31	1.69e-30	Up
Lchi10541	101.865	1.21444	6.36206	0.000646957	0.00150496	Up
Lchi10560	20.2893	0	7.11263	8.47e-07	2.82e-06	Up
Lchi10563	10.7732	0	6.1994	0.000141065	0.000362092	Up
Lchi10572	2250.17	447.715	2.3297	7.04e-41	1.18e-39	Up
Lchi30751	11.7534	0.760677	3.90186	0.00199031	0.00429941	Up
Lchi20305	33.2048	5.00964	2.72755	1.35e-06	4.41e-06	Up
Lchi28853	2359.34	585.089	2.01079	4.03e-17	2.77e-16	Up
Lchi20157	66184.5	5205.74	3.66826	1.75e-278	2.85e-275	Up
Lchi20100	102.419	11.8405	3.10683	2.64e-09	1.1e-08	Up
Lchi23717	17.3163	2.17427	3.01597	0.000778368	0.00179159	Up
Lchi23727	319.509	64.8804	2.29973	5.4e-17	3.68e-16	Up
Lchi23732	19271.2	3723.04	2.37197	3.61e-21	3.04e-20	Up
Lchi23739	883.162	136.773	2.68932	5.17e-28	5.64e-27	Up
Lchi21811	94.3856	6.12341	3.95126	1.23e-11	6.08e-11	Up
Lchi21808	8.64011	1.00357	3.05833	0.0172729	0.0312017	Up
Lchi25092	17.3176	4.08714	2.06932	0.0156515	0.0285656	Up
Lchi31321	1961.98	482.804	2.02201	2.41e-31	2.92e-30	Up
Lchi20624	3679.14	312.399	3.55665	1.68e-51	3.83e-50	Up
Lchi20647	112.676	24.1606	2.21534	6.09e-09	2.48e-08	Up
Lchi20648	84.8319	17.8383	2.25607	7.15e-06	2.16e-05	Up
Lchi20678	37.4128	0.971555	5.20173	6.26e-06	1.91e-05	Up
Lchi07462	14.4745	0.762448	4.21901	0.024026	0.0420448	Up
Lchi07471	92.066	0	9.3041	6.83e-14	3.87e-13	Up
Lchi07483	39095.1	340.165	6.84536	3.95e-259	4.66e-256	Up
Lchi07496	2859.54	694.493	2.04104	1.42e-27	1.53e-26	Up
Lchi07499	1210	0	13.0178	2.35e-11	1.14e-10	Up
Lchi07533	12524.4	1320.48	3.24534	2.06e-41	3.49e-40	Up
Lchi07547	10.0405	1.55868	2.68567	0.0247919	0.0432533	Up
Lchi07581	2860.23	377.256	2.92314	1.83e-47	3.73e-46	Up
Lchi07583	16.6499	2.34605	2.81145	0.0176447	0.0318066	Up
Lchi24270	11252	1261.86	3.15626	1.14e-91	8.23e-90	Up
Lchi24275	1374.91	322.058	2.09455	8.05e-22	6.92e-21	Up
Lchi24285	12732.3	800.875	3.99021	3.51e-122	4.77e-120	Up
Lchi24294	1032.26	151.939	2.7655	1e-68	3.74e-67	Up
Lchi24295	66.6532	10.1608	2.71293	2.68e-05	7.58e-05	Up
Lchi24301	1228.05	190.571	2.68838	2.03e-47	4.13e-46	Up
Lchi24302	66.3764	11.3351	2.55261	0.000138413	0.000355587	Up
Lchi09103	6795.21	842.306	3.01199	6.08e-94	4.59e-92	Up
Lchi09046	1364.65	244.829	2.47716	1.69e-36	2.48e-35	Up
Lchi09045	35.4671	0	7.91865	1.48e-08	5.8e-08	Up
Lchi09030	6329.26	1077.87	2.55365	4.72e-68	1.7e-66	Up
Lchi09028	11138.7	889.423	3.64606	1.07e-68	4e-67	Up
Lchi09005	3485.12	745.522	2.22428	1.55e-28	1.72e-27	Up
Lchi13008	267.521	50.5592	2.40549	2.12e-15	1.32e-14	Up
Lchi13014	594.093	21.0333	4.81792	5.66e-53	1.35e-51	Up
Lchi13031	2236.19	380.733	2.55298	4.96e-53	1.19e-51	Up
Lchi18237	18370.3	2224.04	3.04594	1.59e-39	2.57e-38	Up
Lchi18256	13081.1	2308.8	2.50209	8.18e-26	8.31e-25	Up
Lchi18276	7791.85	1713.87	2.1848	1.38e-18	1.02e-17	Up
Lchi26985	1249.84	173.696	2.84466	1.13e-37	1.72e-36	Up
Lchi26983	5461.8	1186.7	2.20227	2.1e-69	7.99e-68	Up
Lchi26979	3021.13	600.872	2.33025	4.59e-09	1.88e-08	Up
Lchi26957	162.795	14.7227	3.47357	1.46e-09	6.21e-09	Up
Lchi14949	5.8785	0.242889	4.38284	0.0177667	0.0320102	Up
Lchi26513	675.313	32.9732	4.35703	8.24e-77	4e-75	Up
Lchi21583	3168.16	636.77	2.3143	3.47e-74	1.55e-72	Up
Lchi16903	27.3256	2.73115	3.34518	0.000433936	0.00103647	Up
Lchi16901	208.807	32.2363	2.70087	4.32e-17	2.96e-16	Up
Lchi16899	35.137	2.5978	3.75292	1.35e-05	3.95e-05	Up
Lchi10877	4775.35	469.307	3.3462	9.21e-68	3.29e-66	Up
Lchi10929	1190.68	293.62	2.01999	5.08e-27	5.37e-26	Up
Lchi29056	778.453	14.487	5.75978	9.52e-62	2.93e-60	Up
Lchi12316	266.614	57.2247	2.22411	1.73e-07	6.19e-07	Up
Lchi12373	20.603	1.10137	4.25179	0.000144415	0.000370153	Up
Lchi12383	7694.39	36.6596	7.70232	4.07e-192	1.88e-189	Up
Lchi12390	8.53473	0.553341	3.98234	0.00978388	0.018594	Up
Lchi12399	10723.1	2172.42	2.30335	1.03e-60	3.07e-59	Up
Lchi12414	26.3573	0.276671	6.5414	4.03e-06	1.25e-05	Up
Lchi28735	12.5639	2.03914	2.60861	0.013985	0.0257813	Up
Lchi28609	68862.4	2790.61	4.62491	3.19e-85	1.9e-83	Up
Lchi15985	75.8637	6.14833	3.62644	5.27e-09	2.15e-08	Up
Lchi16010	984.289	66.8613	3.88258	1.33e-34	1.81e-33	Up
Lchi16015	201.578	49.1944	2.03127	1.07e-05	3.17e-05	Up
Lchi20916	17803.7	1530.71	3.53966	1.37e-152	3.67e-150	Up
Lchi17753	12119.7	709.393	4.09441	7.34e-51	1.66e-49	Up
Lchi17755	7355.78	1290.39	2.51087	5.49e-39	8.7e-38	Up
Lchi09102	5530.02	348.538	3.98675	3.47e-81	1.9e-79	Up
Lchi09041	2880.8	140.658	4.3535	1.67e-65	5.6e-64	Up
Lchi09014	208871	26327.4	2.98796	2.19e-56	5.84e-55	Up
Lchi09012	1747.32	196.716	3.15036	0.000231508	0.000576122	Up
Lchi08978	1116.33	167.67	2.7336	3.5e-23	3.2e-22	Up
Lchi08975	19665.7	2234.47	3.13749	7.29e-115	8.18e-113	Up
Lchi08962	828.636	133.736	2.62999	7.48e-16	4.74e-15	Up
Lchi08954	38.0461	0.828241	5.55089	2.11e-05	6.04e-05	Up
Lchi12991	18.6708	0	6.99222	0.000409382	0.000982359	Up
Lchi13032	1068.46	6.62415	7.33821	3.37e-07	1.17e-06	Up
Lchi13039	409.443	43.5789	3.22859	3.11e-33	4.04e-32	Up
Lchi13070	1006.77	87.5078	3.52194	3.51e-36	5.08e-35	Up
Lchi13071	185.748	13.0638	3.82642	3.24e-11	1.56e-10	Up
Lchi18252	88.734	16.0449	2.46669	2.31e-10	1.05e-09	Up
Lchi15016	1135.38	135.265	3.06777	6.74e-47	1.34e-45	Up
Lchi15011	4899.12	69.8564	6.13285	5.28e-13	2.86e-12	Up
Lchi15003	3203.81	609.474	2.39423	6.81e-45	1.29e-43	Up
Lchi15001	260.241	54.8193	2.24477	7.72e-06	2.33e-05	Up
Lchi14987	1921.21	459.037	2.06439	3.4e-25	3.38e-24	Up
Lchi14961	819.247	147.206	2.47417	3.31e-25	3.3e-24	Up
Lchi14933	6955	1519.85	2.19397	3.62e-38	5.62e-37	Up
Lchi14927	181.142	23.056	2.97911	4.94e-07	1.69e-06	Up
Lchi33040	13340.2	2565.65	2.37831	6.12e-25	6.03e-24	Up
Lchi10848	4754.48	226.689	4.38984	2.18e-117	2.66e-115	Up
Lchi10892	42.2712	3.00251	3.84381	8.77e-07	2.91e-06	Up
Lchi12391	2407.36	406.934	2.56358	8.55e-48	1.75e-46	Up
Lchi12409	62842.4	9204.37	2.7713	4.91e-27	5.2e-26	Up
Lchi28739	8194.97	1737.03	2.23777	8.79e-51	1.97e-49	Up
Lchi15946	1859.13	457.559	2.02161	6.69e-20	5.29e-19	Up
Lchi15951	54.9344	11.5254	2.26429	1.12e-06	3.69e-06	Up
Lchi15952	202.536	37.8267	2.42517	1.38e-11	6.82e-11	Up
Lchi15960	7.79965	0.242889	4.76363	0.0111071	0.0209027	Up
Lchi15961	11.8918	0.824698	3.8631	0.016683	0.0302762	Up
Lchi20876	1083.05	0.242889	11.8955	4.28e-23	3.9e-22	Up
Lchi17717	762.523	157.843	2.27068	3.58e-32	4.48e-31	Up
Lchi17721	1527.38	314.227	2.28119	3.18e-71	1.29e-69	Up
Lchi17733	7452.57	588.783	3.66131	1.07e-73	4.68e-72	Up
Lchi17749	14.0298	3.52384	2.00869	0.0200788	0.0357509	Up
Lchi19057	257.821	18.4593	3.80731	1.6e-20	1.31e-19	Up
Lchi19045	722.949	123.409	2.54971	5.81e-15	3.52e-14	Up
Lchi19019	14.654	0.274899	5.68207	0.000257172	0.000635589	Up
Lchi28700	171.661	13.3269	3.69568	3.16e-18	2.31e-17	Up
Lchi34110	383.163	82.0764	2.21892	3.33e-14	1.93e-13	Up
Lchi25768	40.8729	2.72584	3.91902	8.62e-05	0.000227707	Up
Lchi28497	21.5231	4.28452	2.34621	0.00240329	0.00511648	Up
Lchi18844	3034.33	0.519559	12.4915	3.9e-28	4.27e-27	Up
Lchi18830	54.032	1.89937	4.86015	3.13e-09	1.3e-08	Up
Lchi28771	22.4311	3.18138	2.81477	0.00737316	0.0143757	Up
Lchi26739	246.174	0	10.7184	2.17e-16	1.42e-15	Up
Lchi20974	8.50227	0.549799	3.99273	0.00865587	0.016632	Up
Lchi20973	26.3424	1.55868	4.06284	3.92e-06	1.22e-05	Up
Lchi20961	347.402	85.3653	2.02418	3.93e-18	2.86e-17	Up
Lchi15360	2089.3	311.094	2.74855	1.6e-51	3.67e-50	Up
Lchi15311	25.5308	3.00428	3.09102	0.00317721	0.00662648	Up
Lchi15310	2330.62	1.89583	10.2757	1.29e-17	9.14e-17	Up
Lchi31028	18.5734	2.21336	3.07891	0.0275132	0.047532	Up
Lchi31026	95.6545	2.71875	5.16462	1.5e-15	9.37e-15	Up
Lchi25139	48.7802	9.84396	2.32044	4.74e-06	1.46e-05	Up
Lchi24483	6.75641	0	5.5408	0.00340428	0.00706188	Up
Lchi23310	494.29	58.9898	3.072	9.65e-35	1.32e-33	Up
Lchi23304	17240.8	2032.3	3.08445	6.67e-67	2.32e-65	Up
Lchi10671	1084.54	99.7234	3.43955	3.2e-37	4.79e-36	Up
Lchi10673	3204.36	544.5	2.55622	4.48e-47	9.02e-46	Up
Lchi10722	66.6106	5.19847	3.65476	2.93e-05	8.25e-05	Up
Lchi10726	2782.71	590.823	2.23557	3.62e-19	2.77e-18	Up
Lchi28813	2451.65	95.1277	4.68418	4.57e-47	9.19e-46	Up
Lchi28817	365.42	4.73651	6.26894	1.27e-32	1.61e-31	Up
Lchi29358	1129.46	55.4011	4.35198	3.16e-68	1.16e-66	Up
Lchi29353	180.515	44.9125	2.01242	1.18e-05	3.47e-05	Up
Lchi09577	8876.34	1569.46	2.49936	1.18e-50	2.63e-49	Up
Lchi09592	12080.8	121.309	6.63484	4.58e-277	6.94e-274	Up
Lchi09606	1980.67	152.548	3.70011	2.25e-43	4.08e-42	Up
Lchi09616	2139.37	192.441	3.47465	0.00979218	0.0186065	Up
Lchi09619	176.969	0	10.2439	1.39e-06	4.52e-06	Up
Lchi09620	41.0614	0.824698	5.66942	1.89e-06	6.07e-06	Up
Lchi09622	8790.09	2030.28	2.11398	6.43e-51	1.45e-49	Up
Lchi09636	19069.9	3678.78	2.37399	9.49e-20	7.44e-19	Up
Lchi09638	7322.3	805.138	3.1846	5.35e-95	4.16e-93	Up
Lchi03148	2900.99	719.9	2.01062	0.0044139	0.00896343	Up
Lchi03149	28.3108	0.274899	6.64376	8.5e-07	2.83e-06	Up
Lchi03151	623.113	151.159	2.04087	2.32e-23	2.14e-22	Up
Lchi03159	2876.57	423.229	2.76402	4.17e-24	3.98e-23	Up
Lchi03193	4547.93	252.43	4.1701	1.83e-126	2.75e-124	Up
Lchi03196	34.3744	2.31581	3.8794	5.61e-06	1.72e-05	Up
Lchi03216	49.3284	2.90825	4.08323	2.59e-08	9.95e-08	Up
Lchi03220	3582.53	232.558	3.9462	1.32e-53	3.24e-52	Up
Lchi03228	2942.92	514.841	2.51593	9.85e-42	1.69e-40	Up
Lchi03260	21539.6	1062.24	4.34141	8.1e-64	2.61e-62	Up
Lchi03266	1316.32	18.0237	6.18519	3.58e-59	1.02e-57	Up
Lchi03267	4566.75	32.3576	7.13928	2.24e-136	4.02e-134	Up
Lchi03270	46.0492	0.519559	6.45127	1.13e-08	4.49e-08	Up
Lchi03277	7918.53	1049.22	2.91545	2.81e-51	6.37e-50	Up
Lchi03303	221.382	39.11	2.50335	1.09e-06	3.58e-06	Up
Lchi03373	4443.83	173.056	4.68091	3.08e-101	2.81e-99	Up
Lchi10734	3282.38	289.249	3.50386	1.79e-62	5.6e-61	Up
Lchi10735	4653.42	581.195	3.0005	8.88e-40	1.45e-38	Up
Lchi19074	4617.95	280.08	4.04263	1.36e-94	1.05e-92	Up
Lchi19073	6270.32	900.934	2.7992	1.34e-16	8.95e-16	Up
Lchi19064	608.678	0.553341	10.1642	5.62e-20	4.46e-19	Up
Lchi19063	4828.73	0	15.0145	1.6e-16	1.06e-15	Up
Lchi19038	25847.9	1409.29	4.19684	1.17e-153	3.25e-151	Up
Lchi30183	14342.8	969.968	3.88575	9.41e-99	8.11e-97	Up
Lchi30174	911.579	0	12.6086	1.02e-23	9.59e-23	Up
Lchi25736	34170.9	4.77494	12.7867	5.19e-49	1.1e-47	Up
Lchi25758	898.801	106.788	3.07084	2.11e-24	2.04e-23	Up
Lchi30255	2085.86	495.971	2.07234	1.78e-32	2.25e-31	Up
Lchi20939	652.52	112.218	2.53817	7.37e-40	1.21e-38	Up
Lchi15368	13179.1	2518.06	2.38787	2.4e-44	4.46e-43	Up
Lchi15353	3326.68	387.668	3.10077	6.41e-80	3.42e-78	Up
Lchi15348	1894.8	143.412	3.72307	4.12e-31	4.95e-30	Up
Lchi15312	2574.54	36.9633	6.12185	2.01e-62	6.28e-61	Up
Lchi15305	10696.6	1042.52	3.35863	8.6e-147	2.03e-144	Up
Lchi23322	6.19153	0	5.4083	0.00356953	0.00737367	Up
Lchi10638	42.3382	3.14051	3.74415	1.86e-05	5.35e-05	Up
Lchi10729	534.343	2.59603	7.66534	6.31e-49	1.34e-47	Up
Lchi27361	4131.78	569.477	2.859	2.23e-69	8.48e-68	Up
Lchi27364	2168.85	534.349	2.02091	1.46e-33	1.93e-32	Up
Lchi29361	1902.16	460.758	2.04502	1.37e-07	4.92e-07	Up
Lchi29343	2754.04	188.59	3.86936	7.09e-55	1.82e-53	Up
Lchi09656	529.919	68.8364	2.94791	4.43e-15	2.7e-14	Up
Lchi09663	3660.27	416.061	3.13592	1.04e-53	2.56e-52	Up
Lchi03120	860.063	141.45	2.60112	1.48e-31	1.81e-30	Up
Lchi03137	118.244	0	9.66372	6.06e-15	3.67e-14	Up
Lchi03138	186.243	1.03735	7.46794	1.05e-20	8.69e-20	Up
Lchi03308	3143.04	119.539	4.71559	2.4e-134	4.11e-132	Up
Lchi10748	16015.6	1346.7	3.57182	1.95e-59	5.58e-58	Up
Lchi10770	19.3747	0	7.04392	1.04e-05	3.07e-05	Up
Lchi10773	9.82982	0	6.0642	0.000818049	0.00187621	Up
Lchi10797	22.0794	3.66007	2.58501	0.000344726	0.000836769	Up
Lchi10821	2379.98	532.579	2.15908	7e-18	5.02e-17	Up
Lchi19180	8447.94	572.028	3.88374	1.58e-77	7.89e-76	Up
Lchi27664	22.681	1.31225	4.11503	2.68e-05	7.56e-05	Up
Lchi27659	4132.01	960.124	2.1056	5.32e-29	5.98e-28	Up
Lchi30781	3359.86	381.013	3.14134	6.14e-35	8.44e-34	Up
Lchi08130	11969.6	1529.12	2.96837	8.32e-41	1.39e-39	Up
Lchi08115	199.375	17.711	3.50276	2.2e-17	1.53e-16	Up
Lchi30968	219.414	3.55054	5.98664	2.4e-29	2.72e-28	Up
Lchi21649	658.091	132.158	2.31309	4.78e-20	3.82e-19	Up
Lchi21641	325.652	57.5766	2.5025	3.83e-14	2.21e-13	Up
Lchi19544	253.842	54.7754	2.21228	6.49e-07	2.19e-06	Up
Lchi19559	19.6258	0.971555	4.27026	0.000307982	0.000752234	Up
Lchi29481	94.8263	4.15293	4.50482	1.99e-09	8.4e-09	Up
Lchi29489	10.2494	1.83181	2.48205	0.0143794	0.0264417	Up
Lchi25573	202.77	18.6925	3.43578	1.55e-08	6.07e-08	Up
Lchi10094	2504.08	201.81	3.63163	2.09e-20	1.7e-19	Up
Lchi10089	4529.62	851.704	2.41049	1.59e-31	1.94e-30	Up
Lchi10082	5.49441	0.274899	4.28579	0.020435	0.036309	Up
Lchi09989	3131.57	554.927	2.49573	8.14e-42	1.4e-40	Up
Lchi08196	44.7424	9.16257	2.28105	8.65e-06	2.59e-05	Up
Lchi12751	410.509	97.8503	2.06993	4.32e-10	1.92e-09	Up
Lchi12698	6038.61	932.879	2.69395	2.85e-59	8.13e-58	Up
Lchi29577	8.53598	0.728667	3.4807	0.0165063	0.0299921	Up
Lchi25714	2340.5	366.105	2.67566	3.29e-73	1.42e-71	Up
Lchi29956	3127.32	295.806	3.40167	8.64e-96	6.89e-94	Up
Lchi09211	388.372	23.4824	4.04929	1.02e-42	1.81e-41	Up
Lchi09195	258.776	5.81937	5.43786	1.79e-32	2.26e-31	Up
Lchi09193	93579.4	15798.4	2.5664	1.76e-53	4.29e-52	Up
Lchi09129	1376.08	138.76	3.30789	1.06e-24	1.03e-23	Up
Lchi09119	744.837	66.684	3.48	5.84e-86	3.55e-84	Up
Lchi04045	75810.8	2300.34	5.04241	3.69e-49	7.93e-48	Up
Lchi04039	44.685	7.14482	2.64981	3.46e-07	1.2e-06	Up
Lchi04008	7634.4	1328.83	2.52238	1.21e-42	2.15e-41	Up
Lchi03952	384.804	58.1993	2.72382	1.15e-31	1.41e-30	Up
Lchi03933	18.4711	0	6.98622	1.58e-06	5.11e-06	Up
Lchi03876	3072.22	642.11	2.25794	6.12e-42	1.06e-40	Up
Lchi03853	12863.6	2732.37	2.23513	2.86e-36	4.16e-35	Up
Lchi03850	54.6049	5.69457	3.2648	0.000101667	0.000265755	Up
Lchi08470	41.3794	6.78531	2.60877	0.00440894	0.00895421	Up
Lchi08480	217.315	6.17326	5.15233	1.73e-24	1.68e-23	Up
Lchi08497	233.293	10.3653	4.49607	5.11e-30	5.94e-29	Up
Lchi08499	1100.07	5.28631	7.70304	8.33e-88	5.32e-86	Up
Lchi08504	173.163	2.59603	6.04346	2.45e-22	2.15e-21	Up
Lchi08509	7.41431	0	5.65429	0.00598445	0.0118821	Up
Lchi08524	2732.35	591.419	2.2072	6.78e-35	9.31e-34	Up
Lchi08534	32.3443	1.59069	4.34887	6.26e-05	0.000168322	Up
Lchi08556	5623.61	504.173	3.47901	5.2e-20	4.14e-19	Up
Lchi08588	7469.7	828.367	3.17247	3.18e-14	1.84e-13	Up
Lchi16995	1101.05	135.046	3.0278	6.71e-11	3.16e-10	Up
Lchi17017	16631.3	1343.04	3.6305	7.38e-141	1.49e-138	Up
Lchi17024	239.99	19.3596	3.63594	8.79e-23	7.9e-22	Up
Lchi17035	596.285	100.495	2.56836	1.45e-38	2.28e-37	Up
Lchi17058	32.7422	2.48472	3.74789	1.73e-05	4.99e-05	Up
Lchi19191	1236.73	274.51	2.17157	6.04e-31	7.21e-30	Up
Lchi19182	892.23	140.913	2.66041	5.59e-25	5.52e-24	Up
Lchi28473	5880.03	1249.07	2.23461	7.86e-42	1.35e-40	Up
Lchi28462	56.1812	7.01677	2.99966	3.78e-06	1.18e-05	Up
Lchi30376	283.61	67.9103	2.06213	1.32e-12	6.97e-12	Up
Lchi24411	220.948	1.10668	7.69904	2.59e-19	1.99e-18	Up
Lchi08133	10150.2	1774.53	2.516	3.91e-74	1.73e-72	Up
Lchi08117	18.299	1.59246	3.52642	0.00024365	0.000604637	Up
Lchi30969	8.00844	0	5.78133	0.0160167	0.029187	Up
Lchi21634	53119.8	6722.76	2.98207	6.65e-120	8.45e-118	Up
Lchi19505	1075.47	240.685	2.15986	9.89e-21	8.18e-20	Up
Lchi25582	7261.49	1045.66	2.79538	1.08e-39	1.75e-38	Up
Lchi25541	42.2146	4.28275	3.30754	9.65e-05	0.000252858	Up
Lchi10037	6.36921	0.517788	3.61504	0.0190126	0.0340468	Up
Lchi10010	320.264	52.7565	2.60345	9.98e-19	7.47e-18	Up
Lchi29119	454.846	25.8327	4.14363	4.44e-60	1.3e-58	Up
Lchi08212	3180.31	424.608	2.9039	2.7e-64	8.82e-63	Up
Lchi25702	100.77	12.1615	3.05205	1.29e-17	9.14e-17	Up
Lchi25716	7.06695	0.549799	3.71847	0.0176262	0.0317813	Up
Lchi09246	5570.89	1296.34	2.1031	1.56e-23	1.45e-22	Up
Lchi09201	107.922	5.83257	4.2114	9.88e-19	7.4e-18	Up
Lchi09185	5318.46	449.962	3.56321	1.5e-54	3.8e-53	Up
Lchi09180	21.6886	1.27847	4.05122	0.000250884	0.000621352	Up
Lchi09174	10938.1	170.145	6.00649	3.53e-42	6.16e-41	Up
Lchi09155	14751.5	1192.14	3.62894	7.01e-88	4.51e-86	Up
Lchi09148	15.4271	0	6.71811	6.61e-06	2.01e-05	Up
Lchi09142	328.624	21.6964	3.9279	7.26e-16	4.61e-15	Up
Lchi09134	786.448	97.9925	3.00475	4.75e-57	1.29e-55	Up
Lchi04033	2324.21	569.582	2.02799	1.1e-38	1.73e-37	Up
Lchi03963	11.0531	0.760677	3.81864	0.00258053	0.00546804	Up
Lchi03960	4982.04	361.762	3.78306	1.77e-62	5.54e-61	Up
Lchi03957	160.285	37.1305	2.11492	2.26e-15	1.4e-14	Up
Lchi03954	83.8725	4.83432	4.11919	2.2e-07	7.79e-07	Up
Lchi03945	164.38	39.0429	2.07185	0.00526119	0.0105537	Up
Lchi03938	2553.98	141.133	4.17672	1.41e-50	3.12e-49	Up
Lchi03882	95.1498	15.6801	2.59803	0.0069661	0.0136699	Up
Lchi08501	1288.08	24.0126	5.74606	8.69e-79	4.52e-77	Up
Lchi08569	4726.61	989.372	2.25584	1.42e-36	2.09e-35	Up
Lchi08586	2796.36	218.149	3.68072	2.23e-17	1.55e-16	Up
Lchi08601	1172.57	157.905	2.89064	4.58e-62	1.42e-60	Up
Lchi08630	13097.3	1691.79	2.95237	1.28e-39	2.08e-38	Up
Lchi17015	8806.72	2116.33	2.05709	1.58e-58	4.41e-57	Up
Lchi17032	22.8886	2.31758	3.29317	6.84e-05	0.000182913	Up
Lchi27091	1230.86	16.6217	6.19732	8.1e-47	1.61e-45	Up
Lchi07078	45181.3	6430.51	2.81272	9.84e-52	2.27e-50	Up
Lchi07096	17455.2	1837.91	3.24762	3.98e-32	4.97e-31	Up
Lchi07183	98311	13677.6	2.84551	1.83e-14	1.07e-13	Up
Lchi07243	3502.19	831.931	2.07327	7.66e-24	7.23e-23	Up
Lchi14702	1136.27	252.871	2.16905	3.16e-19	2.41e-18	Up
Lchi14681	3894.26	847.297	2.19985	5.28e-20	4.2e-19	Up
Lchi14635	3442.16	249.449	3.78591	2.59e-63	8.2e-62	Up
Lchi23302	10338.8	1871.03	2.46607	3.37e-95	2.65e-93	Up
Lchi23295	28575	3511.62	3.02461	2.73e-27	2.92e-26	Up
Lchi23240	3179.45	336.408	3.23954	3.04e-18	2.22e-17	Up
Lchi20021	41892.2	2455.45	4.09249	7.77e-104	7.46e-102	Up
Lchi20044	21173.5	3842.07	2.46223	3.63e-35	5.06e-34	Up
Lchi13944	34886.2	6.43142	12.3752	5.97e-280	1.27e-276	Up
Lchi13965	5.35168	0.242889	4.21901	0.0227253	0.0399964	Up
Lchi23624	5391.5	518.472	3.37866	1.72e-48	3.61e-47	Up
Lchi23628	12581.8	1492.46	3.07533	3.83e-142	7.97e-140	Up
Lchi23641	8703.19	777.874	3.48408	5.73e-35	7.9e-34	Up
Lchi12653	4149.1	497.815	3.0586	9.34e-23	8.38e-22	Up
Lchi12570	5065.21	234.636	4.43068	1.26e-136	2.29e-134	Up
Lchi18779	4683.67	753.2	2.63655	2.49e-30	2.92e-29	Up
Lchi18782	29.3204	0	7.64598	1.07e-07	3.9e-07	Up
Lchi18790	6373.32	651.924	3.28853	6.49e-69	2.43e-67	Up
Lchi18803	7302.23	1784.6	2.03251	5.39e-68	1.94e-66	Up
Lchi27198	127.822	7.32545	4.11658	3.16e-23	2.89e-22	Up
Lchi30885	48.7622	8.17074	2.56554	0.000169211	0.000429557	Up
Lchi20801	13.12	2.9314	2.17754	0.0246246	0.0429933	Up
Lchi18626	16304.3	1964.56	3.05286	5.37e-45	1.02e-43	Up
Lchi18637	2576.85	565.408	2.18743	1.81e-24	1.75e-23	Up
Lchi15115	1091.61	136.692	2.99953	2.78e-26	2.85e-25	Up
Lchi07087	3892.91	677.53	2.52205	1.67e-57	4.55e-56	Up
Lchi07099	11593.7	1713.95	2.7577	3.5e-74	1.56e-72	Up
Lchi07105	105.007	20.2895	2.37269	0.00182344	0.0039656	Up
Lchi07132	49.2965	0	8.40358	1e-10	4.67e-10	Up
Lchi07226	6025.58	572.437	3.39512	1.32e-54	3.35e-53	Up
Lchi07259	56.7323	4.77207	3.57784	5.71e-05	0.000154198	Up
Lchi14720	123.064	23.3068	2.39992	0.00172043	0.00376122	Up
Lchi14680	3461.62	468.577	2.88582	2.45e-30	2.87e-29	Up
Lchi14666	19442	753.421	4.68932	2.06e-67	7.32e-66	Up
Lchi14664	325.298	11.296	4.84732	1.3e-26	1.35e-25	Up
Lchi14648	141.388	1.55514	6.4822	9.57e-23	8.58e-22	Up
Lchi14641	15845.8	1602.35	3.30556	5.87e-78	2.95e-76	Up
Lchi23256	110.111	0.55157	7.70032	7.89e-13	4.23e-12	Up
Lchi23255	1244.81	29.0653	5.41028	2.27e-93	1.69e-91	Up
Lchi13892	1749.22	139.931	3.64129	2.01e-34	2.72e-33	Up
Lchi13867	3255.02	387.844	3.06853	2.55e-28	2.82e-27	Up
Lchi13800	21490.8	1618.3	3.73124	2.45e-123	3.53e-121	Up
Lchi20000	134.086	21.236	2.66173	1.91e-16	1.25e-15	Up
Lchi20007	3989.61	302.307	3.72276	1.62e-33	2.13e-32	Up
Lchi17989	2641.98	461.005	2.51782	4.38e-72	1.82e-70	Up
Lchi17988	47441.6	1766.6	4.74697	1.12e-148	2.77e-146	Up
Lchi27830	24.488	5.35033	2.20209	0.00069296	0.00160616	Up
Lchi27831	2001.03	497.061	2.00814	7.79e-28	8.42e-27	Up
Lchi13903	15.1128	3.39048	2.1448	0.00715141	0.0139857	Up
Lchi13908	582.887	87.2478	2.73677	1.94e-34	2.62e-33	Up
Lchi13946	32.4868	0	7.79184	1.53e-06	4.96e-06	Up
Lchi13971	231.476	48.5724	2.25634	4.29e-07	1.47e-06	Up
Lchi23640	1724.39	176.131	3.29013	1.71e-41	2.91e-40	Up
Lchi23642	17.287	2.73934	2.63756	0.0143363	0.0263739	Up
Lchi31932	10.1515	0.519559	4.27794	0.00353956	0.00731848	Up
Lchi31933	25.6012	0	7.44676	9.99e-07	3.3e-06	Up
Lchi12660	2612.35	178.615	3.86819	1.14e-45	2.19e-44	Up
Lchi12642	572.939	2.9972	7.61955	5.33e-56	1.41e-54	Up
Lchi18743	168.601	4.2792	5.31649	6.85e-28	7.44e-27	Up
Lchi18747	41.402	7.38837	2.4855	0.0248775	0.0433813	Up
Lchi18749	1204.81	241.92	2.31588	7.97e-07	2.66e-06	Up
Lchi18762	1842.49	417.305	2.1418	9.67e-14	5.45e-13	Up
Lchi18800	2429.66	373.636	2.69994	6.12e-49	1.3e-47	Up
Lchi29495	10196.4	1292.97	2.97894	1.06e-62	3.34e-61	Up
Lchi29499	4216.07	477.403	3.14173	1.23e-48	2.59e-47	Up
Lchi30519	101.692	16.3732	2.62915	3.71e-10	1.65e-09	Up
Lchi20861	10929.8	1467.56	2.89669	1.97e-33	2.58e-32	Up
Lchi20841	227.855	53.4904	2.09358	3.37e-10	1.5e-09	Up
Lchi20819	19376.2	2502.51	2.95269	1.03e-50	2.3e-49	Up
Lchi18604	5663.08	150.368	5.23344	7.63e-145	1.67e-142	Up
Lchi15089	213.297	18.0414	3.55576	3.5e-29	3.95e-28	Up
Lchi15082	33.7099	0.485778	6.04135	8.79e-05	0.000231748	Up
Lchi15062	3081.94	723.857	2.08937	1.74e-22	1.54e-21	Up
Lchi15045	14.3447	0.517788	4.76576	0.000234999	0.000584603	Up
Lchi15037	265.474	16.1932	4.04745	5.1e-27	5.39e-26	Up
Lchi33256	1515.41	105.762	3.84241	3.96e-66	1.35e-64	Up
Lchi16818	97.8448	20.535	2.25225	1.89e-08	7.33e-08	Up
Lchi16829	796.195	116.889	2.76777	1.75e-46	3.45e-45	Up
Lchi16830	1306.12	308.639	2.07976	5.33e-16	3.41e-15	Up
Lchi16837	16722.2	1644	3.34662	6.41e-32	7.94e-31	Up
Lchi16845	335.453	67.2094	2.3225	3.16e-20	2.55e-19	Up
Lchi26103	2407.89	404.969	2.57229	7.49e-50	1.64e-48	Up
Lchi26102	19.3833	4.45453	2.11186	0.00283357	0.00596016	Up
Lchi26116	6937.2	5.36995	10.3385	2.22e-18	1.63e-17	Up
Lchi26126	5983.85	420.364	3.83091	8.62e-62	2.66e-60	Up
Lchi14557	3553.49	751.123	2.24241	8.88e-15	5.31e-14	Up
Lchi12303	119.425	9.86711	3.59928	9.7e-14	5.46e-13	Up
Lchi12229	1838.8	268.923	2.77275	9.85e-53	2.33e-51	Up
Lchi12220	425.567	7.10639	5.91654	1.67e-17	1.17e-16	Up
Lchi12208	24.3514	2.66182	3.20576	3.26e-05	9.11e-05	Up
Lchi18101	5708.04	1329.83	2.10186	9.8e-54	2.42e-52	Up
Lchi18119	1904.84	460.394	2.04769	7.52e-27	7.92e-26	Up
Lchi18148	2093.38	457.972	2.19315	1.02e-22	9.14e-22	Up
Lchi19115	4308.11	726.577	2.56724	4.33e-31	5.19e-30	Up
Lchi28587	909.138	91.8175	3.30865	3.95e-12	2.03e-11	Up
Lchi21357	205.943	49.1088	2.06489	3.55e-11	1.71e-10	Up
Lchi17413	129.219	0	9.79102	1.05e-15	6.6e-15	Up
Lchi17411	13.1543	1.62624	3.03374	0.00830213	0.0160234	Up
Lchi17397	4683.66	307.349	3.92839	1.35e-113	1.49e-111	Up
Lchi28437	2490.17	444.603	2.48578	4.84e-69	1.82e-67	Up
Lchi03753	1315.91	323.478	2.0241	1.02e-47	2.08e-46	Up
Lchi03741	9407.31	915.044	3.36185	7.66e-32	9.43e-31	Up
Lchi03737	5610.55	1388.23	2.0145	5.07e-50	1.11e-48	Up
Lchi03697	5070.28	550.29	3.20313	5.18e-54	1.29e-52	Up
Lchi03696	1082.42	97.3311	3.47638	4.71e-14	2.69e-13	Up
Lchi03657	1151.32	235.414	2.28865	2.15e-32	2.71e-31	Up
Lchi03654	693.024	93.5298	2.89175	2.48e-31	3e-30	Up
Lchi03645	2555.88	336.619	2.92465	5.72e-57	1.55e-55	Up
Lchi03620	17.0781	3.35139	2.34739	0.0100897	0.0191238	Up
Lchi05085	7654.41	1054.81	2.85881	4.2e-77	2.06e-75	Up
Lchi05086	38703.3	6216.36	2.6383	8.92e-85	5.3e-83	Up
Lchi05096	3769.26	779.844	2.27251	6.95e-51	1.57e-49	Up
Lchi05121	14507.9	3535.22	2.03681	5.73e-64	1.86e-62	Up
Lchi16833	19.4867	0.276671	6.1063	4.52e-05	0.000123701	Up
Lchi16839	6739.74	694.037	3.27901	7.41e-56	1.95e-54	Up
Lchi26128	549.436	9.68213	5.81839	6.47e-75	2.94e-73	Up
Lchi14538	170.307	30.5962	2.47003	4.5e-16	2.89e-15	Up
Lchi14536	27.1841	3.13874	3.1105	0.000251617	0.000622876	Up
Lchi14552	80004.1	12870.5	2.63597	1.69e-64	5.54e-63	Up
Lchi14562	260.682	5.80233	5.48658	2.13e-23	1.97e-22	Up
Lchi14566	35.4931	1.03735	5.08172	3.9e-07	1.34e-06	Up
Lchi14631	314.245	22.0927	3.83533	2.19e-20	1.78e-19	Up
Lchi12243	48.7821	1.83004	4.72735	1.5e-10	6.88e-10	Up
Lchi29697	3093	704.669	2.1333	1.04e-18	7.74e-18	Up
Lchi25952	109.747	9.99259	3.45495	1.51e-16	1e-15	Up
Lchi28585	5348.85	1188.56	2.16986	7.55e-24	7.14e-23	Up
Lchi21389	64.3296	9.21774	2.80163	5.56e-05	0.000150501	Up
Lchi21393	6639.68	1331.66	2.31775	4.36e-67	1.54e-65	Up
Lchi21394	1022.73	234.312	2.12555	3e-05	8.43e-05	Up
Lchi17433	5928.44	644.88	3.19991	9.85e-47	1.96e-45	Up
Lchi17403	6525.86	1339.77	2.28421	7.15e-28	7.75e-27	Up
Lchi17400	1087.58	260.88	2.06012	4.86e-27	5.15e-26	Up
Lchi29197	4410.64	26.1545	7.38409	1.1e-116	1.3e-114	Up
Lchi03785	3372.65	795.255	2.0842	1.44e-17	1.01e-16	Up
Lchi03783	30021.9	5028.96	2.5776	5.73e-53	1.37e-51	Up
Lchi03748	2946.71	647.607	2.18592	0.0236091	0.0413802	Up
Lchi03727	51.8126	7.98723	2.69631	6.62e-06	2.01e-05	Up
Lchi03701	9023.53	1220.8	2.8857	9e-106	8.96e-104	Up
Lchi03660	3380.8	821.783	2.03982	3.97e-36	5.74e-35	Up
Lchi03637	8.4	0.553341	3.97252	0.0109138	0.0205628	Up
Lchi03632	13054.3	2842.36	2.19927	2.67e-73	1.15e-71	Up
Lchi05058	2264.04	230.056	3.29747	4.03e-68	1.47e-66	Up
Lchi05143	31.3126	5.56298	2.48624	0.00368248	0.00758778	Up
Lchi05163	163.999	27.1699	2.6011	6.74e-17	4.57e-16	Up
Lchi05165	503.487	123.273	2.03118	1.79e-16	1.18e-15	Up
Lchi05255	15587.5	2767.16	2.49374	1.42e-39	2.31e-38	Up
Lchi25634	8839.56	797.295	3.47052	9.63e-66	3.25e-64	Up
Lchi25644	4104.77	994.423	2.04537	1.25e-48	2.64e-47	Up
Lchi25649	163444	20873.8	2.96901	2.69e-49	5.78e-48	Up
Lchi25660	2858.78	253.791	3.49433	6.65e-28	7.23e-27	Up
Lchi25185	114.403	10.424	3.46601	3.13e-13	1.71e-12	Up
Lchi15841	30.2998	1.10137	4.82723	2.59e-07	9.09e-07	Up
Lchi15856	6.26694	0	5.43381	0.00703336	0.0137832	Up
Lchi15868	16984.5	106.229	7.32379	0	0	Up
Lchi15914	21.9323	1.58538	3.78427	0.000115095	0.000298975	Up
Lchi12817	1475.69	311.438	2.24587	2.44e-45	4.66e-44	Up
Lchi12799	176.347	25.8815	2.77305	6.13e-05	0.000164994	Up
Lchi12792	7294.52	1315.13	2.47129	1.94e-69	7.39e-68	Up
Lchi21146	665.798	102.631	2.69364	2.1e-30	2.47e-29	Up
Lchi24333	22641.6	2580.61	3.13313	5.89e-205	3.37e-202	Up
Lchi29286	5184.05	454.003	3.5124	3.07e-43	5.54e-42	Up
Lchi23407	1300.37	15.8298	6.34753	4.28e-87	2.69e-85	Up
Lchi23446	212.863	2.92963	6.19449	5.31e-28	5.78e-27	Up
Lchi24077	1842.79	53.7562	5.10198	3.17e-59	9.02e-58	Up
Lchi30396	87.4645	17.2434	2.33849	9.33e-10	4.03e-09	Up
Lchi33056	150.474	16.8963	3.15245	4.6e-12	2.35e-11	Up
Lchi19365	57.1861	1.10314	5.73656	2.04e-09	8.58e-09	Up
Lchi35448	16.7859	1.03912	3.99169	0.00404285	0.0082685	Up
Lchi30382	321.207	19.1619	4.07507	6.58e-17	4.47e-16	Up
Lchi07449	449.518	107.268	2.06799	4.13e-30	4.82e-29	Up
Lchi07446	3211.73	256.624	3.64621	4.4e-73	1.88e-71	Up
Lchi07324	8080.96	1887.39	2.09784	3.58e-47	7.23e-46	Up
Lchi07318	7453.9	774.218	3.26671	6.13e-46	1.19e-44	Up
Lchi07312	3012.63	745.209	2.01539	6.35e-46	1.23e-44	Up
Lchi07294	7468.09	202.46	5.20526	3.6e-167	1.27e-164	Up
Lchi07273	4224.14	184.495	4.51498	4.28e-45	8.12e-44	Up
Lchi25645	56.4432	0.728667	6.17748	3.56e-10	1.59e-09	Up
Lchi25648	2473.06	18.2378	7.09305	5.62e-101	5.09e-99	Up
Lchi25212	6850.57	525.356	3.70397	7.92e-121	1.03e-118	Up
Lchi15903	1196.61	237.568	2.3331	4.66e-49	9.94e-48	Up
Lchi15921	106.817	5.22052	4.34156	1.94e-19	1.5e-18	Up
Lchi15928	317.023	2.31581	7.06956	9.59e-27	1e-25	Up
Lchi15937	207.649	22.0155	3.23091	4.95e-31	5.92e-30	Up
Lchi15939	12.1773	0	6.38772	3.4e-05	9.47e-05	Up
Lchi12877	16.9035	2.0089	3.04676	0.00176954	0.00385945	Up
Lchi31328	7026.13	1455.98	2.27045	4.54e-50	9.99e-49	Up
Lchi27884	271.805	65.4398	2.05319	2.62e-16	1.71e-15	Up
Lchi29289	5267.82	974.925	2.43367	1.38e-41	2.35e-40	Up
Lchi29290	8.71117	0.276671	4.93806	0.00171817	0.00375691	Up
Lchi23418	9499.83	60.5307	7.29553	3.76e-73	1.61e-71	Up
Lchi21971	5573.68	265.969	4.38797	1.06e-109	1.11e-107	Up
Lchi28151	1287.98	275.089	2.22764	3.38e-22	2.96e-21	Up
Lchi24045	50.8758	8.58865	2.56267	0.0114415	0.0214711	Up
Lchi30054	1606.9	374.344	2.10059	1.66e-38	2.61e-37	Up
Lchi27151	233.027	27.1834	3.09822	2.55e-26	2.63e-25	Up
Lchi27157	5741.86	752.229	2.93209	6.13e-107	6.22e-105	Up
Lchi07419	62.2052	4.3183	3.86785	3e-11	1.45e-10	Up
Lchi07418	747.12	31.7123	4.56214	3.12e-19	2.39e-18	Up
Lchi07399	6630.89	1502.44	2.14181	6.46e-36	9.22e-35	Up
Lchi07393	4.1651	0	4.83466	0.0264283	0.0458474	Up
Lchi07387	43963.9	1208.75	5.18442	2.3e-76	1.1e-74	Up
Lchi07372	7302.27	715.318	3.35206	3.3e-20	2.65e-19	Up
Lchi07323	463.523	66.605	2.79726	1.31e-14	7.77e-14	Up
Lchi26051	10594.6	612.429	4.11204	1.79e-48	3.74e-47	Up
Lchi26050	6694.75	1578.18	2.08465	9.66e-47	1.92e-45	Up
Lchi26037	170.558	28.9928	2.55413	1.02e-06	3.37e-06	Up
Lchi25429	11471	1429.12	3.00456	1.13e-32	1.44e-31	Up
Lchi27107	1066.48	220.214	2.27417	1.38e-25	1.39e-24	Up
Lchi27115	1722.85	16.2971	6.70876	3.37e-54	8.44e-53	Up
Lchi25493	7804.05	1522.49	2.35756	1.46e-86	8.97e-85	Up
Lchi25489	109.821	0.553341	7.69602	8.43e-13	4.51e-12	Up
Lchi25469	8.60703	0.760677	3.46793	0.00717181	0.014023	Up
Lchi25461	173.706	29.65	2.5576	3.11e-11	1.5e-10	Up
Lchi25455	227.119	50.3033	2.17316	2.61e-06	8.24e-06	Up
Lchi25453	9.48308	0	6.02368	0.000199928	0.000501771	Up
Lchi23519	764.446	184.482	2.05077	6.63e-11	3.12e-10	Up
Lchi23521	607.744	30.5285	4.3171	1.74e-28	1.94e-27	Up
Lchi23542	20.4314	0.242889	6.16668	7.36e-06	2.22e-05	Up
Lchi23974	736.03	30.8285	4.57487	1.86e-16	1.22e-15	Up
Lchi23956	574.411	11.9577	5.59129	3.42e-68	1.25e-66	Up
Lchi24920	29.6034	3.7952	2.9848	1.17e-05	3.45e-05	Up
Lchi31913	857.739	108.859	2.97702	5.3e-22	4.6e-21	Up
Lchi28987	243.563	1.49111	7.32545	3.47e-07	1.21e-06	Up
Lchi23206	66.4005	10.9339	2.59188	6.92e-06	2.1e-05	Up
Lchi23207	16.2284	0.79623	4.34422	0.00045536	0.00108277	Up
Lchi23210	465.36	7.25325	6.01652	1.26e-32	1.6e-31	Up
Lchi23214	7492.86	100.073	6.22664	2.32e-127	3.51e-125	Up
Lchi23217	1031.28	144.636	2.83484	5.79e-20	4.59e-19	Up
Lchi23222	8.5366	0	5.86491	0.000492654	0.00116609	Up
Lchi27623	243.781	1.55691	7.27513	1.05e-14	6.27e-14	Up
Lchi27626	6.53889	0	5.47186	0.0103228	0.0195376	Up
Lchi27640	79.937	0	9.09418	4.39e-09	1.8e-08	Up
Lchi18214	112.29	4.56473	4.62369	1.71e-07	6.12e-07	Up
Lchi32436	211.421	41.7827	2.33662	3.9e-15	2.38e-14	Up
Lchi31773	5667.9	676.803	3.06532	2e-78	1.03e-76	Up
Lchi28645	190.167	3.72586	5.68411	2.52e-34	3.4e-33	Up
Lchi28643	295.331	9.60461	4.95388	2.83e-46	5.54e-45	Up
Lchi18566	2969.87	255.155	3.53934	8.11e-51	1.82e-49	Up
Lchi18543	16721.2	41.6738	8.65162	0	0	Up
Lchi18536	152.635	25.6998	2.56589	0.00103977	0.00234893	Up
Lchi18521	52751.5	2773.78	4.24918	6.85e-133	1.13e-130	Up
Lchi18514	59023.5	6473.18	3.1887	2.08e-145	4.69e-143	Up
Lchi34319	14.137	0.242889	5.63606	0.000110511	0.000287562	Up
Lchi35508	9.12834	0	5.95953	0.000612058	0.00142816	Up
Lchi23764	443.803	20.0278	4.4681	3.4e-20	2.73e-19	Up
Lchi27291	4264.87	553.078	2.94619	2.12e-26	2.19e-25	Up
Lchi11189	892.07	151.053	2.5624	4.16e-57	1.13e-55	Up
Lchi11180	102.831	23.0617	2.15041	0.000969184	0.00219789	Up
Lchi11159	234392	11104.1	4.39972	4.95e-73	2.11e-71	Up
Lchi11126	5.52563	0	5.23919	0.0105258	0.0198917	Up
Lchi11125	1410.39	204.919	2.78175	9.38e-58	2.58e-56	Up
Lchi29455	2128.12	58.1647	5.19182	4.71e-98	3.92e-96	Up
Lchi30585	9227.2	456.838	4.33519	7.84e-100	6.87e-98	Up
Lchi27105	6612.19	1554.5	2.08844	3.63e-60	1.06e-58	Up
Lchi27114	58.9584	7.66969	2.94995	5.66e-07	1.92e-06	Up
Lchi27120	5065.4	0.728667	12.7107	3.16e-15	1.94e-14	Up
Lchi25495	23.5564	1.48934	3.94532	0.000201201	0.000504727	Up
Lchi25474	214.928	20.1837	3.40674	4.4e-35	6.1e-34	Up
Lchi25470	12.3157	2.31581	2.3876	0.0112101	0.0210817	Up
Lchi25454	63.1473	1.83004	5.10086	1.36e-12	7.21e-12	Up
Lchi23526	222.526	1.10314	7.71187	1.58e-22	1.4e-21	Up
Lchi23530	1064.22	0.519559	10.9776	4.77e-26	4.87e-25	Up
Lchi23532	69.6863	0.274899	7.93483	3.12e-10	1.39e-09	Up
Lchi23534	30.0143	0.55157	5.81829	1.17e-06	3.84e-06	Up
Lchi23543	515.396	59.9428	3.10556	1.97e-39	3.19e-38	Up
Lchi23554	104.157	5.42786	4.24605	1.6e-18	1.18e-17	Up
Lchi23555	194.098	37.2215	2.37709	3.03e-10	1.36e-09	Up
Lchi23992	10.7407	1.86559	2.53411	0.0075635	0.0147184	Up
Lchi23975	164.462	32.0098	2.35603	5.81e-06	1.77e-05	Up
[truncated: 2,376 more rows]
