# Supplementary material for: Comprehensive deciphering the alternative splicing patterns involved in leaf morphogenesis of Liriodendron chinense
Source: BMC Plant Biol. 2024 Apr 6;24:250. doi: 10.1186/s12870-024-04915-x (PMC10998384; doi:10.1186/s12870-024-04915-x)
Supplement: Supplementary file 5 — Additional file 5: Supplementary Table S5. DASGs and DEGs enriched into morphogenetic related pathways. [file 12870_2024_4915_MOESM5_ESM.xlsx]

## Sheet: Sheet1
Table S5. DASGs and DEGs enriched into morphogenetic related pathways
DASGs	Description	PFAMs
Lchi03513	homeobox protein	Homeobox_KN,POX
Lchi13990	ABC transporter B family member	ABC_membrane,ABC_tran
Lchi00862	homeobox protein	Homeobox_KN,POX
Lchi02949	ABC transporter B family member	ABC_membrane,ABC_tran
Lchi25391	Chromatin structure-remodeling complex protein	Helicase_C,SNF2_N,SnAC,p450
Lchi04421	transport inhibitor response	F-box,F-box-like,LRR_6
Lchi10785	Auxin response factors (ARFs) are transcriptional factors that bind specifically to the DNA sequence 5'-TGTCTC-3' found in the auxin-responsive promoter elements (AuxREs)	AUX_IAA,Auxin_resp,B3,Plant_tran
Lchi12281	methyl-CpG-binding domain-containing protein	Bromodomain,DDT,FYRC,FYRN,MBD,PHD,WHIM1,WSD
Lchi01330	65-kDa microtubule-associated protein	5_nucleotid,ATP-synt_ab,ATP-synt_ab_N,DUF296,MAP65_ASE1,Pkinase,Proton_antipo_M,Synthase_beta
Lchi01854	Belongs to the GDA1 CD39 NTPase family	EamA,GDA1_CD39,RPE65
Lchi02079	F-box protein	F-box,F-box-like,LRR_6
Lchi16243	Tetraketide alpha-pyrone reductase 2-like	3Beta_HSD,Epimerase
Lchi29950	Belongs to the small GTPase superfamily. Arf family	Arf,Roc
Lchi01754	phosphoinositide phosphatase	ADH_N,ADH_zinc_N,Syja_N
Lchi03252	AP2-like ethylene-responsive transcription factor AIL5	AP2
Lchi07599	Domain in homologues of a S. cerevisiae phosphatidylinositol transfer protein (Sec14p)	CRAL_TRIO,CRAL_TRIO_N,RVT_3,peroxidase
Lchi28244	serine threonine-protein kinase	DHHA1,Pkinase,Pkinase_Tyr,tRNA-synt_2c,tRNA_SAD
Lchi11855	Copine	C2,Copine,Dev_Cell_Death
DEGs	Description	PFAMs
Lchi05472	No apical meristem protein	NAM
Lchi09931	transcription factor	TCP
Lchi09770	Belongs to the NPH3 family	BTB,NPH3
Lchi13620	Transcription factor	TCP
Lchi13558	Belongs to the UDP-glycosyltransferase family	NAM-associated,UDPGT
Lchi00042	Aux IAA proteins are short-lived transcriptional factors that function as repressors of early auxin response genes at low auxin concentrations	AUX_IAA
Lchi16597	Aux IAA proteins are short-lived transcriptional factors that function as repressors of early auxin response genes at low auxin concentrations	AUX_IAA
Lchi01425	Homeobox-leucine zipper protein	HALZ,HD-ZIP_N,Homeobox
Lchi09092	cytochrome P450	p450
Lchi09030	BEL1-like homeodomain protein	Homeobox_KN,POX
Lchi15026	lob domain-containing protein	LOB
Lchi15062	strigolactone esterase DAD2	Abhydrolase_1,Abhydrolase_6
Lchi11180	NAC domain-containing protein 21	NAM
Lchi28950	Wuschel-related homeobox	Homeobox
Lchi16264	zinc finger protein	Retrotran_gag_2,zf-C2H2_6
Lchi20476	zinc finger protein	Retrotran_gag_2,zf-C2H2_6
Lchi09863	Protein CUP-SHAPED COTYLEDON	NAM
Lchi29832	Regulatory protein	Ank_2,Ank_3,Ank_4,BTB,DUF3420
Lchi07895	BEL1-like homeodomain protein	Homeobox_KN,POX
Lchi19053	Belongs to the GRAS family	GRAS
Lchi08549	Protein CUP-SHAPED COTYLEDON	NAM
Lchi16825	Belongs to the GRAS family	GRAS
Lchi31966	Protein CUP-SHAPED COTYLEDON	NAM
Lchi06111	Nuclear transcription factor Y subunit	CBFB_NFYA
Lchi18461	transcription factor	AP2
Lchi27201	protein kinase domain containing protein, expressed	EDR1,Pkinase,Pkinase_Tyr
Lchi02974	cytochrome P450	p450
Lchi25727	protein tyrosine kinase	PB1,Pkinase,Pkinase_Tyr,RVT_1
Lchi06260	Protein CUP-SHAPED COTYLEDON	NAM
Lchi00862	homeobox protein	Homeobox_KN,POX
Lchi08487	Wuschel-related homeobox	Homeobox,PsaA_PsaB
Lchi08779	AP2 ERF and B3 domain-containing transcription	AP2,B3
Lchi01710	NAC domain-containing protein	NAM
Lchi02878	NAC transcription factor	NAM
Lchi22103	transcription factor	AP2,Cellulose_synt,RhlB
Lchi06673	Belongs to the iron ascorbate-dependent oxidoreductase family	2OG-FeII_Oxy,DIOX_N
Lchi05937	Protein NRT1 PTR FAMILY	PTR2
Lchi33241	Low-temperature-induced 65 kDa	CAP160
Lchi23182	Low-temperature-induced 65 kDa	CAP160
Lchi01355	Protein NRT1 PTR FAMILY	PTR2
Lchi01133	Mechanosensitive ion channel protein	MS_channel
Lchi23744	AP2 ERF and B3 domain-containing transcription	AP2,B3
Lchi19207	(NAC) domain-containing protein	NAM
Lchi15089	Belongs to the GRAS family	GRAS
Lchi24240	Belongs to the major facilitator superfamily. Sugar transporter (TC 2.A.1.1) family	Sugar_tr
Lchi02518	Agamous-like MADS-box protein AGL9 homolog	K-box,SRF-TF
Lchi07538	Homeobox protein knotted-1-like	ELK,Homeobox_KN,KNOX1,KNOX2
Lchi27814	AP2-like ethylene-responsive transcription factor	AP2
