# Supplementary material for: Comprehensive deciphering the alternative splicing patterns involved in leaf morphogenesis of Liriodendron chinense
Source: BMC Plant Biol. 2024 Apr 6;24:250. doi: 10.1186/s12870-024-04915-x (PMC10998384; doi:10.1186/s12870-024-04915-x)
Supplement: Supplementary file 6 — Additional file 6: Supplementary Table S6. List of genes involved in leaf morphogenesis. [file 12870_2024_4915_MOESM6_ESM.xlsx]

## Sheet: Sheet1
Table S6. List of genes involved in leaf morphogenesis.
Gene	Description	function	species	reference	DOI	Homologous GeneID	AS type	Homologous GeneID	AS type	Homologous GeneID	AS type
STM	Class I KNOTTED-like homeobox genes, Homeodomain protein	Meridian maintenance	Arabidopsis thaliana	(Simon et al. 2008; Hung et al. 2023)	10.4161/psb.3.4.5194; 10.1371/journal.pgen.1005125	Lchi18290	A5
KANT1						Lchi13802
KANT2						Lchi06446
KANT6						Lchi07538	RI, A5
AS1	ASYMMETRIC LEAVES 1, MYB-domain protein	Determine the symmetry of proximal-distal axis	Arabidopsis thaliana	(Machida et al. 2022)	10.1007/s10265-021-01349-6	Lchi22877
AS2	ASYMMETRIC LEAVES 2, MYB-domain protein					Lchi13002
CUC2	CUP-SHAPED COTYLEDON 2, NAC transcriptional activator	Apical meristem formation, shape leaf margin	Cardamine hirsuta	(Neha et al. 2023)	10.1016/j.cub.2023.06.037	Lchi31966	A5	Lchi08549
RCO	REDUCED COMPLEXITY, Homeodomain protein	Complex-shaped leaves	Cardamine hirsuta	(Daniela et al. 2014)	10.1126/science.124838	Lchi22322
WUS	WUSCHEL 1, Homeodomain protein	Maintain stem cell undifferentiation	Arabidopsis thaliana	(James et al. 2012)	10.1105/tpc.112.102194	Lchi22683
ARF3	ADP-RIBOSYLATION FACTOR3	Specify abaxial cell identity	Arabidopsis thaliana	(Machida et al. 2021)	10.1007/s10265-021-01349-6	Lchi03202
ARF4	AUXIN RESPONSE FACTOR 4					Lchi19395	RI, A5, SE, A3
ARF6	AUXIN RESPONSE FACTOR 6	Leaf proximodistal growth	Arabidopsis thaliana	(Xiong et al. 2021)	10.1016/j.molp.2021.03.011	Lchi18918	RI, A5, SE, A3, MX
ARF8	AUXIN RESPONSE FACTOR 8					Lchi12475	RI, A5, SE, A3	Lchi28544	RI, A5, A3	Lchi12473	A3, A5, SE, MX
BOP1	BLOCK OF CELL PROLIFERATION 1	Pattern the proximal–distal axis,control growth asymmetry	Arabidopsis thaliana	(Shelley et al. 2005)	10.1105/tpc.104.030536	Lchi05740	RI, A5
BOP2	BLADE ON PETIOLE2					Lchi29832	A5
KAN1	KANADI, encode proteins harboring a GARP domain	Express in the abaxial domain, polarity establishment	Arabidopsis thaliana	(Eshed et al. 2001)	10.1016/S0960-9822(01)00392-X	Lchi19619	A3, A5
KAN2						Lchi01211	A3, RI, SE
REV	REVOLUTA, Class III homeodomain-leucine zipper (HD-zip III) transcription factor	Express in the adaxial domain, patterns abaxial-adaxial polarity	Arabidopsis thaliana	(Emery et al. 2003; Merelo et al. 2015)	10.1016/j.cub.2003.09.035; 10.1073/pnas.1516110113	Lchi05380	RI, A5	Lchi32126	A5
PHB	PHABULOSA, Class III homeodomain-leucine zipper (HD-zip III) transcription factor					Lchi15464	RI, A5, SE
PHV	PHAVOLUTA, Class III homeodomain-leucine zipper (HD-zip III) transcription factor					Lchi11137	RI, A5, A3
YABBY	Encode protein contain a zinc finger and a helix-loop-helix domain (YABBY domain)	Leaf polarity and lamina growth	Arabidopsis thaliana; Zea mays	(Sarojam et al. 2010; Michelle et al. 2004)	10.1105/tpc.110.075853; 10.1242/dev.01328	Lchi01041		Lchi24373	RI	Lchi23476	RI, A5
SAW1	BEL1-LIKE HOMEODOMAIN 2, Homeodomain protein	Repress leaf margin serration initiation and outgrowth	Arabidopsis thaliana	(Kumar et al. 2007; Hyung-Woo et al. 2020)	10.1105/tpc.106.048769; 10.1093/jxb/eraa554	Lchi09030	A5, SE
SAW2	BEL1-LIKE HOMEODOMAIN 4, Homeodomain protein					Lchi23624	RI, A3
PIN1	PIN-FORMED 1, encodes an auxin efflux carrier	Maintain auxin gradient, shape leaf margin	Arabidopsis thaliana	(Henrik et al. 2006)	10.1073/pnas.0509839103	Lchi15751	A3, SE	Lchi16330	RI, A3
IPT7	Encodes an isopentenyl transferase involved in cytokinin biosynthesis	Promote cell proliferation, regulate leaf size	Arabidopsis thaliana	(Skalák et al. 2019)	10.1111/tpj.14261	Lchi19851
GA20ox1	GIBBERELLIN 20 OXIDASE 1, encodes gibberellin 20-oxidase	Increase cell proliferation and expansion	Arabidopsis thaliana	(Richards et al. 2001)	10.1146/annurev.arplant.52.1.67	Lchi25954
TCP4	TCP FAMILY TRANSCRIPTION FACTOR 4	Heterchronic regulation of leaf differentiation	Arabidopsis thaliana	(Schommer et al. 2014; Krishna et al. 2019)	10.1093/mp/ssu084; 10.1371/journal.pgen.1007988	Lchi09931
TCP5	TCP FAMILY TRANSCRIPTION FACTOR 5			(Yu et al. 2021)	10.1093/jxb/eraa569	Lchi29056
NGAs	NGATHA1/4, Members of the RAV family of DNA binding proteins	Maintain the activity of leaf meristem in marginal and basal domains	Arabidopsis thaliana	(Alvarez et al. 2009; Alvarez et al. 2016)	10.1105/tpc.109.065482; 10.7554/eLife.15023	Lchi28512
GRFs	GROWTH-REGULATING FACTORs	The miR396-GRF-GIF network regulates leaf size and affects the organ longevity	Arabidopsis thaliana	(Debernardi et al. 2014)	10.1111/tpj.12567	Lchi10591	SE
GIFs	GRF-INTERACTING FACTORs					Lchi27305
WOX	WUSCHEL RELATED HOMEOBOX 1/3/5, Encode WUSCHEL-related homeobox protein	WOX1/3/5 redundantly control leaf shape	Arabidopsis thaliana	(Zhang et al. 2020)	10.1016/j.cub.2020.09.037	Lchi28950		Lchi04324
ANT/AIL	AINTEGUMENATA/AINTEGUMENTA-LIKE , encode proteins harboring two AP2 domain	Control of cell proliferation, expressed in lateral shoot organ primordia	Arabidopsis thaliana; Cardamine hirsuta	(Mizukami et al. 2000; Gan et al. 2016)	10.1073/pnas.97.2.942; 10.1038/nplants.2016.167	Lchi13837	A3, A5，RI,SE	Lchi03252	RI, SE
ARGOS	AUXIN-REGULATED GENE INVOLVED IN ORGAN SIZE	Inducible by auxin and involved in lateral organ size control	Arabidopsis thaliana	(Feng et al. 2011)	10.1111/j.1469-8137.2011.03710.x	NO
ROTs	ROTUNDIFOLIA 3/4, encode cytochrome P450 genes	Regulated polar elongation of cells in leaves of Arabidopsis.	Arabidopsis thaliana	(Kim et al. 1998)	10.1101/gad.12.15.2381	Lchi23114	A5, SE
CLVs	CLAVATA 1/2/3	Maintain the stem cell niche through feedback regulation with WUS	Arabidopsis thaliana	(James et al. 2012)	10.1105/tpc.112.102194	Lchi27946		Lchi11513
JLO	JAGGED LATERAL ORGANS, encodes a protein containing a LOB domain	Promote the establishment of the stem cell niche	Arabidopsis thaliana	(Rast-Somssich et al. 2017)	10.1093/jxb/erx131	Lchi30603
bHLH3	basic/helix–loop–helix transcription factors	Regulate auxin homeostasis and transport	Apple (Malus pumila)	(Hu et al. 2020)	10.1111/nph.16828	Lchi22649	A5, SE

## Sheet: DASG
P2 vs P7
events	dPSI	p_value	P2_1	P2_2	P7_1	P7_2	cpval	log10pval	sig	ID	type
Lchi13837;A5:Chr16:20302216-20302503:20302212-20302503:+	0.0479453	0.048618	0.469535	0.514213	0.567174	0.512464	1	1.3132	sig	Lchi13837	A5
Lchi13837;A5:Chr16:20302415-20302503:20302212-20302503:+	0.090377	0.045954	0.261806	0.232881	0.431289	0.244152	1	1.33768	sig	Lchi13837	A5
Lchi13837;A5:Chr16:20302415-20302503:20302216-20302503:+	0.0463537	0.048618	0.286062	0.222876	0.366578	0.235068	1	1.3132	sig	Lchi13837	A5
Lchi23114;A5:Chr11:27658132-27659049:27658132-27659301:-	-0.227125	0.0142358	0.626894	0.473135	0.310975	0.334804	1	1.84662	sig	Lchi23114	A5
Lchi23114;SE:Chr11:27655508-27655806:27655895-27657651:-	-0.225311	0.0142358	0.626894	0.467541	0.30901	0.334804	1	1.84662	sig	Lchi23114	SE
Lchi03252;SE:Chr14:66073273-66073770:66073778-66074733:+	-0.541261	0.00499501	0.981499	0.932498	0.000115822	0.831358	1	2.30146	sig	Lchi03252	SE
P7 vs LE
events	dPSI	p_value	P7_1	P7_2	LE_1	LE_2	LE_3	cpval	log10pval	sig	ID	type
Lchi05740;RI:Chr07:6985089:6985316-6986039:6986099:-	0.434459	0.0024975	0.0109114	0.0505989	0.521761	0.41807	0.455811	1	2.60249	sig	Lchi05740	RI
Lchi23624;A3:Chr16:30229067-30229243:30229067-30229251:+	0.323512	0.002997	0.47109	0.417367	0.697162	0.784804	0.821257	1	2.52331	sig	Lchi23624	A3
Lchi23624;RI:Chr16:30238858:30239535-30240022:30240146:+	0.124451	0.0217283	0.469549	0.406614	0.508685	0.554532	0.624381	1	1.66297	sig	Lchi23624	RI
Lchi23114;A5:Chr11:27658132-27659049:27658132-27659301:-	0.213741	0.014985	0.310975	0.334804	0.561268	0.384518	0.664102	1	1.82434	sig	Lchi23114	A5
Lchi23114;SE:Chr11:27655508-27655806:27655895-27657651:-	0.214723	0.014985	0.30901	0.334804	0.561268	0.384518	0.664102	1	1.82434	sig	Lchi23114	SE
Lchi16330;A3:Chr07:27827938-27828668:27827935-27828668:-	0.147715	0.044955	0.0177763	0.0858172	0.17107	0.136243	0.291223	1	1.34722	sig	Lchi16330	A3
Lchi16330;RI:Chr07:27827778:27827915-27828668:27828753:-	-0.338478	0.0494505	0.889444	1	0.286523	0.806281	0.725928	1	1.30583	sig	Lchi16330	RI
Lchi16330;RI:Chr07:27827778:27827938-27828668:27828753:-	-0.460093	0.044955	0.870332	0.645754	0.221467	0.422248	0.250137	1	1.34722	sig	Lchi16330	RI
SA vs LE
events	dPSI	p_value	SA_1	SA_2	SA_3	LE_1	LE_2	LE_3	cpval	log10pval	sig	ID	type
Lchi18918;SE:Chr01:24866060-24866507:24866654-24866854:-	0.848712	0.015984	0.0925537	0.195211	0	0.833902	1	1	1	1.79631	sig	Lchi18918	SE
Lchi05740;A5:Chr07:6998211-6998450:6998211-6998456:-	-0.255604	0.00749251	0.613211	0.576454	0.526358	0.443894	0.16571	0.339608	1	2.12537	sig	Lchi05740	A5
Lchi05740;RI:Chr07:6985089:6985316-6986039:6986099:-	0.141147	0.0224775	0.326805	0.297209	0.348188	0.521761	0.41807	0.455811	1	1.64825	sig	Lchi05740	RI
Lchi23114;A5:Chr11:27658132-27659049:27658132-27659301:-	0.183854	0.0202298	0.387046	0.36878	0.302502	0.561268	0.384518	0.664102	1	1.69401	sig	Lchi23114	A5
Lchi23114;SE:Chr11:27655508-27655806:27655895-27657651:-	0.183854	0.0202298	0.387046	0.36878	0.302502	0.561268	0.384518	0.664102	1	1.69401	sig	Lchi23114	SE
Lchi16330;A3:Chr07:27827938-27828668:27827935-27828668:-	-0.103331	0.0472028	0.301473	0.261489	0.345568	0.17107	0.136243	0.291223	1	1.32603	sig	Lchi16330	A3
Lchi16330;RI:Chr07:27827778:27827915-27828668:27828753:-	-0.303753	0.041958	1	0.729993	1	0.286523	0.806281	0.725928	1	1.37718	sig	Lchi16330	RI
Lchi16330;RI:Chr07:27827778:27827935-27828668:27828753:-	-0.2289	0.00899101	0.317986	0.278898	0.36917	0.0554513	0.103363	0.120539	1	2.04619	sig	Lchi16330	RI
Lchi16330;RI:Chr07:27827778:27827938-27828668:27828753:-	-0.224397	0.041958	0.519303	0.522062	0.525678	0.221467	0.422248	0.250137	1	1.37718	sig	Lchi16330	RI
