# Supplementary material for: Comprehensive deciphering the alternative splicing patterns involved in leaf morphogenesis of Liriodendron chinense
Source: BMC Plant Biol. 2024 Apr 6;24:250. doi: 10.1186/s12870-024-04915-x (PMC10998384; doi:10.1186/s12870-024-04915-x)
Supplement: Supplementary file 7 — Additional file 7: Supplementary Table S7. The information aboutAIL5 homologous genes from 58 plant species. Additional file 8: Supplementary File S1. Updated annotation file in GFF3 format. Additional file 9: Supplementary File S2. Genome wide alternative splicing events in L. Chinense. [file 12870_2024_4915_MOESM7_ESM.xlsx]

## Sheet: Sheet1
Table S7. The information about AIL5 homologous genes from 58 plant species.
Phylum	Species	Gene_ID	Isoforms
Angiospermae	Salix suchowensis W. C. Cheng in S. Y. Jin	KAJ6295992.1	1
	Salix purpurea	KAJ6731571.1	1
	Salix viminalis	KAJ6673535.1	1
	Salix udensis Trautv. & C.A.Mey.	KAJ6435487.1	1
	Salix brachista C. K. Schneid. in Sargent	KAB5514381.1	1
	Salix dunnii C. K. Schneid. in Sargent	KAF9662623.1	1
	Manihot esculenta Crantz	XP_021634175.1	1
	Hevea brasiliensis (Willd. ex A. Juss.) Müll. Arg.	XP_021655431.1	2
	Populus alba L.	XP_034918128.1	1
		TKS10680.1	1
		XP_034893081.1	1
		TKR98396.1	1
	Populus euphratica Oliv.	XP_011043956.1	1
	Populus trichocarpa Torr. & Gray	XP_024445325.1	2
		XP_052310255.1	3
	Populus deltoides Marshall	KAH8482038.1	1
	Cephalotus follicularis Labill.	GAV85651.1	1
	Theobroma cacao L.	EOY31870.1	1
		XP_007014251.2	1
	Durio zibethinus	XP_022756545.1	1
		XP_022730577.1	1
	Herrania umbratica R.E.Schult.	XP_021275979.1	1
	Carpinus fangiana Hu	KAE8056756.1	1
	Acer negundo L.	KAI9192434.1	1
	Carica papaya L.	XP_021912744.1	1
	Nyssa sinensis Oliv.	KAA8535600.1	1
		KAA8522760.1	1
	Diospyros lotus L.	XP_052198447.1	1
	Actinidia chinensis Planch.	PSR85127.1	1
	Camellia sinensis (L.) Kuntze	XP_028068479.1	1
	Vitis vinifera L.	XP_002268683.1	1
	Vitis riparia	XP_034700747.1	1
	Nelumbo nucifera Gaertn.	XP_010265446.1	1
	Tetracentron sinense Oliv.	KAF8389360.1	1
		KAF8400300.1	1
	Protea cynaroides	KAJ4959121.1	1
	Macadamia integrifolia Maiden & Betche	XP_042477297.1	2
	Telopea speciosissima (Sm.) R. Br.	XP_043721624.1	3
	Thalictrum thalictroides	KAF5182421.1	1
	Coptis chinensis Franch.	KAF9613866.1	1
	Amborella trichopoda	XP_020523523.1	2
	Aristolochia fimbriata	KAG9456366.1	1
	Phoenix dactylifera L.	XP_008803593.1	1
	Cocos nucifera L.	KAG1326424.1	1
	Cinnamomum micranthumf.kanehirae	RWR75306.1	1
		RWR91412.1	1
	Persea americana Mill.	KAJ8617123.1	1
		KAJ8634603.1	1
	Liriodendron chinense	Lchi03252	3
	Arabidopsis thaliana	AT5G57390.1	2
Gymnospermae	Ginkgo biloba L.	Gb_24420	1
	Metasequoia glyptostroboides Hu & W. C. Cheng	GWHPCBJF007437	1
	Picea abies (L.) H. Karst.	MA_86195g0010	1
	Pinus lambertiana Douglas	PILA_05134	1
Pteridophyta	Adiantum capillus L.	Adc08466	1
	Alsophila spinulosa	Aspi01Gene33912.t1	1
	Ceratopteris richardii	Ceric.10G056200.1.v2.1	2
	Azolla filiculoides	Azfi_s0008.g011313	1
